# Supplementary material for: Maternal proteomic profiling reveals alterations in lipid metabolism in late-onset fetal growth restriction
Source: Sci Rep. 2020 Dec 3;10:21033. doi: 10.1038/s41598-020-78207-3 (PMC7713381; doi:10.1038/s41598-020-78207-3)
Supplement: Supplementary file 1 — Supplementary Information S1. [file 41598_2020_78207_MOESM1_ESM.xlsx]

## Sheet: PEPTIDES_RUN1
A9	B9	C9	D9	E9	F9	G9	H9	I9	J9	K9	Sequence	PSM Ambiguity	# Proteins	# Protein Groups	Protein Group Accessions	Modifications	Activation Type	ΔScore	ΔCn	Rank	Search Engine Rank	QuanResultID	Quan Info	Quan Usage	127_N/126	128_N/126	129_N/126	130_N/126	131/126	126	127_N	128_N	129_N	130_N	131	PEP	XCorr	# Missed Cleavages	Isolation Interference [%]	Ion Inject Time [ms]	Charge	m/z [Da]	MH+ [Da]	ΔM [ppm]	RT [min]	First Scan	Last Scan	MS Order	Ions Matched
									High		aIAANEADAVTLDAGLVYDAYLAPNNLkPVVAEFYGSk	Unambiguous	1	1	P02787	N-Term(TMT10Plex); K28(TMT10Plex); K38(TMT10Plex)	HCD	1	0	1	1	40889	Unique	Used	0.356792	0.506228	1.42718	1.36691	3.46199	2820.37	1006.29	1427.75	4025.19	3855.2	9764.08	4.388e-05	8.36476	0	16.8775	146	4	1161.13	4641.5	-0.546494	155.853	21198	21198	MS2	0/0
							High				lDAHkVLSALQAVQGLLVAQGR	Unambiguous	1	1	P01019	N-Term(TMT10Plex); K5(TMT10Plex)	HCD	1	0	1	1	31456	Unique	Used	1.13135	2.32827	2.02092	4.77957	4.22259	1057.6	1196.51	2462.38	2137.31	5054.85	4465.8	7.579e-17	8.32645	1	17.2075	250	4	687.168	2745.65	0.47304	138.765	15933	15933	MS2	0/0
							High				qQNAQGGFSSTQDTVVALHALSkYGAATFTR	Unambiguous	1	1	P01023	N-Term(TMT10Plex); K23(TMT10Plex)	HCD	1	0	1	1	27787	Unique	Used	0.32122	0.781766	1.80426	4.37954	2.65097	2825.29	907.54	2208.71	5097.54	12373.5	7489.76	8.301e-16	8.3153	1	79.0813	250	4	928.994	3712.95	2.19726	109.184	12141	12141	MS2	0/0
							High				lVRPEVDVMcTAFHDNEETFLkk	Unambiguous	1	1	P02768	N-Term(TMT10Plex); C10(Carbamidomethyl); K22(TMT10Plex); K23(TMT10Plex)	HCD	1	0	1	1	27109	Unique	Used	0.542494	2.27749	4.45694	1.76528	4.22347	9352.22	5073.52	21299.6	41682.3	16509.2	39498.8	5.114e-17	8.23949	1	8.81387	122	4	867.219	3465.86	2.15995	103.822	11441	11441	MS2	0/0
							High				qSNNkYAASSYLSLTPEQWk	Unambiguous	6	6	A0M8Q6;B9A064;P0CF74;P0CG04;P0CG05;P0CG06	N-Term(TMT10Plex); K5(TMT10Plex); K20(TMT10Plex)	HCD	1	0	1	1	26441	Not Unique	Not Used	1.58044	1.81135	6.11343	1.88062	2.68927	4813.77	7607.87	8719.42	29428.7	9052.86	12945.5	4.392e-14	8.17069	1	9.41217	250	3	1001.55	3002.62	1.40473	98.4754	10750	10750	MS2	0/0
							High				tGcSLMGASVDSTLAFNTYVHFQGk	Unambiguous	1	1	P01019	N-Term(TMT10Plex); C3(Carbamidomethyl); K25(TMT10Plex)	HCD	1	0	1	1	28578	Unique	Used	0.377523	1.068	1.30411	2.82375	4.778	6717.27	2535.92	7174.07	8760.08	18967.9	32095.1	4.926e-15	8.01429	0	8.98742	191	3	1050.54	3149.59	4.24171	115.469	12959	12959	MS2	0/0
							High				iSASSEVAFLSIQIkGPTQDFR	Unambiguous	1	1	P20742	N-Term(TMT10Plex); K15(TMT10Plex)	HCD	1	0	1	1	28604	Unique	Used	0.140629	0.225281	1.59541	0.746566	2.9314	15215.8	2139.77	3427.83	24275.4	11359.6	44603.5	1.286e-15	7.96911	1	0	143	3	951.537	2852.6	1.7524	115.687	12986	12986	MS2	0/0
									High		ekPQSTISGLLGPTLYAEVGDIIk	Unambiguous	1	1	P12259	N-Term(TMT10Plex); K2(TMT10Plex); K24(TMT10Plex)	HCD	1	0	1	1	37778	Unique	Used	0.694076	1.6941	1.96408	4.242	3.16467	3255.91	2259.84	5515.83	6394.87	13811.6	10303.9	5.431e-06	7.90567	0	18.9678	250	3	1072.96	3216.88	2.432	131.042	17983	17983	MS2	0/0
							High				aDSQAQLLLSTVVGVFTAPGLHLk	Unambiguous	1	1	P01019	N-Term(TMT10Plex); K24(TMT10Plex)	HCD	1	0	1	1	33067	Unique	Used	0.337436	0.81143	0.882173	4.9991	3.8144	20129	6792.26	16333.3	17757.3	100627	76780.2	2.12641e-17	7.88718	0	3.89534	51	3	975.24	2923.71	0.969982	152.343	17598	17598	MS2	0/0
							High				iHILPSMNPDGYEVAAAQGPNkPGYLVGR	Unambiguous	1	1	P15169	N-Term(TMT10Plex); K22(TMT10Plex)	HCD	1	0	1	1	26389	Unique	Used	0.364633	0.857733	3.13463	4.0996	2.88983	5528.62	2015.92	4742.08	17330.2	22665.2	15976.8	2.692e-13	7.84932	0	13.2482	216	4	881.479	3522.89	0.319222	98.0456	10697	10697	MS2	0/0
									High		aIAANEADAVTLDAGLVYDAYLAPNNLkPVVAEFYGSk	Unambiguous	1	1	P02787	N-Term(TMT10Plex); K28(TMT10Plex); K38(TMT10Plex)	HCD	1	0	1	1	40770	Unique	Used	0.488876	0.567163	1.68207	1.53328	3.67716	3136.99	1533.6	1779.18	5276.63	4809.88	11535.2	6.129e-05	7.82573	0	4.95707	118	4	1161.14	4641.53	5.76541	154.968	21075	21075	MS2	0/0
									High		sHcIAEVENDEMPADLPSLAADFVESk	Unambiguous	1	1	P02768	N-Term(TMT10Plex); C3(Carbamidomethyl); K27(TMT10Plex)	HCD	1	0	1	1	40432	Unique	Used	0.299223	1.99318	3.14244	1.85702	8.50887	1643.86	491.881	3276.51	5165.73	3052.68	13987.4	2.047e-05	7.75521	0	6.8587	201	3	1144.9	3432.69	4.9092	152.344	20726	20726	MS2	0/0
							High				sMGGkEDLIWELLNQAQEHFGk	Unambiguous	1	1	P02787	N-Term(TMT10Plex); K5(TMT10Plex); K22(TMT10Plex)	HCD	1	0	1	1	31065	Unique	Used	0.482921	0.330813	1.36787	0.513456	0.631548	32569.1	15728.3	10774.3	44550.2	16722.8	20569	1.08e-15	7.74479	1	3.4294	81	4	805.189	3217.73	1.51963	135.536	15529	15529	MS2	0/0
							High				dFHSEYIVSASNFTSQLSSQVEQFLHR	Unambiguous	1	1	P04114	N-Term(TMT10Plex)	HCD	1	0	1	1	31364	Unique	Used	0.400274	1.24984	2.3571	3.99452	3.75227	3761.9	1505.79	4701.79	8867.16	15027	14115.7	4.651e-15	7.73189	0	21.8889	188	4	847.182	3385.71	12.3421	137.989	15838	15838	MS2	0/0
									High		sHcIAEVENDEMPADLPSLAADFVESk	Unambiguous	1	1	P02768	N-Term(TMT10Plex); C3(Carbamidomethyl); K27(TMT10Plex)	HCD	1	0	1	1	40012	Unique	Used	0.332308	1.71325	2.66356	1.5747	7.87926	1922.74	638.943	3294.13	5121.35	3027.75	15149.8	1.526e-05	7.72524	0	14.9664	159	3	1144.9	3432.69	4.9092	148.825	20292	20292	MS2	0/0
									High		dVDkEFYLFPTVFDENESLLLEDNIR	Unambiguous	1	1	P00450	N-Term(TMT10Plex); K4(TMT10Plex)	HCD	1	0	1	1	38901	Unique	Used	0.0883601	0.490123	0.789591	4.51152	4.21134	9421.81	832.512	4617.85	7439.38	42506.7	39678.5	0.0002386	7.65808	1	3.60901	35	3	1206.96	3618.87	1.19454	139.85	19144	19144	MS2	0/0
									High		aIAANEADAVTLDAGLVYDAYLAPNNLkPVVAEFYGSk	Unambiguous	1	1	P02787	N-Term(TMT10Plex); K28(TMT10Plex); K38(TMT10Plex)	HCD	1	0	1	1	41212	Unique	Used	0.370577	0.451589	1.53824	1.37567	3.5546	2566.93	951.245	1159.2	3948.56	3531.25	9124.42	2.981e-05	7.64583	0	10.425	184	4	1161.14	4641.52	3.97704	158.468	21532	21532	MS2	0/0
							High				lVRPEVDVMcTAFHDNEETFLk	Unambiguous	1	1	P02768	N-Term(TMT10Plex); C10(Carbamidomethyl); K22(TMT10Plex)	HCD	1	0	1	1	27553	Unique	Used	0.104017	1.40201	2.88152	1.03784	11.0428	18350.3	1908.75	25727.3	52876.8	19044.7	202639	4.527e-12	7.63638	0	2.95027	19	3	1036.87	3108.6	2.57874	107.355	11900	11900	MS2	0/0
									High		aIAANEADAVTLDAGLVYDAYLAPNNLkPVVAEFYGSk	Unambiguous	1	1	P02787	N-Term(TMT10Plex); K28(TMT10Plex); K38(TMT10Plex)	HCD	1	0	1	1	40641	Unique	Used	0.364533	0.435045	1.54627	1.26219	3.46426	6122.71	2231.93	2663.65	9467.37	7728.03	21210.7	2.476e-05	7.62029	0	5.55294	70	4	1161.13	4641.51	1.03149	154.066	20942	20942	MS2	0/0
							High				aDSQAQLLLSTVVGVFTAPGLHLk	Unambiguous	1	1	P01019	N-Term(TMT10Plex); K24(TMT10Plex)	HCD	1	0	1	1	32894	Unique	Used	0.26587	0.79705	0.927254	4.98841	3.45834	6911.15	1837.47	5508.53	6408.39	34475.7	23901.1	2.17e-15	7.54876	0	12.9758	250	3	975.238	2923.7	-0.658344	150.861	17419	17419	MS2	0/0
									High		sHcIAEVENDEMPADLPSLAADFVESk	Unambiguous	1	1	P02768	N-Term(TMT10Plex); C3(Carbamidomethyl); K27(TMT10Plex)	HCD	1	0	1	1	40222	Unique	Used	0.33607	1.76536	2.75956	1.41838	7.59065	1759.54	591.329	3106.23	4855.56	2495.69	13356.1	4.523e-05	7.52655	0	4.80938	164	3	1144.9	3432.68	3.52232	150.584	20509	20509	MS2	0/0
									High		sHcIAEVENDEMPADLPSLAADFVESk	Unambiguous	1	1	P02768	N-Term(TMT10Plex); C3(Carbamidomethyl); K27(TMT10Plex)	HCD	1	0	1	1	38938	Unique	Used	0.280965	1.80957	2.84012	1.37505	7.59137	2564.99	720.674	4641.54	7284.88	3526.99	19471.8	8.79e-06	7.51656	0	2.33641	100	3	1144.9	3432.68	2.66885	140.115	19182	19182	MS2	0/0
							High				vHANPLLIDVVTYLVALIPEPSAQQLR	Unambiguous	1	1	P04114	N-Term(TMT10Plex)	HCD	1	0	1	1	33530	Unique	Used	0.39704	0.953095	2.1102	3.72582	4.05033	505.219	200.592	481.522	1066.11	1882.36	2046.3	4.093e-16	7.50251	0	5.14648	250	3	1066.96	3198.85	2.82287	156.147	18076	18076	MS2	0/0
							High				lVRPEVDVMcTAFHDNEETFLk	Unambiguous	1	1	P02768	N-Term(TMT10Plex); C10(Carbamidomethyl); K22(TMT10Plex)	HCD	1	0	1	1	27552	Unique	Used	0.201312	1.44768	2.58058	1.28814	10.1165	51135.7	10294.2	74028.2	131960	65869.8	517316	1.322e-09	7.50162	0	2.86118	14	4	777.905	3108.6	2.82966	107.352	11899	11899	MS2	0/0
									High		aIAANEADAVTLDAGLVYDAYLAPNNLkPVVAEFYGSk	Unambiguous	1	1	P02787	N-Term(TMT10Plex); K28(TMT10Plex); K38(TMT10Plex)	HCD	1	0	1	1	41806	Unique	Used	0.50635	0.477776	1.55242	1.46162	3.49334	1039.19	526.196	496.501	1613.27	1518.9	3630.26	0.0002065	7.4762	0	0	250	4	1161.12	4641.47	-7.27928	163.416	22147	22147	MS2	0/0
							High				aYFSQPMVAAAVIVHLVTDGTYYGDQk	Unambiguous	1	1	Q13219	N-Term(TMT10Plex); K27(TMT10Plex)	HCD	1	0	1	1	33316	Unique	Used	1.25812	3.87077	3.08329	2.84833	2.67441	1932.59	2431.43	7480.59	5958.73	5504.65	5168.52	5.35e-17	7.47605	0	5.50458	161	4	851.453	3402.79	3.07901	154.433	17855	17855	MS2	0/0
							High				lVRPEVDVMcTAFHDNEETFLkk	Unambiguous	1	1	P02768	N-Term(TMT10Plex); C10(Carbamidomethyl); K22(TMT10Plex); K23(TMT10Plex)	HCD	1	0	1	1	27105	Unique	Used	0.399037	2.27168	3.86614	1.37469	4.32192	16124.7	6434.36	36630.2	62340.6	22166.6	69689.9	3.491e-15	7.47309	1	9.83185	50	5	693.977	3465.86	2.82527	103.801	11437	11437	MS2	0/0
									High		sHcIAEVENDEMPADLPSLAADFVESk	Unambiguous	1	1	P02768	N-Term(TMT10Plex); C3(Carbamidomethyl); K27(TMT10Plex)	HCD	1	0	1	1	39564	Unique	Used	0.355967	2.13677	3.40821	1.72217	8.66347	1864.73	663.781	3984.5	6355.38	3211.38	16155	8.06e-06	7.4709	0	4.7799	125	3	1144.9	3432.68	3.30895	145.135	19829	19829	MS2	0/0
							High				dVDkEFYLFPTVFDENESLLLEDNIR	Unambiguous	1	1	P00450	N-Term(TMT10Plex); K4(TMT10Plex)	HCD	1	0	1	1	31515	Unique	Used	0.243832	0.477967	1.03143	4.38865	4.23095	1821.07	444.035	870.412	1878.31	7992.05	7704.86	1.098e-16	7.46345	1	6.51723	164	3	1206.96	3618.87	1.59932	139.257	15994	15994	MS2	0/0
									High		sHcIAEVENDEMPADLPSLAADFVESk	Unambiguous	1	1	P02768	N-Term(TMT10Plex); C3(Carbamidomethyl); K27(TMT10Plex)	HCD	1	0	1	1	39146	Unique	Used	0.470922	2.13558	3.07945	1.84951	8.32228	2237.52	1053.7	4778.39	6890.32	4138.3	18621.2	9.648e-06	7.46278	0	1.39192	98	3	1144.9	3432.68	1.60202	141.751	19397	19397	MS2	0/0
									High		sHcIAEVENDEMPADLPSLAADFVESk	Unambiguous	1	1	P02768	N-Term(TMT10Plex); C3(Carbamidomethyl); K27(TMT10Plex)	HCD	1	0	1	1	41549	Unique	Used	0.247098	1.83423	2.75418	1.3741	8.073	1398	345.444	2564.26	3850.34	1921	11286.1	6.439e-06	7.41643	0	6.9283	206	3	1144.9	3432.67	1.28197	161.255	21880	21880	MS2	0/0
							High				tPEcPSHTQPLGVYLLTPAVQDLWLR	Unambiguous	1	1	P01880	N-Term(TMT10Plex); C4(Carbamidomethyl)	HCD	1	0	1	1	30117	Unique	Used	1.38009	1.5306	6.04841	2.42642	3.17239	1007.56	1390.53	1542.18	6094.13	2444.76	3196.37	8.324e-17	7.41271	0	0	250	3	1074.24	3220.71	1.6281	127.811	14549	14549	MS2	0/0
							High				iHILPSmNPDGYEVAAAQGPNkPGYLVGR	Unambiguous	1	1	P15169	N-Term(TMT10Plex); M7(Oxidation); K22(TMT10Plex)	HCD	1	0	1	1	25430	Unique	Used	0.442082	1.07805	2.72778	3.87539	3.2396	5528.71	2444.14	5960.24	15081.1	21425.9	17910.8	5.006e-17	7.40343	0	6.68492	105	4	885.479	3538.89	1.47872	90.3876	9706	9706	MS2	0/0
									High		sHcIAEVENDEMPADLPSLAADFVESk	Unambiguous	1	1	P02768	N-Term(TMT10Plex); C3(Carbamidomethyl); K27(TMT10Plex)	HCD	1	0	1	1	36605	Unique	Used	0.387431	1.69767	2.95891	2.57231	6.14463	2846.79	1102.94	4832.91	8423.41	7322.85	17492.5	9.074e-06	7.3956	0	83.0596	130	3	1144.91	3432.7	9.49654	122.215	16771	16771	MS2	0/0
									High		sHcIAEVENDEMPADLPSLAADFVESk	Unambiguous	1	1	P02768	N-Term(TMT10Plex); C3(Carbamidomethyl); K27(TMT10Plex)	HCD	1	0	1	1	37792	Unique	Used	0.224654	1.68612	3.03589	1.22709	8.46798	8232.55	1849.47	13881	24993.1	10102.1	69713	7.135e-06	7.38856	0	2.92939	31	3	1144.9	3432.68	2.56217	131.165	17998	17998	MS2	0/0
									High		sHcIAEVENDEMPADLPSLAADFVESk	Unambiguous	1	1	P02768	N-Term(TMT10Plex); C3(Carbamidomethyl); K27(TMT10Plex)	HCD	1	0	1	1	41273	Unique	Used	0.270193	1.96518	3.05211	1.87241	8.06307	1551.47	419.196	3048.91	4735.24	2904.99	12509.6	5.466e-05	7.38363	0	3.13279	250	3	1144.9	3432.68	3.52232	158.99	21595	21595	MS2	0/0
High											gGSGGSYGGGGSGGGYGGGSGSR	Unambiguous	1	1	P35527	N-Term(TMT10Plex)	HCD	1	0	1	1	21569	Unique	Used	7.75101	1.06628	0.878062	1.3372	0.588064	6114.35	47392.4	6519.6	5368.77	8176.08	3595.63	3.91636e-12	7.35083	0	0.262756	100	2	1010.95	2020.89	1.29885	36.6919	3804	3804	MS2	0/0
							High				vADALTNAVAHVDDmPNALSALSDLHAHk	Unambiguous	1	1	P69905	N-Term(TMT10Plex); M15(Oxidation); K29(TMT10Plex)	HCD	1	0	1	1	27856	Unique	Used	0.394793	1.58383	1.67628	5.3154	2.55537	4560.64	1800.51	7223.28	7644.94	24241.6	11654.1	4.339e-17	7.318	0	30.4215	99	5	694.967	3470.81	-1.40661	109.763	12213	12213	MS2	0/0
									High		sHcIAEVENDEmPADLPSLAADFVESk	Unambiguous	1	1	P02768	N-Term(TMT10Plex); C3(Carbamidomethyl); M12(Oxidation); K27(TMT10Plex)	HCD	1	0	1	1	37921	Unique	Used	0.35931	1.79859	3.40011	2.39119	6.43552	1969.64	707.712	3542.58	6697	4709.79	12675.7	4.15e-05	7.31642	0	5.74384	220	3	1150.23	3448.68	3.95397	132.128	18131	18131	MS2	0/0
							High				tPGAAANLELIFVGPQHAGNYR	Unambiguous	1	1	P04217	N-Term(TMT10Plex)	HCD	1	0	1	1	26690	Unique	Used	1.10833	0.869411	2.64998	2.95884	2.47453	15149.1	16790.2	13170.8	40145	44823.9	37487.1	4.687e-13	7.31494	0	5.87425	79	3	842.458	2525.36	5.786	100.428	11008	11008	MS2	0/0
							High				vKDLATVYVDVLkDSGR	Unambiguous	1	1	P02647	N-Term(TMT10Plex); K13(TMT10Plex)	HCD	1	0	1	1	26562	Unique	Used	12.1979	24.4572	10.8663	24.9987	8.36689	27754.3	338543	678791	301585	693820	232217	1.682e-11	7.31318	2	4.29068	5	3	779.46	2336.36	2.13688	99.4691	10876	10876	MS2	0/0
									High		sHcIAEVENDEMPADLPSLAADFVESk	Unambiguous	1	1	P02768	N-Term(TMT10Plex); C3(Carbamidomethyl); K27(TMT10Plex)	HCD	1	0	1	1	39772	Unique	Used	0.21712	1.97437	2.91722	1.61891	8.44057	1812.55	393.542	3578.66	5287.62	2934.36	15299	3.341e-06	7.28841	0	6.41087	162	3	1144.9	3432.68	2.66885	146.844	20044	20044	MS2	0/0
							High				vFSNGADLSGVTEEAPLkLSk	Unambiguous	1	1	P01009	N-Term(TMT10Plex); K18(TMT10Plex); K21(TMT10Plex)	HCD	1	0	1	1	26867	Unique	Used	0.716989	2.80691	1.76449	4.04496	2.20852	5462.44	3916.51	15332.6	9638.45	22095.4	12063.9	1.38e-15	7.24781	1	74.0596	250	3	950.548	2849.63	2.28814	101.846	11191	11191	MS2	0/0
									High		sHcIAEVENDEMPADLPSLAADFVESk	Unambiguous	1	1	P02768	N-Term(TMT10Plex); C3(Carbamidomethyl); K27(TMT10Plex)	HCD	1	0	1	1	40646	Unique	Used	0.346377	1.84851	3.04372	1.76625	7.68936	1619.94	561.108	2994.46	4930.63	2861.21	12456.3	2.276e-05	7.23163	0	24.9415	176	3	1144.9	3432.68	1.7087	154.094	20947	20947	MS2	0/0
									High		sHcIAEVENDEMPADLPSLAADFVESk	Unambiguous	1	1	P02768	N-Term(TMT10Plex); C3(Carbamidomethyl); K27(TMT10Plex)	HCD	1	0	1	1	38725	Unique	Used	0.369708	1.80978	2.782	2.10481	8.10746	3677.84	1359.73	6656.08	10231.7	7741.16	29817.9	3.659e-05	7.21103	0	4.92344	69	3	1144.9	3432.68	3.73569	138.415	18962	18962	MS2	0/0
									High		aIAANEADAVTLDAGLVYDAYLAPNNLkPVVAEFYGSk	Unambiguous	1	1	P02787	N-Term(TMT10Plex); K28(TMT10Plex); K38(TMT10Plex)	HCD	1	0	1	1	40252	Unique	Used	0.436738	0.346357	1.55672	1.37134	3.53177	7034.15	3072.08	2436.33	10950.2	9646.24	24843	1.437e-05	7.19548	0	1.06681	42	4	1161.13	4641.51	1.76788	150.835	20540	20540	MS2	0/0
			High								fSGSNSGNTATLTISR	Unambiguous	1	1	P80748	N-Term(TMT10Plex)	HCD	1	0	1	1	24499	Unique	Used	0.25354	1.17398	5.45955	2.12634	4.28496	4117.37	1043.92	4833.71	22479	8754.92	17642.8	2.469e-18	7.18547	0	0	226	2	921.482	1841.96	0.441447	69.9138	7779	7779	MS2	0/0
			High								eGkQVGSGVTTDQVQAEAk	Unambiguous	1	1	P01871	N-Term(TMT10Plex); K3(TMT10Plex); K19(TMT10Plex)	HCD	1	0	1	1	23243	Unique	Used	0.364038	1.43811	3.73548	2.5175	3.70554	3760.7	1369.04	5408.31	14048	9467.58	13935.4	1.171e-19	7.18517	1	4.60665	205	3	873.824	2619.46	0.612065	60.0508	6480	6480	MS2	0/0
							High				gGVEDEVTLSAYITIALLEIPLTVTHPVVR	Unambiguous	1	1	P01023	N-Term(TMT10Plex)	HCD	1	0	1	1	33528	Unique	Used	0.401255	1.41213	2.535	4.75799	4.19131	388.448	155.867	548.539	984.715	1848.23	1628.11	1.636e-15	7.1789	0	9.43723	213	3	1145.66	3434.96	6.14113	156.132	18074	18074	MS2	0/0
									High		sHcIAEVENDEMPADLPSLAADFVESk	Unambiguous	1	1	P02768	N-Term(TMT10Plex); C3(Carbamidomethyl); K27(TMT10Plex)	HCD	1	0	1	1	39353	Unique	Used	0.411814	2.2455	3.34617	1.61111	9.22585	2089.31	860.406	4691.55	6991.18	3366.1	19275.6	3.543e-05	7.17038	0	2.51822	106	3	1144.89	3432.67	-0.745028	143.41	19611	19611	MS2	0/0
									High		sHcIAEVENDEMPADLPSLAADFVESk	Unambiguous	1	1	P02768	N-Term(TMT10Plex); C3(Carbamidomethyl); K27(TMT10Plex)	HCD	1	0	1	1	37041	Unique	Used	0.288418	2.30136	3.15193	0.899417	10.4087	58224.5	16793	133996	183520	52368.1	606041	3.353e-05	7.14401	0	2.82047	3	3	1144.9	3432.67	0.748548	125.441	17222	17222	MS2	0/0
							High				ekPQSTISGLLGPTLYAEVGDIIk	Unambiguous	1	1	P12259	N-Term(TMT10Plex); K2(TMT10Plex); K24(TMT10Plex)	HCD	1	0	1	1	30569	Unique	Used	0.627069	1.22815	2.07069	3.79289	2.83923	1727.49	1083.26	2121.62	3577.1	6552.17	4904.75	4.067e-16	7.12204	0	17.5589	250	3	1072.97	3216.88	4.59496	131.445	15016	15016	MS2	0/0
			High								yNSQNQSNNQFVLYR	Unambiguous	1	1	P01042	N-Term(TMT10Plex)	HCD	1	0	1	1	25411	Unique	Used		0.51436	0.718486	6.36282	2.04472	7779.81		4001.63	5589.69	49501.5	15907.5	2.949e-16	7.10003	0	0	112	2	1052.53	2104.04	0.975764	77.1339	8722	8722	MS2	0/0
							High				lcMGSGLNLcEPNNkEGYYGYTGAFR	Unambiguous	1	1	P02787	N-Term(TMT10Plex); C2(Carbamidomethyl); C10(Carbamidomethyl); K15(TMT10Plex)	HCD	1	0	1	1	27084	Unique	Used	2.12645	2.28042	3.20991	1.42145	2.17176	7538.92	16031.2	17191.9	24199.3	10716.2	16372.7	2.669e-16	7.08956	1	4.06047	250	3	1143.89	3429.64	-0.027343	103.628	11415	11415	MS2	0/0
							High				aDSQAQLLLSTVVGVFTAPGLHLk	Unambiguous	1	1	P01019	N-Term(TMT10Plex); K24(TMT10Plex)	HCD	1	0	1	1	33729	Unique	Used	0.365653	0.999058	1.85992	4.50625	3.45614	1165.37	426.122	1164.28	2167.49	5251.46	4027.69	1.66e-14	7.08042	0	5.62005	250	4	731.681	2923.7	0.109469	157.86	18282	18282	MS2	0/0
							High				lkcDEWSVNSVGkIEcVSAETTEDcIAk	Unambiguous	1	1	P02787	N-Term(TMT10Plex); K2(TMT10Plex); C3(Carbamidomethyl); K13(TMT10Plex); C16(Carbamidomethyl); C25(Carbamidomethyl); K28(TMT10Plex)	HCD	1	0	1	1	27037	Unique	Used	2.04895	3.04677	2.85441	1.6657	2.12985	2532.18	5188.32	7714.97	7227.87	4217.85	5393.16	7.204e-15	7.03551	2	82.3274	250	4	1037.04	4145.15	3.70397	103.239	11366	11366	MS2	0/0
							High				nQGNTWLTAFVLkTFAQAR	Unambiguous	2	2	P01023;P20742	N-Term(TMT10Plex); K13(TMT10Plex)	HCD	1	0	1	1	30942	Not Unique	Not Used	0.234973	0.604298	1.1235	4.09754	2.52487	41962.9	9860.16	25358.1	47145.3	171945	105951	4.615e-16	7.01083	1	3.95454	37	3	875.497	2624.48	1.37339	134.5	15402	15402	MS2	0/0
			High								rPGGEPSPEGTTGQSYNQYSQR	Unambiguous	1	1	P02751	N-Term(TMT10Plex)	HCD	1	0	1	1	21833	Unique	Used	0.39183	0.851663	1.91345	6.6494	2.09433	422.177	165.421	359.553	807.815	2807.22	884.176	1.277e-17	6.98189	0	0	250	3	875.755	2625.25	0.215475	48.9883	5020	5020	MS2	0/0
									High		sHcIAEVENDEMPADLPSLAADFVESk	Unambiguous	1	1	P02768	N-Term(TMT10Plex); C3(Carbamidomethyl); K27(TMT10Plex)	HCD	1	0	1	1	38484	Unique	Used	0.313875	1.71919	2.36148	2.61658	7.04458	3814.13	1197.16	6557.23	9007	9979.97	26868.9	1.6e-05	6.96277	0	2.02557	69	3	1144.9	3432.68	2.02875	136.557	18713	18713	MS2	0/0
							High				sLGPNScSANGPGLYLIHGPNLYcYSDVEk	Unambiguous	1	1	P02790	N-Term(TMT10Plex); C7(Carbamidomethyl); C24(Carbamidomethyl); K30(TMT10Plex)	HCD	1	0	1	1	27466	Unique	Used	0.160008	0.429925	1.08571	1.60932	4.7571	3662.87	586.089	1574.76	3976.83	5894.73	17424.6	1.251e-12	6.96161	0	0	102	3	1247.62	3740.84	-1.65385	106.632	11810	11810	MS2	0/0
							High				aDSQAQLLLSTVVGVFTAPGLHLk	Unambiguous	1	1	P01019	N-Term(TMT10Plex); K24(TMT10Plex)	HCD	1	0	1	1	33520	Unique	Used	0.373935	0.687665	1.16847	5.05661	3.16384	4611.82	1724.52	3171.39	5388.78	23320.2	14591.1	2.039e-15	6.95491	0	12.3906	87	3	975.241	2923.71	2.53568	156.076	18066	18066	MS2	0/0
			High								qQNAQGGFSSTQDTVVALHALSR	Unambiguous	1	1	P20742	N-Term(TMT10Plex)	HCD	1	0	1	1	26575	Unique	Used	0.554411	0.969654	3.49836	3.57293	3.91316	6774.1	3755.63	6568.53	23698.3	24203.4	26508.1	4.099e-17	6.94948	0	39.2762	135	3	882.126	2644.36	-0.709243	86.5263	9925	9925	MS2	0/0
			High								gLGVGFGSGGGSSSSVk	Unambiguous	1	1	P13647	N-Term(TMT10Plex); K17(TMT10Plex)	HCD	1	0	1	1	25357	Unique	Used	0.114868	0.435283	13.2797	1.25916	0.421237	4955.32	569.206	2156.96	65805.1	6239.52	2087.37	1.36375e-25	6.92872	0	3.05556	231	2	949.523	1898.04	0.478883	76.7003	8666	8666	MS2	0/0
			High								aIGGGLSSVGGGSSTIk	Unambiguous	2	2	P02538;P48668	N-Term(TMT10Plex); K17(TMT10Plex)	HCD	1	0	1	1	25383	Not Unique	Not Used	0.142434	0.436729	13.0797	1.06755	0.675817	4828.75	687.777	2108.86	63158.8	5154.95	3263.35	1.373e-23	6.92448	0	2.95295	209	2	953.555	1906.1	0.936729	76.908	8693	8693	MS2	0/0
									High		vHTEccHGDLLEcADDR	Unambiguous	1	1	P02768	N-Term(TMT10Plex); C5(Carbamidomethyl); C6(Carbamidomethyl); C13(Carbamidomethyl)	HCD	1	0	1	1	25590	Unique	Used	0.362253	1.84603	3.63532	0.894998	7.71315	28691.6	10393.6	52965.5	104303	25678.9	221303	0.0007007	6.91773	0	11.8594	12	3	772.672	2316	0.697358	51.2456	5389	5389	MS2	0/0
							High				aVDQSVLLmkPEAELSVSSVYNLLTVk	Unambiguous	1	1	P20742	N-Term(TMT10Plex); M9(Oxidation); K10(TMT10Plex); K27(TMT10Plex)	HCD	1	0	1	1	30735	Unique	Used	0.133533	0.158172	1.98698	0.64177	6.83559	6892.41	920.362	1090.19	13695.1	4423.34	47113.7	1.535e-12	6.90834	0	2.76094	250	3	1213.03	3637.08	1.46564	132.817	15188	15188	MS2	0/0
							High				aVDQSVLLmkPEAELSVSSVYNLLTVk	Unambiguous	1	1	P20742	N-Term(TMT10Plex); M9(Oxidation); K10(TMT10Plex); K27(TMT10Plex)	HCD	1	0	1	1	30732	Unique	Used	0.141546	0.460742	2.13355	0.832615	6.78344	11121.1	1574.16	5123.98	23727.5	9259.63	75439.6	2.084e-11	6.90693	0	79.7215	134	4	910.024	3637.07	-0.232972	132.797	15185	15185	MS2	0/0
									High		eGkEYGVVLAPDGSTVAVEPLLAGLEAGLQGR	Unambiguous	1	1	Q96PD5	N-Term(TMT10Plex); K3(TMT10Plex)	HCD	1	0	1	1	38351	Unique	Used	1.48625	1.79587	1.61764	2.62293	1.63736	942.117	1400.22	1691.92	1524	2471.11	1542.58	0.0001027	6.90093	1	27.3855	250	3	1218.68	3654.02	0.927961	135.49	18575	18575	MS2	0/0
							High				aDSQAQLLLSTVVGVFTAPGLHLk	Unambiguous	1	1	P01019	N-Term(TMT10Plex); K24(TMT10Plex)	HCD	1	0	1	1	33346	Unique	Used	0.349466	0.939021	1.81646	4.3832	3.30531	1539.86	538.128	1445.96	2797.08	6749.49	5089.69	2.651e-14	6.89854	0	4.4397	173	4	731.681	2923.7	0.359981	154.664	17886	17886	MS2	0/0
							High				lYHSEAFTVNFGDTEEAkk	Unambiguous	1	1	P01009	N-Term(TMT10Plex); K18(TMT10Plex); K19(TMT10Plex)	HCD	1	0	1	1	25039	Unique	Used	0.399098	2.32008	1.52447	2.96298	1.5681	10467.9	4177.72	24286.4	15958.1	31016.3	16414.8	5.668e-14	6.8985	1	10.4141	192	3	958.516	2873.53	2.07686	87.3699	9302	9302	MS2	0/0
									High		sHcIAEVENDEMPADLPSLAADFVESk	Unambiguous	1	1	P02768	N-Term(TMT10Plex); C3(Carbamidomethyl); K27(TMT10Plex)	HCD	1	0	1	1	38242	Unique	Used	0.43944	2.20838	3.98596	2.12352	10.5536	3482.6	1530.39	7690.91	13881.5	7395.36	36754	3.269e-06	6.89568	0	3.75877	51	3	1144.9	3432.68	2.88222	134.665	18463	18463	MS2	0/0
							High				mPcAEDYLSVVLNQLcVLHEkTPVSDR	Unambiguous	1	1	P02768	N-Term(TMT10Plex); C3(Carbamidomethyl); C16(Carbamidomethyl); K21(TMT10Plex)	HCD	1	0	1	1	31154	Unique	Used	0.332591	1.9704	2.25918	1.99824	6.29668	2250.24	748.411	4433.87	5083.7	4496.53	14169.1	1.831e-15	6.87982	1	9.24537	213	4	908.723	3631.87	-0.0694741	136.279	15621	15621	MS2	0/0
							High				lGEHNIDVLEGNEQFINAAk	Unambiguous	1	1	P00761	N-Term(TMT10Plex); K20(TMT10Plex)	HCD	1	0	1	1	26393	Unique	Used	0.982796	1.34207	2.2684	2.55699	2.26036	6782.26	6665.58	9102.29	15384.9	17342.2	15330.3	1.718e-15	6.84964	0	26.6958	250	3	890.482	2669.43	0.0537937	98.0776	10701	10701	MS2	0/0
							High				aILQSGSFNAPWAVTSLYEAR	Unambiguous	1	1	P06276	N-Term(TMT10Plex)	HCD	1	0	1	1	29538	Unique	Used	0.685267	1.46993	1.54571	4.03769	2.19621	2772.61	1899.98	4075.54	4285.65	11195	6089.25	2.821e-17	6.84263	0	0	193	2	1255.67	2510.33	3.53424	123.079	13951	13951	MS2	0/0
							High				nIFISPVSISMALAMLSLGTcGHTR	Unambiguous	1	1	P08185	N-Term(TMT10Plex); C21(Carbamidomethyl)	HCD	1	0	1	1	33280	Unique	Used	0.268115	1.39753	1.95023	3.31038	3.25245	707.451	189.678	988.682	1379.7	2341.93	2300.95	1.052e-14	6.82973	0	4.45451	250	3	969.183	2905.53	1.42368	154.156	17818	17818	MS2	0/0
									High		sHcIAEVENDEmPADLPSLAADFVESk	Unambiguous	1	1	P02768	N-Term(TMT10Plex); C3(Carbamidomethyl); M12(Oxidation); K27(TMT10Plex)	HCD	1	0	1	1	35935	Unique	Used	0.255791	1.53006	3.82434	1.29735	7.28027	5331.56	1363.77	8157.62	20389.7	6916.93	38815.3	3.969e-05	6.82549	0	5.97059	47	3	1150.23	3448.68	2.78589	117.455	16079	16079	MS2	0/0
							High				vkDLATVYVDVLk	Unambiguous	1	1	P02647	N-Term(TMT10Plex); K2(TMT10Plex); K13(TMT10Plex)	HCD	1	0	1	1	27764	Unique	Used	1.05331	3.74048	2.93287	2.86572	2.15408	42210.6	44461	157888	123798	120964	90925.2	9.184e-16	6.81231	1	13.5074	39	3	717.453	2150.34	1.53734	109.015	12118	12118	MS2	0/0
									High		sHcIAEVENDEMPADLPSLAADFVESk	Unambiguous	1	1	P02768	N-Term(TMT10Plex); C3(Carbamidomethyl); K27(TMT10Plex)	HCD	1	0	1	1	42125	Unique	Used	0.492281	1.97618	3.5727	1.87912	10.3223	574.284	282.709	1134.89	2051.75	1079.15	5927.96	5.392e-06	6.81133	0	0	250	3	1144.89	3432.67	-0.104923	166.26	22480	22480	MS2	0/0
							High				eLDRDTVFALVNYIFFk	Unambiguous	1	1	P01009	N-Term(TMT10Plex); K17(TMT10Plex)	HCD	1	0	1	1	33341	Unique	Used	0.0921164	0.653456	0.528758	4.42699	2.26045	37669.5	3469.97	24615.3	19918	166762	85150.1	4.154e-14	6.80873	1	1.72044	87	3	850.146	2548.42	1.12947	154.631	17881	17881	MS2	0/0
									High		sHcIAEVENDEMPADLPSLAADFVESk	Unambiguous	1	1	P02768	N-Term(TMT10Plex); C3(Carbamidomethyl); K27(TMT10Plex)	HCD	1	0	1	1	40862	Unique	Used	0.218987	1.73189	2.62728	1.82279	7.33787	1352.97	296.284	2343.2	3554.64	2466.19	9927.94	7.593e-05	6.80246	0	14.9876	186	3	1144.9	3432.69	5.44261	155.647	21170	21170	MS2	0/0
							High				NTYEkYLGEEYVkAVGNLR	Unambiguous	1	1	P02787	K5(TMT10Plex); K13(TMT10Plex)	HCD	1	0	1	1	26366	Unique	Used	1.24437	1.54371	2.07616	1.73575	1.54222	10302.4	12820	15903.9	21389.5	17882.5	15888.6	9.253e-16	6.79465	2	72.6288	250	3	902.164	2704.48	2.48183	97.8589	10673	10673	MS2	0/0
									High		sHcIAEVENDEMPADLPSLAADFVESk	Unambiguous	1	1	P02768	N-Term(TMT10Plex); C3(Carbamidomethyl); K27(TMT10Plex)	HCD	1	0	1	1	41062	Unique	Used	0.358051	2.26188	3.4547	1.58336	9.54051	1280.33	458.423	2895.95	4423.15	2027.22	12215	2.15e-05	6.78346	0	2.63646	111	3	1144.9	3432.67	0.641864	157.24	21377	21377	MS2	0/0
										High	gGVEDEVTLSAYITIALLEIPLTVTHPVVR	Unambiguous	1	1	P01023	N-Term(TMT10Plex)	HCD	1	0	1	1	20536	Unique	Used			1.03971	7.266	1.91611	110.761			115.159	804.787	212.229	6.03722e-17	6.77203	0	1.38805	250	3	1145.65	3434.94	0.810483	156.185	14589	14589	MS2	0/0
									High		aDDkVYPGEQYTYMLLATEEQSPGEGDGNcVTR	Unambiguous	1	1	P00450	N-Term(TMT10Plex); K4(TMT10Plex); C30(Carbamidomethyl)	HCD	1	0	1	1	34800	Unique	Used	0.932542	2.89797	3.09903	2.64965	2.57698	883.296	823.711	2559.76	2737.36	2340.42	2276.24	0.0001354	6.74624	1	0	118	3	1384.66	4151.96	1.38704	109.773	14906	14906	MS2	0/0
							High				yNILPEkEEFPFALGVQTLPQTcDEPk	Unambiguous	1	1	P01023	N-Term(TMT10Plex); K7(TMT10Plex); C23(Carbamidomethyl); K27(TMT10Plex)	HCD	1	0	1	1	29153	Unique	Used	0.273447	0.588147	1.16637	6.96268	2.27062	2769.87	757.413	1629.09	3230.71	19285.7	6289.33	3.628e-15	6.7399	1	0	250	3	1284.36	3851.08	5.3827	120	13553	13553	MS2	0/0
									High		gSLVQASEANLQAAQDFVR	Unambiguous	1	1	P19827	N-Term(TMT10Plex)	HCD	1	0	1	1	34453	Unique	Used	0.252193	1.09106	1.41217	5.8045	1.24127	10951.7	2761.95	11949	15465.7	63569.3	13594	2.708e-05	6.7333	0	20.4678	143	2	1117.09	2233.17	-2.61728	107.509	14547	14547	MS2	0/0
			High								qQNAQGGFSSTQDTVVALHALSk	Unambiguous	1	1	P01023	N-Term(TMT10Plex); K23(TMT10Plex)	HCD	1	0	1	1	27226	Unique	Used	0.129476	0.410419	1.25895	7.74457	1.92209	4114.29	532.701	1688.58	5179.69	31863.4	7908.04	2.922e-21	6.73025	0	2.2772	103	3	949.179	2845.52	0.741202	91.8861	10598	10598	MS2	0/0
									High		sHcIAEVENDEMPADLPSLAADFVESk	Unambiguous	1	1	P02768	N-Term(TMT10Plex); C3(Carbamidomethyl); K27(TMT10Plex)	HCD	1	0	1	1	37553	Unique	Used	0.25093	2.41909	3.45134	1.34266	10.5891	8310.87	2085.45	20104.8	28683.6	11158.7	88004.8	9.265e-06	6.71709	0	7.89644	19	3	1144.9	3432.68	2.45549	129.28	17751	17751	MS2	0/0
									High		sHcIAEVENDEmPADLPSLAADFVESk	Unambiguous	1	1	P02768	N-Term(TMT10Plex); C3(Carbamidomethyl); M12(Oxidation); K27(TMT10Plex)	HCD	1	0	1	1	35350	Unique	Used	0.368858	1.66811	3.97926	2.49963	6.23378	2310.26	852.157	3853.77	9193.11	5774.8	14401.6	8.325e-06	6.7146	0	54.4578	179	3	1150.23	3448.66	-0.612152	113.412	15474	15474	MS2	0/0
							High				lQHLENELTHDIITk	Unambiguous	1	1	P01009	N-Term(TMT10Plex); K15(TMT10Plex)	HCD	1	0	1	1	27102	Unique	Used	0.193808	1.51654	0.873308	5.74675	2.48394	65678.3	12729	99603.9	57357.4	377437	163141	1.252e-10	6.7105	0	3.97893	14	4	566.328	2262.29	2.66346	103.789	11434	11434	MS2	0/0
							High				nTVLVLNTQSLVFVQTDkPMYkPGQTVR	Unambiguous	1	1	P20742	N-Term(TMT10Plex); K18(TMT10Plex); K22(TMT10Plex)	HCD	1	0	1	1	27165	Unique	Used	0.105837	0.11726	1.0951	0.507411	4.40604	19400	2053.24	2274.85	21245	9843.79	85477.3	9.555e-15	6.68789	0	6.78664	57	4	966.807	3864.21	0.815661	104.249	11499	11499	MS2	0/0
									High		tLDLGENQLETLPPDLLR	Unambiguous	1	1	P02750	N-Term(TMT10Plex)	HCD	1	0	1	1	36038	Unique	Used	0.520738	1.2358	2.11613	4.66177	4.00684	3600.05	1874.68	4448.95	7618.16	16782.6	14424.8	3.612e-05	6.68654	0	68.7923	250	2	1133.63	2266.25	0.440569	118.197	16185	16185	MS2	0/0
							High				sHcIAEVENDEMPADLPSLAADFVESk	Unambiguous	1	1	P02768	N-Term(TMT10Plex); C3(Carbamidomethyl); K27(TMT10Plex)	HCD	1	0	1	1	30023	Unique	Used	0.421084	1.66301	3.75194	1.87478	6.09068	1141.75	480.772	1898.74	4283.77	2140.52	6954.02	4.682e-17	6.66794	0	2.77069	250	3	1144.9	3432.67	0.961916	127.07	14452	14452	MS2	0/0
									High		lVRPEVDVMcTAFHDNEETFLk	Unambiguous	1	1	P02768	N-Term(TMT10Plex); C10(Carbamidomethyl); K22(TMT10Plex)	HCD	1	0	1	1	34043	Unique	Used	0.0997755	1.3646	2.39071	0.889413	10.1819	113061	11280.7	154284	270296	100558	1.15117e+06	0.0002614	6.66769	0	3.13058	3	3	1036.87	3108.58	-2.25131	104.893	14124	14124	MS2	0/0
									High		lHTEAQIQEEGTVVELTGR	Unambiguous	1	1	P01023	N-Term(TMT10Plex)	HCD	1	0	1	1	40865	Unique	Used	0.498006	1.18398	2.81437	3.55846	3.03039	2076.05	1033.89	2458.01	5842.78	7387.56	6291.25	0.001171	6.63064	0	0	223	3	780.422	2339.25	4.59188	155.669	21173	21173	MS2	0/0
							High				vDLSFSPAQSPPASHAHLQVAAAPQSLcALR	Unambiguous	1	1	P20742	N-Term(TMT10Plex); C28(Carbamidomethyl)	HCD	1	0	1	1	25758	Unique	Used	0.419584	0.779275	2.07901	2.83828	3.45591	6991.65	2933.58	5448.42	14535.7	19844.3	24162.5	9.795e-16	6.62017	0	9.96824	119	4	864.706	3455.8	-0.807381	92.9765	10045	10045	MS2	0/0
							High				aLGISPFHEHAEVVFTANDSGPR	Unambiguous	1	1	P02766	N-Term(TMT10Plex)	HCD	1	0	1	1	24717	Unique	Used	0.415924	0.911792	3.01434	3.29546	3.36713	7216.17	3001.37	6579.64	21752	23780.6	24297.8	9.385e-12	6.61669	0	30.4872	179	4	670.848	2680.37	0.588867	84.8601	8969	8969	MS2	0/0
									High		sHcIAEVENDEMPADLPSLAADFVESk	Unambiguous	1	1	P02768	N-Term(TMT10Plex); C3(Carbamidomethyl); K27(TMT10Plex)	HCD	1	0	1	1	36891	Unique	Used		2.25864	3.33712	1.09266	12.6073	44133.5		99681.6	147279	48223.1	556405	4.988e-05	6.61616	0	2.54187	2	4	858.922	3432.67	-1.40683	124.34	17067	17067	MS2	0/0
							High				gVTSVSQIFHSPDLAIR	Unambiguous	1	1	P05155	N-Term(TMT10Plex)	HCD	1	0	1	1	26341	Unique	Used	0.551904	1.45593	1.21773	4.72115	1.90041	4832	2666.8	7035.04	5884.1	22812.6	9182.79	7.118e-17	6.588	0	11.949	250	2	1028.58	2056.15	2.98317	97.6521	10647	10647	MS2	0/0
		High									aIGGGLSSVGGGSSTIk	Unambiguous	2	2	P02538;P48668	N-Term(TMT10Plex); K17(TMT10Plex)	HCD	1	0	1	1	24001	Not Unique	Not Used	0.124676	0.407939	13.3349	0.934387	0.49696	3347.54	417.358	1365.6	44639.3	3127.9	1663.6	3.518e-07	6.56568	0	2.47698	250	2	953.554	1906.1	-0.280066	78.6284	8641	8641	MS2	0/0
	High										qVGSGVTTDQVQAEAk	Unambiguous	1	1	P01871	N-Term(TMT10Plex); K16(TMT10Plex)	HCD	1	0	1	1	22094	Unique	Used	0.260472	0.961927	3.85506	4.13799	2.82489	4972.2	1295.12	4782.89	19168.2	20574.9	14045.9	0.006233	6.5588	0	0	250	2	1038.57	2076.14	1.43105	63.5035	6608	6608	MS2	0/0
							High				aDSQAQLLLSTVVGVFTAPGLHLk	Unambiguous	1	1	P01019	N-Term(TMT10Plex); K24(TMT10Plex)	HCD	1	0	1	1	33247	Unique	Used	0.300879	0.746737	0.955248	4.76844	3.51104	6181.63	1859.92	4616.05	5904.98	29476.7	21703.9	7.063e-16	6.55542	0	5.24798	86	3	975.24	2923.71	1.03261	153.878	17784	17784	MS2	0/0
							High				lQELHLSSNGLESLSPEFLRPVPQLR	Unambiguous	1	1	P02750	N-Term(TMT10Plex)	HCD	1	0	1	1	28417	Unique	Used	0.449964	1.32087	2.22343	3.80353	2.87464	3812.68	1715.57	5036.07	8477.25	14501.7	10960.1	5.353e-12	6.55118	0	85.7597	250	4	797.949	3188.77	3.45752	114.191	12792	12792	MS2	0/0
							High				vLSALQAVQGLLVAQGR	Unambiguous	1	1	P01019	N-Term(TMT10Plex)	HCD	1	0	1	1	31752	Unique	Used	0.636752	1.57488	1.39774	5.08878	4.12255	9031.74	5750.98	14223.9	12624	45960.5	37233.8	1.23e-16	6.54619	0	11.7429	91	2	976.598	1952.19	1.54742	141.253	16239	16239	MS2	0/0
							High				dLcGcYSVSSVLPGcAEPWNHGk	Unambiguous	1	1	P01876	N-Term(TMT10Plex); C3(Carbamidomethyl); C5(Carbamidomethyl); C15(Carbamidomethyl); K23(TMT10Plex)	HCD	1	0	1	1	26477	Unique	Used	0.831137	0.775911	3.59305	2.85665	4.59528	1861.58	1547.22	1444.42	6688.74	5317.86	8554.47	1.06e-15	6.54226	0	0	250	3	1017.82	3051.46	1.73547	98.7654	10788	10788	MS2	0/0
									High		aVLQLNEEGVDTAGSTGVTLNLTSkPIILR	Unambiguous	1	1	P08185	N-Term(TMT10Plex); K25(TMT10Plex)	HCD	1	0	1	1	35270	Unique	Used	0.451008	1.65524	1.71897	2.16839	2.13637	3378.21	1523.6	5591.74	5807.05	7325.27	7217.1	2.034e-05	6.53539	0	22.7701	196	3	1190.02	3568.04	0.517322	112.872	15391	15391	MS2	0/0
							High				aDSQAQLLLSTVVGVFTAPGLHLk	Unambiguous	1	1	P01019	N-Term(TMT10Plex); K24(TMT10Plex)	HCD	1	0	1	1	34066	Unique	Used	0.255539	0.816547	1.99176	4.17975	3.51829	1129.08	288.524	921.949	2248.86	4719.28	3972.44	5.378e-16	6.53466	0	15.7681	190	4	731.681	2923.7	0.443484	160.783	18631	18631	MS2	0/0
									High		lHTEAQIQEEGTVVELTGR	Unambiguous	1	1	P01023	N-Term(TMT10Plex)	HCD	1	0	1	1	41302	Unique	Used	0.590176	1.16491	2.99276	4.13144	3.32984	2228.37	1315.13	2595.85	6668.97	9206.37	7420.11	0.0001186	6.52515	0	18.6316	190	3	780.419	2339.24	1.3826	159.238	21625	21625	MS2	0/0
									High		lHTEAQIQEEGTVVELTGR	Unambiguous	1	1	P01023	N-Term(TMT10Plex)	HCD	1	0	1	1	29962	Unique	Used	0.387966	1.09817	3.39028	5.32728	3.05405	19249.4	7468.12	21139.2	65261	102547	58788.7	0.0002241	6.5246	0	2.39147	6	3	780.417	2339.24	-1.5136	78.5482	9907	9907	MS2	0/0
									High		sHcIAEVENDEmPADLPSLAADFVESk	Unambiguous	1	1	P02768	N-Term(TMT10Plex); C3(Carbamidomethyl); M12(Oxidation); K27(TMT10Plex)	HCD	1	0	1	1	37671	Unique	Used	0.372841	1.73329	3.67404	3.08663	7.25044	3034.26	1131.3	5259.26	11148	9365.63	21999.7	3.526e-05	6.51651	0	10.281	103	3	1150.23	3448.67	1.93639	130.178	17873	17873	MS2	0/0
							High				sHcIAEVENDEMPADLPSLAADFVESk	Unambiguous	1	1	P02768	N-Term(TMT10Plex); C3(Carbamidomethyl); K27(TMT10Plex)	HCD	1	0	1	1	30370	Unique	Used	0.38556	1.49115	3.45653	2.85981	5.68444	1154.63	445.18	1721.73	3991.02	3302.03	6563.43	1.945e-15	6.50506	0	35.7043	250	3	1144.89	3432.67	-0.424975	129.856	14810	14810	MS2	0/0
							High				tcVADESAENcDkSLHTLFGDkLcTVATLR	Unambiguous	1	1	P02768	N-Term(TMT10Plex); C2(Carbamidomethyl); C11(Carbamidomethyl); K13(TMT10Plex); K22(TMT10Plex); C24(Carbamidomethyl)	HCD	1	0	1	1	27068	Unique	Used	0.884025	6.18845	3.29464	2.23702	6.49311	2674.57	2364.38	16551.4	8811.75	5983.06	17366.3	1.56e-11	6.50156	2	42.4919	250	4	1025.53	4099.1	4.01815	103.495	11398	11398	MS2	0/0
							High				sHcIAEVENDEMPADLPSLAADFVESk	Unambiguous	1	1	P02768	N-Term(TMT10Plex); C3(Carbamidomethyl); K27(TMT10Plex)	HCD	1	0	1	1	29802	Unique	Used	0.183321	2.21759	2.886	0.66646	9.65611	10537.8	1931.8	23368.6	30412.2	7023.04	101754	5.043e-17	6.49656	0	0.11022	14	3	1144.9	3432.67	1.0686	125.244	14224	14224	MS2	0/0
							High				nVQFNYPHTSVTDVTQNNFHNYFGGSEIVVAGk	Unambiguous	1	1	P19823	N-Term(TMT10Plex); K33(TMT10Plex)	HCD	1	0	1	1	27353	Unique	Used	0.442199	1.07241	1.3178	5.70592	1.85259	3664	1620.22	3929.31	4828.43	20906.5	6787.92	2.745e-16	6.48269	0	8.1535	153	4	1036.27	4142.07	-2.48378	105.719	11693	11693	MS2	0/0
									High		lHTEAQIQEEGTVVELTGR	Unambiguous	1	1	P01023	N-Term(TMT10Plex)	HCD	1	0	1	1	29994	Unique	Used	0.39582	0.804235	2.35467	7.25104	1.83717	5900.09	2335.37	4745.06	13892.8	42781.7	10839.5	5.549e-06	6.47359	0	38.0041	71	2	1170.12	2339.24	-1.45567	78.7373	9940	9940	MS2	0/0
		High									sGGGGGGGLGSGGSIR	Unambiguous	1	1	P35527	N-Term(TMT10Plex)	HCD	1	0	1	1	19156	Unique	Used	6.41201	1.15999	0.918335	1.44618	0.616285	4178.28	26791.2	4846.77	3837.06	6042.55	2575.01	5.549e-07	6.46332	0	0	250	2	731.384	1461.76	0.144091	38.8712	3579	3579	MS2	0/0
									High		sHcIAEVENDEMPADLPSLAADFVESk	Unambiguous	1	1	P02768	N-Term(TMT10Plex); C3(Carbamidomethyl); K27(TMT10Plex)	HCD	1	0	1	1	37342	Unique	Used	0.219576	1.89057	3.02956	1.34448	9.21458	12882.3	2828.64	24354.8	39027.7	17319.9	118705	0.0001219	6.45734	0	0.832756	14	3	1144.9	3432.68	1.60202	127.718	17533	17533	MS2	0/0
							High				eFNAETFTFHADIcTLSEkER	Unambiguous	1	1	P02768	N-Term(TMT10Plex); C14(Carbamidomethyl); K19(TMT10Plex)	HCD	1	0	1	1	26659	Unique	Used	0.388418	1.11439	2.55787	3.02903	4.2872	6450.41	2505.46	7188.25	16499.3	19538.5	27654.2	6.689e-14	6.43885	1	25.6292	180	4	751.63	3003.5	1.61938	100.195	10976	10976	MS2	0/0
									High		lHTEAQIQEEGTVVELTGR	Unambiguous	1	1	P01023	N-Term(TMT10Plex)	HCD	1	0	1	1	40612	Unique	Used	0.566766	1.20449	2.68415	3.57544	3.32512	2688.63	1523.82	3238.43	7216.68	9613.02	8940.01	0.0006345	6.43763	0	9.2658	201	3	780.418	2339.24	-1.04395	153.826	20912	20912	MS2	0/0
									High		ePcVESLVSQYFQTVTDYGkDLMEk	Unambiguous	1	1	P02652	N-Term(TMT10Plex); C3(Carbamidomethyl); K20(TMT10Plex); K25(TMT10Plex)	HCD	1	0	1	1	40725	Unique	Used	2.45242	5.33134	5.28467	2.94327	2.99032	1822.77	4470.19	9717.8	9632.73	5364.91	5450.67	0.0001714	6.4294	1	80.535	203	3	1218.63	3653.86	-2.16164	154.654	21028	21028	MS2	0/0
									High		tIDQMLNSELQWPVPDIYLR	Unambiguous	1	1	P04114	N-Term(TMT10Plex)	HCD	1	0	1	1	39110	Unique	Used	0.578723	0.80442	1.09609	4.64273	4.60413	2862.66	1656.69	2302.78	3137.74	13290.6	13180.1	2.874e-05	6.42729	0	8.08056	250	2	1330.71	2660.41	4.64714	141.458	19359	19359	MS2	0/0
									High		eNPAVIDFELAPIVDLVR	Unambiguous	1	1	P13671	N-Term(TMT10Plex)	HCD	1	0	1	1	38944	Unique	Used	0.228067	0.783715	1.27285	6.26399	2.43544	3665.77	836.042	2872.92	4665.95	22962.3	8927.76	2.338e-05	6.42654	0	24.2567	250	2	1120.13	2239.26	3.72765	140.158	19188	19188	MS2	0/0
							High				aLQDQLVLVAAkLDTEDkLR	Unambiguous	1	1	P01019	N-Term(TMT10Plex); K12(TMT10Plex); K18(TMT10Plex)	HCD	1	0	1	1	28892	Unique	Used	0.545119	1.33047	1.12426	3.93538	3.7793	5924.21	3229.4	7882	6660.33	23314	22389.4	1.39e-15	6.42225	2	50.4213	207	4	732.447	2926.76	3.42008	117.982	13283	13283	MS2	0/0
							High				tGcSLMGASVDSTLAFNTYVHFQGk	Unambiguous	1	1	P01019	N-Term(TMT10Plex); C3(Carbamidomethyl); K25(TMT10Plex)	HCD	1	0	1	1	28787	Unique	Used	0.639644	1.15141	1.64123	2.76332	4.33235	2747.79	1757.61	3163.82	4509.74	7593.03	11904.4	3.087e-16	6.41513	0	3.79712	250	3	1050.53	3149.58	0.986089	117.156	13175	13175	MS2	0/0
									High		eGkQVGSGVTTDQVQAEAk	Unambiguous	1	1	P01871	N-Term(TMT10Plex); K3(TMT10Plex); K19(TMT10Plex)	HCD	1	0	1	1	26459	Unique	Used	0.393701	1.74203	3.73106	2.62555	4.01759	35466.6	13963.2	61783.7	132328	93119.2	142490	7.722e-06	6.39592	1	5.89541	23	3	873.816	2619.43	-8.33547	56.9804	6287	6287	MS2	0/0
							High				vkDLATVYVDVLk	Unambiguous	1	1	P02647	N-Term(TMT10Plex); K2(TMT10Plex); K13(TMT10Plex)	HCD	1	0	1	1	27975	Unique	Used	1.21335	4.01154	3.18531	2.6988	2.44016	34551.5	41923.2	138605	110057	93247.7	84311.2	3.059e-12	6.39541	1	8.04612	37	3	717.452	2150.34	-0.165691	110.659	12336	12336	MS2	0/0
							High				sGTASVVcLLNNFYPR	Unambiguous	1	1	P01834	N-Term(TMT10Plex); C8(Carbamidomethyl)	HCD	1	0	1	1	29324	Unique	Used	0.391864	1.6867	5.36971	1.56753	5.90142	41809.6	16383.7	70520.3	224506	65537.9	246736	1.374e-15	6.39016	0	3.5452	15	2	1014.04	2027.07	4.11857	121.371	13730	13730	MS2	0/0
									High		ePcVESLVSQYFQTVTDYGk	Unambiguous	1	1	P02652	N-Term(TMT10Plex); C3(Carbamidomethyl); K20(TMT10Plex)	HCD	1	0	1	1	39411	Unique	Used	0.738888	3.31226	2.64869	2.71372	3.57316	85714.7	63333.6	283909	227032	232605	306273	0.0001737	6.38429	0	4.69067	3	3	936.813	2808.42	2.81489	143.879	19671	19671	MS2	0/0
									High		gVcEETSGAYEk	Unambiguous	1	1	P02760	N-Term(TMT10Plex); C3(Carbamidomethyl); K12(TMT10Plex)	HCD	1	0	1	1	26023	Unique	Used	0.68155	1.37529	1.56212	4.58049	3.08926	30831	21012.9	42401.6	48161.9	141221	95245.1	0.002984	6.37814	0	0	115	2	894.449	1787.89	1.13726	54.0719	5836	5836	MS2	0/0
									High		tQFNNNEYSQDLDAYNTk	Unambiguous	1	1	P04114	N-Term(TMT10Plex); K18(TMT10Plex)	HCD	1	0	1	1	30734	Unique	Used	0.737329	0.85878	0.915899	4.21085	3.73753	15667	11551.7	13454.5	14349.4	65971.5	58555.8	0.0006999	6.36687	0	0	151	2	1312.13	2623.26	-4.40071	83.4341	10704	10704	MS2	0/0
									High		dTVIkPLLVEPEGLEk	Unambiguous	1	1	P01023	N-Term(TMT10Plex); K5(TMT10Plex); K16(TMT10Plex)	HCD	1	0	1	1	32632	Unique	Used	0.1452	0.484603	0.882904	7.21403	1.70186	1748509	253884	847333	1.54377e+06	12613802	2.97572e+06	0.0002787	6.36479	0	5.73804	1	3	823.172	2467.5	0.412937	95.5503	12666	12666	MS2	0/0
									High		sHcIAEVENDEMPADLPSLAADFVESk	Unambiguous	1	1	P02768	N-Term(TMT10Plex); C3(Carbamidomethyl); K27(TMT10Plex)	HCD	1	0	1	1	41942	Unique	Used	0.338163	1.69909	2.70033	1.4196	7.89766	495.838	167.674	842.476	1338.93	703.894	3915.96	5.77e-05	6.36457	0	4.27858	250	3	1144.9	3432.67	0.428496	164.625	22289	22289	MS2	0/0
							High				lQHLENELTHDIITk	Unambiguous	1	1	P01009	N-Term(TMT10Plex); K15(TMT10Plex)	HCD	1	0	1	1	26683	Unique	Used	0.155463	1.49633	0.833714	5.57233	2.48404	78732.2	12239.9	117810	65640.1	438722	195574	3.422e-12	6.35791	0	6.99426	11	4	566.329	2262.3	4.49805	100.398	11001	11001	MS2	0/0
							High				nkPGVYTDVAYYLAWIR	Unambiguous	1	1	P00748	N-Term(TMT10Plex); K2(TMT10Plex)	HCD	1	0	1	1	29924	Unique	Used	0.384253	1.25595	1.71387	5.46492	1.84107	7477.32	2873.18	9391.12	12815.1	40862.9	13766.3	8.452e-15	6.35787	0	4.81466	250	3	829.8	2487.38	1.91587	126.244	14350	14350	MS2	0/0
							High				VVSVLTVVHQDWLNGkEYk	Unambiguous	1	1	P01859	K16(TMT10Plex); K19(TMT10Plex)	HCD	1	0	1	1	26657	Unique	Used	0.227676	0.539592	2.92608	0.967304	2.31816	18718.9	4261.85	10100.6	54773.1	18106.9	43393.5	1.678e-10	6.35704	1	5.71673	144	3	891.511	2672.52	0.752912	100.18	10974	10974	MS2	0/0
							High				vHTEccHGDLLEcADDRADLAk	Unambiguous	1	1	P02768	N-Term(TMT10Plex); C5(Carbamidomethyl); C6(Carbamidomethyl); C13(Carbamidomethyl); K22(TMT10Plex)	HCD	1	0	1	1	22631	Unique	Used	0.519214	2.87084	4.27542	1.36965	5.56458	3574.8	1856.09	10262.7	15283.8	4896.22	19892.3	3.776e-11	6.35548	1	5.3073	156	4	761.616	3043.44	-0.471785	68.3262	6811	6811	MS2	0/0
									High		iEcVSAETTEDcIAk	Unambiguous	1	1	P02787	N-Term(TMT10Plex); C3(Carbamidomethyl); C12(Carbamidomethyl); K15(TMT10Plex)	HCD	1	0	1	1	29758	Unique	Used	2.00537	2.15309	2.38998	0.539747	1.92578	43527.6	87288.9	93718.8	104030	23493.9	83824.6	0.0001038	6.35381	0	10.1911	54	2	1092.55	2184.1	1.07099	77.3126	9696	9696	MS2	0/0
									High		aVYTcNEGYQLLGEINYR	Unambiguous	1	1	P08603	N-Term(TMT10Plex); C5(Carbamidomethyl)	HCD	1	0	1	1	34274	Unique	Used	0.426774	1.03014	2.51838	4.19926	3.67442	3021.98	1289.7	3113.05	7610.5	12690.1	11104	9.816e-05	6.34639	0	50.7201	250	2	1196.6	2392.19	2.8368	106.35	14362	14362	MS2	0/0
				High							gLGVGFGSGGGSSSSVk	Unambiguous	1	1	P13647	N-Term(TMT10Plex); K17(TMT10Plex)	HCD	1	0	1	1	26240	Unique	Used	0.0959845	0.445852	12.2317	0.941326	0.273722	2841.11	272.702	1266.71	34751.6	2674.41	777.674	2.92391e-07	6.34552	0	0	250	2	949.524	1898.04	1.70085	76.6483	8893	8893	MS2	0/0
									High		sHcIAEVENDEMPADLPSLAADFVESk	Unambiguous	1	1	P02768	N-Term(TMT10Plex); C3(Carbamidomethyl); K27(TMT10Plex)	HCD	1	0	1	1	38032	Unique	Used	0.216564	1.74786	2.81232	1.70596	8.10878	4395.71	951.952	7683.07	12362.2	7498.89	35643.8	4.107e-05	6.33181	0	3.63294	33	3	1144.9	3432.67	1.0686	133.031	18246	18246	MS2	0/0
							High				vkDLATVYVDVLkDSGR	Unambiguous	1	1	P02647	N-Term(TMT10Plex); K2(TMT10Plex); K13(TMT10Plex)	HCD	1	0	1	1	27891	Unique	Used	2.22617	7.11003	4.5288	5.00846	3.73982	5635.48	12545.6	40068.5	25522	28225.1	21075.7	4.688e-13	6.33171	2	12.2797	130	4	642.136	2565.52	0.145106	110.028	12249	12249	MS2	0/0
							High				ekPQSTISGLLGPTLYAEVGDIIk	Unambiguous	1	1	P12259	N-Term(TMT10Plex); K2(TMT10Plex); K24(TMT10Plex)	HCD	1	0	1	1	30542	Unique	Used	0.511257	1.08517	1.92451	3.10605	2.38611	1717.94	878.31	1864.26	3306.2	5336.02	4099.2	1.728e-15	6.33168	0	14.2656	250	3	1072.96	3216.87	0.952071	131.217	14988	14988	MS2	0/0
							High				aDSQAQLLLSTVVGVFTAPGLHLk	Unambiguous	1	1	P01019	N-Term(TMT10Plex); K24(TMT10Plex)	HCD	1	0	1	1	33551	Unique	Used	0.485379	1.08747	2.04015	4.63017	4.33396	1209.86	587.239	1315.68	2468.28	5601.84	5243.47	1.227e-14	6.3314	0	1.21672	157	4	731.684	2923.71	3.86713	156.326	18098	18098	MS2	0/0
							High				vHTEccHGDLLEcADDRADLAk	Unambiguous	1	1	P02768	N-Term(TMT10Plex); C5(Carbamidomethyl); C6(Carbamidomethyl); C13(Carbamidomethyl); K22(TMT10Plex)	HCD	1	0	1	1	22655	Unique	Used	0.462367	2.04923	3.62317	3.1307	4.63593	6633.87	3067.29	13594.3	24035.7	20768.6	30754.2	7.463e-12	6.33056	1	25.4301	120	5	609.494	3043.44	-0.696805	68.5347	6836	6836	MS2	0/0
	High										sGGGGGGGLGSGGSIR	Unambiguous	1	1	P35527	N-Term(TMT10Plex)	HCD	1	0	1	1	19313	Unique	Used	6.6128	1.06302	0.960569	1.30963	0.703092	2997.82	19824	3186.74	2879.61	3926.03	2107.74	0.00142	6.32493	0	0	250	2	731.384	1461.76	-0.523982	39.7208	3707	3707	MS2	0/0
									High		iMNGEADAMSLDGGFVYIAGk	Unambiguous	1	1	P02787	N-Term(TMT10Plex); K21(TMT10Plex)	HCD	1	0	1	1	41610	Unique	Used	0.48576	0.939531	3.1593	2.23278	2.9745	3973.63	1930.23	3733.34	12553.9	8872.24	11819.6	4.078e-05	6.32443	0	12.4066	163	3	873.116	2617.33	-2.61672	161.748	21943	21943	MS2	0/0
									High		aIAANEADAVTLDAGLVYDAYLAPNNLkPVVAEFYGSk	Unambiguous	1	1	P02787	N-Term(TMT10Plex); K28(TMT10Plex); K38(TMT10Plex)	HCD	1	0	1	1	41613	Unique	Used	0.306217	0.375007	1.27787	1.14641	3.60734	1300.08	398.106	487.538	1661.32	1490.43	4689.82	0.0002743	6.32185	0	3.84808	216	4	1161.13	4641.49	-3.70247	161.771	21946	21946	MS2	0/0
									High		lVRPEVDVMcTAFHDNEETFLk	Unambiguous	1	1	P02768	N-Term(TMT10Plex); C10(Carbamidomethyl); K22(TMT10Plex)	HCD	1	0	1	1	34042	Unique	Used	0.0895614	1.42857	2.08859	0.748647	10.5109	342946	30714.7	489921	716274	256746	3.60467e+06	0.0004289	6.32095	0	2.72364	1	4	777.901	3108.58	-1.96111	104.89	14123	14123	MS2	0/0
							High				vLSALQAVQGLLVAQGR	Unambiguous	1	1	P01019	N-Term(TMT10Plex)	HCD	1	0	1	1	31632	Unique	Used	0.452126	1.21327	1.37397	6.27728	4.39805	17926.7	8105.13	21750	24630.7	112531	78842.5	1.34e-13	6.3203	0	4.43164	4	3	651.407	1952.21	10.0445	140.245	16115	16115	MS2	0/0
High											sHcIAEVENDEMPADLPSLAADFVESk	Unambiguous	1	1	P02768	N-Term(TMT10Plex); C3(Carbamidomethyl); K27(TMT10Plex)	HCD	1	0	1	1	31978	Unique	Used	0.144002	2.18706	3.44265	1.14829	10.038	567.927	81.7827	1242.09	1955.17	652.146	5700.87	1.812e-09	6.32029	0	1.68328	250	3	1144.9	3432.67	1.0686	126.313	14577	14577	MS2	0/0
									High		sHcIAEVENDEMPADLPSLAADFVESk	Unambiguous	1	1	P02768	N-Term(TMT10Plex); C3(Carbamidomethyl); K27(TMT10Plex)	HCD	1	0	1	1	41752	Unique	Used	0.430664	1.94405	3.18341	1.3398	8.38472	533.41	229.721	1036.98	1698.06	714.662	4472.49	1.703e-05	6.31857	0	0	250	3	1144.9	3432.68	1.49533	162.959	22091	22091	MS2	0/0
							High				tTPPVLDSDGSFFLYSkLTVDkSR	Unambiguous	1	1	P01857	N-Term(TMT10Plex); K17(TMT10Plex); K22(TMT10Plex)	HCD	1	0	1	1	28040	Unique	Used	0.120583	0.933279	4.808	1.44777	2.6209	8606.38	1037.78	8032.15	41379.5	12460	22556.5	1.762e-15	6.30577	2	47.9401	189	3	1120.96	3360.88	3.85377	111.162	12403	12403	MS2	0/0
							High				smGGkEDLIWELLNQAQEHFGk	Unambiguous	1	1	P02787	N-Term(TMT10Plex); M2(Oxidation); K5(TMT10Plex); K22(TMT10Plex)	HCD	1	0	1	1	30519	Unique	Used	0.398855	0.350987	1.4745	0.619142	0.750346	12326.9	4916.64	4326.57	18176	7632.08	9249.41	4.992e-10	6.30308	1	49.8928	250	4	809.192	3233.75	6.78398	131.022	14964	14964	MS2	0/0
									High		sHcIAEVENDEmPADLPSLAADFVESk	Unambiguous	1	1	P02768	N-Term(TMT10Plex); C3(Carbamidomethyl); M12(Oxidation); K27(TMT10Plex)	HCD	1	0	1	1	39213	Unique	Used	0.562747	2.13398	3.84333	3.10222	5.77776	1249.97	703.414	2667.4	4804.03	3877.67	7222	2.029e-05	6.30181	0	6.965	250	3	1150.23	3448.66	-0.293584	142.294	19466	19466	MS2	0/0
							High				sHcIAEVENDEmPADLPSLAADFVESk	Unambiguous	1	1	P02768	N-Term(TMT10Plex); C3(Carbamidomethyl); M12(Oxidation); K27(TMT10Plex)	HCD	1	0	1	1	29575	Unique	Used	0.57786	1.55151	3.75901	2.52889	5.95816	1220.58	705.326	1893.74	4588.19	3086.73	7272.43	4.401e-15	6.2996	0	15.1374	250	3	1150.23	3448.68	2.89208	123.366	13989	13989	MS2	0/0
									High		eYGVVLAPDGSTVAVEPLLAGLEAGLQGR	Unambiguous	1	1	Q96PD5	N-Term(TMT10Plex)	HCD	1	0	1	1	39833	Unique	Used	0.613633	1.71752	1.85984	4.63476	3.5592	2522.85	1548.11	4333.04	4692.1	11692.8	8979.34	5.033e-05	6.29277	0	8.06198	61	3	1037.57	3110.7	2.87926	147.35	20107	20107	MS2	0/0
									High		dALSSVQESQVAQQAR	Unambiguous	1	1	P02656	N-Term(TMT10Plex)	HCD	1	0	1	1	27324	Unique	Used	0.371019	2.36855	1.03343	5.09829	1.19806	138056	51221.2	326991	142671	703847	165399	2.13e-05	6.28641	0	2.59967	5	2	973.508	1946.01	-2.40301	62.2526	7181	7181	MS2	0/0
							High				lQHLENELTHDIITk	Unambiguous	1	1	P01009	N-Term(TMT10Plex); K15(TMT10Plex)	HCD	1	0	1	1	28186	Unique	Used	0.193177	1.55944	0.958127	5.43361	2.32686	22933.9	4430.31	35764	21973.6	124614	53364	1.544e-13	6.28058	0	11.6595	70	4	566.328	2262.29	2.12387	112.36	12554	12554	MS2	0/0
							High				fNkNNEGTYYSPNYNPQSR	Unambiguous	1	1	P00450	N-Term(TMT10Plex); K3(TMT10Plex)	HCD	1	0	1	1	22849	Unique	Used	2.97659	3.86256	2.27885	4.56424	2.7841	2294.03	6828.39	8860.82	5227.74	10470.5	6386.81	3.374e-13	6.26838	1	4.57692	250	3	917.789	2751.35	0.155657	70.0734	7036	7036	MS2	0/0
							High				iDTINLFPATLFDAYmVAQNPGEWmLScQNLNHLk	Unambiguous	1	1	P00450	N-Term(TMT10Plex); M16(Oxidation); M25(Oxidation); C28(Carbamidomethyl); K35(TMT10Plex)	HCD	1	0	1	1	31204	Unique	Used	0.235328	0.65223	1.56515	2.8255	5.81462	1333.66	313.848	869.854	2087.38	3768.26	7754.74	1.543e-10	6.26716	0	36.8915	250	4	1139.58	4555.32	6.46749	136.694	15672	15672	MS2	0/0
							High				eDPQTFYYAVAVVkkDSGFQMNQLR	Unambiguous	1	1	P02787	N-Term(TMT10Plex); K14(TMT10Plex); K15(TMT10Plex)	HCD	1	0	1	1	29447	Unique	Used	0.234082	0.657046	2.41929	1.3437	3.08509	5828.85	1364.43	3829.82	14101.7	7832.24	17982.5	5.531e-16	6.26592	2	6.76949	250	4	906.242	3621.95	3.26355	122.358	13857	13857	MS2	0/0
			High								iSIGGGScAISGGYGSR	Unambiguous	3	3	P02538;P04259;P48668	N-Term(TMT10Plex); C8(Carbamidomethyl)	HCD	1	0	1	1	25415	Not Unique	Not Used	0.581113	0.603721	9.31245	1.98965	1.80156	2600.65	1511.27	1570.07	24218.5	5174.39	4685.24	5.834e-18	6.26485	0	0	250	2	914.466	1827.92	0.951037	77.1582	8726	8726	MS2	0/0
				High							hNVYINGITYTPVSSTNEk	Unambiguous	1	1	P01023	N-Term(TMT10Plex); K19(TMT10Plex)	HCD	1	0	1	1	26404	Unique	Used	0.0594621	0.15711	0.77253	9.36518	1.90278	30869.8	1835.58	4849.95	23847.8	289101	58738.5	7.13e-05	6.25787	0	2.45904	11	3	865.799	2595.38	-0.0721591	77.9668	9063	9063	MS2	0/0
							High				gVALHRPDVYLLPPAR	Unambiguous	2	2	P01871;P04220	N-Term(TMT10Plex)	HCD	1	0	1	1	23421	Not Unique	Not Used	0.469174	1.09203	2.79683	3.29387	3.66681	8048.62	3776.2	8789.31	22510.7	26511.1	29512.8	1.413e-11	6.25429	0	23.4827	250	3	668.396	2003.17	-1.27832	74.6613	7628	7628	MS2	0/0
							High				vKDLATVYVDVLkDSGR	Unambiguous	1	1	P02647	N-Term(TMT10Plex); K13(TMT10Plex)	HCD	1	0	1	1	26532	Unique	Used	8.89333	19.5826	9.17227	21.4016	6.98414	4305.72	38292.2	84317.3	39493.3	92149.2	30071.8	4.262e-14	6.25012	2	3.71197	25	4	584.846	2336.36	1.97438	99.2304	10845	10845	MS2	0/0
							High				aDSQAQLLLSTVVGVFTAPGLHLk	Unambiguous	1	1	P01019	N-Term(TMT10Plex); K24(TMT10Plex)	HCD	1	0	1	1	34039	Unique	Used	0.254616	0.756923	1.82395	3.7314	3.09973	817.009	208.023	618.414	1490.18	3048.59	2532.51	3.235e-15	6.24556	0	43.9289	250	4	731.681	2923.7	0.0259649	160.547	18603	18603	MS2	0/0
									High		vFDEFkPLVEEPQNLIk	Unambiguous	1	1	P02768	N-Term(TMT10Plex); K6(TMT10Plex); K17(TMT10Plex)	HCD	1	0	1	1	36322	Unique	Used	0.242143	1.88805	2.76025	1.5172	8.5961	171273	41472.5	323371	472756	259855	1.47228e+06	0.000752	6.24516	0	5.66667	4	3	911.531	2732.58	-2.25764	120.194	16479	16479	MS2	0/0
							High				vSVQLkASPAFLASQNTk	Unambiguous	1	1	P20742	N-Term(TMT10Plex); K6(TMT10Plex); K18(TMT10Plex)	HCD	1	0	1	1	25188	Unique	Used	0.176536	0.300794	1.79196	0.62153	3.2382	23112.7	4080.22	6952.17	41417.1	14365.2	74843.5	7.44e-12	6.23938	1	23.7913	90	3	859.52	2576.55	3.13884	88.5612	9456	9456	MS2	0/0
							High				lSLESLTSYFSIESSTk	Unambiguous	1	1	P04114	N-Term(TMT10Plex); K17(TMT10Plex)	HCD	1	0	1	1	30954	Unique	Used	0.500203	0.811284	1.18419	5.39471	3.78646	3824.41	1912.98	3102.68	4528.81	20631.6	14481	7.033e-16	6.22205	0	5.98322	250	2	1175.65	2350.28	2.14277	134.589	15414	15414	MS2	0/0
							High				vFDEFkPLVEEPQNLIk	Unambiguous	1	1	P02768	N-Term(TMT10Plex); K6(TMT10Plex); K17(TMT10Plex)	HCD	1	0	1	1	29352	Unique	Used	0.28687	1.66261	2.57986	2.0237	7.81466	13750.1	3944.48	22861	35473.2	27826	107452	3.112e-14	6.19534	0	7.93387	81	3	911.534	2732.59	1.02576	121.587	13759	13759	MS2	0/0
									High		lHTEAQIQEEGTVVELTGR	Unambiguous	1	1	P01023	N-Term(TMT10Plex)	HCD	1	0	1	1	38281	Unique	Used	0.542667	1.2145	2.74012	3.73707	3.03206	3346.19	1815.87	4063.96	9168.97	12505	10145.8	0.0001058	6.17715	0	11.2934	126	3	780.42	2339.24	1.85225	134.951	18503	18503	MS2	0/0
									High		tLDLGENQLETLPPDLLR	Unambiguous	1	1	P02750	N-Term(TMT10Plex)	HCD	1	0	1	1	35514	Unique	Used	0.539412	1.52575	1.37622	5.2545	4.45677	19933.7	10752.5	30413.7	27433.1	104742	88839.7	1.693e-05	6.16669	0	2.90419	21	2	1133.63	2266.25	0.00965334	114.582	15644	15644	MS2	0/0
									High		lHTEAQIQEEGTVVELTGR	Unambiguous	1	1	P01023	N-Term(TMT10Plex)	HCD	1	0	1	1	29726	Unique	Used	0.465843	0.689443	1.4857	8.23822	1.82036	7395.55	3445.17	5098.81	10987.6	60926.2	13462.6	8.86e-06	6.16014	0	2.94919	38	2	1170.12	2339.23	-3.33429	77.1265	9663	9663	MS2	0/0
				High							gRPGPQPWcATTPNFDQDQR	Unambiguous	1	1	P00748	N-Term(TMT10Plex); C9(Carbamidomethyl)	HCD	1	0	1	1	25665	Unique	Used	1.03136	3.32002	1.93878	2.15506	1.17547	1392.37	1436.03	4622.68	2699.49	3000.63	1636.69	0.0001588	6.15817	0	7.61521	250	3	853.08	2557.23	1.89174	72.1114	8299	8299	MS2	0/0
			High								sGTSASLAISGLR	Unambiguous	2	2	P01700;P04208	N-Term(TMT10Plex)	HCD	1	0	1	1	24750	Not Unique	Not Used	0.359109	1.20534	5.1408	2.65863	3.28496	10231	3674.04	12331.8	52595.5	27200.4	33608.4	1e-15	6.15661	0	5.70484	120	2	724.916	1448.83	-1.0175	71.9275	8039	8039	MS2	0/0
									High		nFPPSQDASGDLYTTSSQLTLPATQcLAGk	Unambiguous	1	1	P01876	N-Term(TMT10Plex); C26(Carbamidomethyl); K30(TMT10Plex)	HCD	1	0	1	1	35310	Unique	Used	0.571146	1.00443	3.26513	4.30312	3.3664	4731.19	2702.2	4752.16	15448	20358.9	15927.1	0.006419	6.15495	0	51.4641	108	3	1209.62	3626.84	0.00950724	113.142	15433	15433	MS2	0/0
									High		lHTEAQIQEEGTVVELTGR	Unambiguous	1	1	P01023	N-Term(TMT10Plex)	HCD	1	0	1	1	40193	Unique	Used	0.768082	1.45366	3.24977	4.13059	3.05396	1567.88	1204.26	2279.17	5095.24	6476.27	4788.23	0.0002385	6.15305	0	9.88216	186	3	780.422	2339.25	5.29635	150.336	20479	20479	MS2	0/0
									High		lVRPEVDVMcTAFHDNEETFLk	Unambiguous	1	1	P02768	N-Term(TMT10Plex); C10(Carbamidomethyl); K22(TMT10Plex)	HCD	1	0	1	1	34283	Unique	Used	0.179899	1.34156	2.65412	1.34953	10.6934	36271.2	6525.16	48660	96268.4	48949.2	387863	0.0002176	6.15262	0	2.89379	7	4	777.903	3108.59	0.159399	106.438	14372	14372	MS2	0/0
							High				gVALHRPDVYLLPPAR	Unambiguous	2	2	P01871;P04220	N-Term(TMT10Plex)	HCD	1	0	1	1	23619	Not Unique	Not Used	0.933504	2.0704	4.35027	4.28336	4.61131	9779.23	9128.95	20247	42542.3	41888	45095.1	4.327e-11	6.15113	0	20.0647	62	3	668.397	2003.18	1.09828	76.2192	7833	7833	MS2	0/0
							High				mPcAEDYLSVVLNQLcVLHEk	Unambiguous	1	1	P02768	N-Term(TMT10Plex); C3(Carbamidomethyl); C16(Carbamidomethyl); K21(TMT10Plex)	HCD	1	0	1	1	32619	Unique	Used	0.305997	2.4254	2.90495	1.50997	8.76332	2476.21	757.711	6005.79	7193.26	3738.99	21699.8	2.153e-16	6.13827	0	5.49281	204	3	992.851	2976.54	-0.0219251	148.514	17135	17135	MS2	0/0
			High								sFSTASAITPSVSR	Unambiguous	1	1	P13647	N-Term(TMT10Plex)	HCD	1	0	1	1	24704	Unique	Used	0.344316	0.908752	9.29559	1.89003	1.59405	3540.08	1218.91	3217.06	32907.1	6690.87	5643.06	1.508e-13	6.13774	0	5.19374	250	2	820.444	1639.88	-2.76752	71.5646	7991	7991	MS2	0/0
							High				aVDQSVLLMkPEAELSVSSVYNLLTVk	Unambiguous	1	1	P20742	N-Term(TMT10Plex); K10(TMT10Plex); K27(TMT10Plex)	HCD	1	0	1	1	31903	Unique	Used	0.159224	0.304285	2.04023	1.07982	6.3355	3895.44	620.247	1185.32	7947.58	4206.36	24679.5	6.181e-16	6.13711	0	3.48079	78	4	906.026	3621.08	0.991181	142.515	16395	16395	MS2	0/0
							High				lYHSEAFTVNFGDTEEAkk	Unambiguous	1	1	P01009	N-Term(TMT10Plex); K18(TMT10Plex); K19(TMT10Plex)	HCD	1	0	1	1	25251	Unique	Used	0.377964	1.59544	2.75666	2.68274	2.22086	11970.1	4524.27	19097.5	32997.6	32112.7	26583.9	4.491e-15	6.13479	1	22.8873	107	4	719.14	2873.54	2.64567	89.0297	9521	9521	MS2	0/0
High											aIAANEADAVTLDAGLVYDAYLAPNNLkPVVAEFYGSk	Unambiguous	1	1	P02787	N-Term(TMT10Plex); K28(TMT10Plex); K38(TMT10Plex)	HCD	1	0	1	1	34773	Unique	Used	0.414895	0.359661	1.40812	1.11083	3.62269	810.436	336.246	291.483	1141.19	900.253	2935.96	3.102e-06	6.13392	0	2.10749	250	4	1161.13	4641.51	1.55748	150.464	17467	17467	MS2	0/0
High											iMNGEADAMSLDGGFVYIAGk	Unambiguous	1	1	P02787	N-Term(TMT10Plex); K21(TMT10Plex)	HCD	1	0	1	1	31737	Unique	Used	0.380136	0.443809	2.87552	2.13671	2.85614	9527.5	3621.74	4228.39	27396.5	20357.5	27211.9	2.637e-07	6.13312	0	3.67362	63	3	873.12	2617.35	1.79067	124.238	14328	14328	MS2	0/0
							High				yFAHSILTVSEEEWNTGETYTcVVAHEALPNR	Unambiguous	1	1	P04220	N-Term(TMT10Plex); C22(Carbamidomethyl)	HCD	1	0	1	1	30140	Unique	Used	0.691707	1.22502	3.16526	3.44569	3.14375	620.259	429.038	759.827	1963.28	2137.22	1949.94	1.008e-15	6.12331	0	26.5998	250	4	988.981	3952.9	-0.295489	127.997	14573	14573	MS2	0/0
									High		fYQTSVESTDFANAPEESR	Unambiguous	1	1	P48594	N-Term(TMT10Plex)	HCD	1	0	1	1	30995	Unique	Used	0.180711	0.706407	12.7857	2.21522	0.920429	4033.46	728.891	2849.27	51570.5	8934.99	3712.51	0.0006995	6.12245	0	9.76946	135	2	1204.07	2407.13	1.56225	85.1477	10974	10974	MS2	0/0
									High		gPEEEHLGILGPVIWAEVGDTIR	Unambiguous	1	1	P00450	N-Term(TMT10Plex)	HCD	1	0	1	1	37192	Unique	Used	0.36485	1.01164	2.04777	4.35822	4.30496	8566.14	3125.35	8665.88	17541.5	37333.1	36876.9	3.867e-05	6.12203	0	23.0087	24	3	906.158	2716.46	3.57897	126.593	17378	17378	MS2	0/0
							High				vLSALQAVQGLLVAQGR	Unambiguous	1	1	P01019	N-Term(TMT10Plex)	HCD	1	0	1	1	32023	Unique	Used	0.454771	1.53344	2.07817	5.15428	3.98778	1079.54	490.945	1655.42	2243.47	5564.27	4304.98	4.78e-16	6.12103	0	3.35058	184	3	651.4	1952.19	0.102346	143.53	16519	16519	MS2	0/0
				High							qEPERNEcFLQHk	Unambiguous	1	1	P02768	N-Term(TMT10Plex); C8(Carbamidomethyl); K13(TMT10Plex)	HCD	1	0	1	1	23033	Unique	Used	0.404675	2.66637	4.36365	1.33486	3.5806	9457.56	3827.24	25217.4	41269.5	12624.5	33863.7	4.168e-05	6.11748	1	6.66066	155	3	725.045	2173.12	-0.719934	51.0881	5573	5573	MS2	0/0
				High							hNVYINGITYTPVSSTNEk	Unambiguous	1	1	P01023	N-Term(TMT10Plex); K19(TMT10Plex)	HCD	1	0	1	1	26809	Unique	Used	0.384807	0.571293	1.70195	6.83916	1.92122	2468.82	950.02	1410.42	4201.82	16884.7	4743.16	3.569e-05	6.11527	0	3.98298	207	3	865.799	2595.38	0.280593	81.2599	9482	9482	MS2	0/0
							High				sHcIAEVENDEmPADLPSLAADFVESk	Unambiguous	1	1	P02768	N-Term(TMT10Plex); C3(Carbamidomethyl); M12(Oxidation); K27(TMT10Plex)	HCD	1	0	1	1	28722	Unique	Used	0.17353	1.46467	2.9243	0.572871	7.81794	9980.3	1731.88	14617.8	29185.4	5717.43	78025.4	3.641e-16	6.10902	0	0.407359	12	3	1150.23	3448.67	0.768307	116.644	13108	13108	MS2	0/0
									High		sEGSSVNLSPPLEQcVPDR	Unambiguous	1	1	P00734	N-Term(TMT10Plex); C15(Carbamidomethyl)	HCD	1	0	1	1	29768	Unique	Used	0.347023	1.54611	3.46959	4.06881	2.38403	4853.43	1684.25	7503.95	16839.4	19747.7	11570.7	4.324e-05	6.10395	0	14.5086	146	2	1150.58	2300.14	2.1752	77.3676	9706	9706	MS2	0/0
				High							yNSQNQSNNQFVLYR	Unambiguous	1	1	P01042	N-Term(TMT10Plex)	HCD	1	0	1	1	26316	Unique	Used		0.508038	0.823377	7.4983	2.32718	10899.8		5537.52	8974.67	81730.2	25365.8	0.0002168	6.10346	0	1.95304	50	2	1052.53	2104.05	2.36817	77.2542	8972	8972	MS2	0/0
									High		dLcGcYSVSSVLPGcAEPWNHGk	Unambiguous	1	1	P01876	N-Term(TMT10Plex); C3(Carbamidomethyl); C5(Carbamidomethyl); C15(Carbamidomethyl); K23(TMT10Plex)	HCD	1	0	1	1	32692	Unique	Used	0.730786	0.539424	2.61513	1.93286	3.74905	19434.2	14202.3	10483.3	50823	37563.7	72860	6.39e-05	6.09965	0	5.527	17	3	1017.82	3051.46	1.43544	95.9885	12728	12728	MS2	0/0
									High		tLNQPDSQLQLTTGNGLFLSEGLk	Unambiguous	1	1	P01009	N-Term(TMT10Plex); K24(TMT10Plex)	HCD	1	0	1	1	38843	Unique	Used	0.339774	1.56653	1.4171	5.29547	2.73712	3215.16	1092.43	5036.65	4556.19	17025.8	8800.26	0.0002502	6.09909	0	5.88936	193	3	1011.57	3032.69	8.13739	139.37	19084	19084	MS2	0/0
			High								eVQLVESGGGLVQPGGSLR	Unambiguous	2	2	P01766;P01777	N-Term(TMT10Plex)	HCD	1	0	1	1	27186	Not Unique	Not Used	0.290647	1.04461	4.71001	3.14017	4.54923	1212.57	352.428	1266.66	5711.21	3807.66	5516.24	1.494e-20	6.09901	0	0	250	2	1056.09	2111.17	0.191394	91.5396	10556	10556	MS2	0/0
									High		vTTVASHTSDSDVPSGVTEVVVk	Unambiguous	1	1	P10909	N-Term(TMT10Plex); K23(TMT10Plex)	HCD	1	0	1	1	29664	Unique	Used	0.767142	1.58549	1.31555	4.92151	2.64072	57013.4	43737.4	90394.4	75003.9	280592	150556	0.0001267	6.09531	0	2.68838	6	3	924.839	2772.5	-0.688696	76.7788	9599	9599	MS2	0/0
							High				aVDQSVLLMkPEAELSVSSVYNLLTVk	Unambiguous	1	1	P20742	N-Term(TMT10Plex); K10(TMT10Plex); K27(TMT10Plex)	HCD	1	0	1	1	31905	Unique	Used	0.130011	0.161064	2.00068	0.699293	7.04515	6653.4	865.013	1071.62	13311.3	4652.68	46874.2	2.35e-14	6.09397	0	1.22395	128	3	1207.7	3621.09	2.46132	142.526	16397	16397	MS2	0/0
									High		lHTEAQIQEEGTVVELTGR	Unambiguous	1	1	P01023	N-Term(TMT10Plex)	HCD	1	0	1	1	41686	Unique	Used	0.519753	1.26754	3.15013	3.75505	3.08044	1226.47	637.463	1554.61	3863.55	4605.47	3778.08	7.999e-05	6.09243	0	15.9196	206	3	780.42	2339.24	1.6957	162.387	22022	22022	MS2	0/0
									High		sHcIAEVENDEmPADLPSLAADFVESk	Unambiguous	1	1	P02768	N-Term(TMT10Plex); C3(Carbamidomethyl); M12(Oxidation); K27(TMT10Plex)	HCD	1	0	1	1	38982	Unique	Used	0.508821	1.70187	3.38233	2.64099	5.32094	1297.26	660.072	2207.76	4387.75	3426.05	6902.63	3.229e-05	6.09145	0	86.3307	250	3	1150.22	3448.65	-3.47927	140.452	19227	19227	MS2	0/0
High											lHTEAQIQEEGTVVELTGR	Unambiguous	1	1	P01023	N-Term(TMT10Plex)	HCD	1	0	1	1	26891	Unique	Used	0.516188	1.20833	2.51795	4.68116	1.94485	1135.28	586.019	1371.79	2858.58	5314.44	2207.96	4.006e-08	6.09111	0	9.77771	250	3	780.419	2339.24	0.678118	82.3978	9318	9318	MS2	0/0
							High				gMTRPLSTLISSSQScQYTLDAk	Unambiguous	1	1	P04114	N-Term(TMT10Plex); C16(Carbamidomethyl); K23(TMT10Plex)	HCD	1	0	1	1	26272	Unique	Used	1.17148	1.35322	1.37254	2.05486	4.39276	3349.8	3924.23	4533.03	4597.75	6883.38	14714.9	5.112e-15	6.09054	0	8.95045	250	3	1001.53	3002.58	3.38727	97.1188	10576	10576	MS2	0/0
									High		vINLPLDSMAAPWETGDTFPDVVAIAPDVR	Unambiguous	1	1	Q96PD5	N-Term(TMT10Plex)	HCD	1	0	1	1	39836	Unique	Used	0.777195	1.61855	3.01911	4.63168	2.63192	1344.52	1044.96	2176.18	4059.26	6227.41	3538.68	0.0002839	6.08985	0	7.35326	106	4	860.454	3438.79	3.70277	147.366	20110	20110	MS2	0/0
									High		sHcIAEVENDEmPADLPSLAADFVESk	Unambiguous	1	1	P02768	N-Term(TMT10Plex); C3(Carbamidomethyl); M12(Oxidation); K27(TMT10Plex)	HCD	1	0	1	1	37194	Unique	Used	0.296778	1.88341	3.58991	2.08078	8.12789	5868.53	1741.65	11052.9	21067.5	12211.1	47698.8	0.0007863	6.08842	0	7.19588	38	3	1150.23	3448.69	6.60867	126.601	17380	17380	MS2	0/0
	High										aPSTYGGGLSVSSSR	Unambiguous	1	1	P02533	N-Term(TMT10Plex)	HCD	1	0	1	1	21936	Unique	Used	0.833216	0.623758	10.6825	1.71447	0.740712	2487.89	2072.95	1551.84	26577	4265.41	1842.81	0.01449	6.07917	0	6.02005	250	2	827.933	1654.86	-0.100649	62.1721	6445	6445	MS2	0/0
High											sGGGGGGGLGSGGSIR	Unambiguous	1	1	P35527	N-Term(TMT10Plex)	HCD	1	0	1	1	22021	Unique	Used	7.08911	1.05733	1.02455	1.23489	0.683503	2254.2	15980.3	2383.42	2309.54	2783.68	1540.75	8.431e-11	6.07859	0	3.27257	250	2	731.384	1461.76	0.144091	40.6198	4278	4278	MS2	0/0
			High								sTSGGTAALGcLVk	Unambiguous	2	2	P01857;P01860	N-Term(TMT10Plex); C11(Carbamidomethyl); K14(TMT10Plex)	HCD	1	0	1	1	25693	Not Unique	Not Used	0.289685	1.37701	6.62254	1.55658	4.34444	7159.42	2073.97	9858.6	47413.5	11144.2	31103.7	2.373e-17	6.07641	0	23.1317	250	2	890.507	1780.01	1.16277	79.3631	9013	9013	MS2	0/0
							High				nYAEAkDVFLGMFLYEYAR	Unambiguous	1	1	P02768	N-Term(TMT10Plex); K6(TMT10Plex)	HCD	1	0	1	1	31487	Unique	Used	0.120311	0.887994	1.76088	0.785844	6.02654	7935.67	954.746	7046.83	13973.8	6236.2	47824.6	6.58e-15	6.06411	1	7.0795	166	3	920.149	2758.43	0.50435	139.022	15965	15965	MS2	0/0
										High	vFDEFkPLVEEPQNLIk	Unambiguous	1	1	P02768	N-Term(TMT10Plex); K6(TMT10Plex); K17(TMT10Plex)	HCD	1	0	1	1	21296	Unique	Used	0.228552	1.71861	2.60204	1.6289	8.08116	6843.91	1564.19	11762	17808.1	11148	55306.7	2.54e-13	6.06352	0	5.74004	203	3	911.534	2732.59	1.22679	165.999	15576	15576	MS2	0/0
									High		lHTEAQIQEEGTVVELTGR	Unambiguous	1	1	P01023	N-Term(TMT10Plex)	HCD	1	0	1	1	39985	Unique	Used	0.92987	1.83358	3.67868	4.39193	3.33337	2128.92	1979.61	3903.53	7831.6	9350.04	7096.46	0.0004735	6.06275	0	23.3808	147	3	780.422	2339.25	4.67015	148.596	20264	20264	MS2	0/0
									High		sAGWNIPIGLLYcDLPEPR	Unambiguous	1	1	P02787	N-Term(TMT10Plex); C13(Carbamidomethyl)	HCD	1	0	1	1	37859	Unique	Used	0.927031	1.2723	3.06856	2.47609	3.3535	4010.96	3718.28	5103.16	12307.9	9931.52	13450.7	0.003829	6.05909	0	8.19403	204	2	1200.64	2400.28	7.49809	131.642	18067	18067	MS2	0/0
	High										sTSGGTAALGcLVk	Unambiguous	2	2	P01857;P01860	N-Term(TMT10Plex); C11(Carbamidomethyl); K14(TMT10Plex)	HCD	1	0	1	1	24356	Not Unique	Not Used	0.186172	1.44971	8.1611	1.21686	4.42264	4310.2	802.441	6248.55	35176	5244.92	19062.5	0.009581	6.05074	0	5.7119	250	2	890.506	1780.01	0.957038	82.7743	8947	8947	MS2	0/0
									High		lYHSEAFTVNFGDTEEAk	Unambiguous	1	1	P01009	N-Term(TMT10Plex); K18(TMT10Plex)	HCD	1	0	1	1	38640	Unique	Used	0.356697	1.1968	1.83778	3.84794	4.13637	4301.06	1534.18	5147.5	7904.4	16550.2	17790.8	0.003381	6.0474	0	18.3766	198	3	839.43	2516.27	1.38854	137.773	18874	18874	MS2	0/0
							High				qPFVQGLALYTPVVLPR	Unambiguous	1	1	P01019	N-Term(TMT10Plex)	HCD	1	0	1	1	29104	Unique	Used	0.781323	0.965542	1.63334	3.52007	4.35247	2645.72	2067.16	2554.56	4321.37	9313.12	11515.4	1.34e-15	6.04395	0	15.8138	250	2	1064.13	2127.26	1.4402	119.61	13502	13502	MS2	0/0
				High							fNkNNEGTYYSPNYNPQSR	Unambiguous	1	1	P00450	N-Term(TMT10Plex); K3(TMT10Plex)	HCD	1	0	1	1	25491	Unique	Used	3.45757	4.27014	2.23927	4.84833	2.76936	5083.77	17577.5	21708.4	11384	24647.8	14078.8	0.0002723	6.04169	1	2.37378	84	3	917.789	2751.35	0.288759	70.7135	8119	8119	MS2	0/0
							High				lYHSEAFTVNFGDTEEAk	Unambiguous	1	1	P01009	N-Term(TMT10Plex); K18(TMT10Plex)	HCD	1	0	1	1	25753	Unique	Used	0.127538	0.728216	1.13588	4.51694	3.56327	19336.8	2466.18	14081.4	21964.3	87343.2	68902.3	8.599e-14	6.04133	0	4.8154	29	3	839.429	2516.27	0.224245	92.9498	10040	10040	MS2	0/0
			High								hNVYINGITYTPVSSTNEk	Unambiguous	1	1	P01023	N-Term(TMT10Plex); K19(TMT10Plex)	HCD	1	0	1	1	25409	Unique	Used	0.164351	0.3881	1.06024	7.51563	2.09468	5907.08	970.835	2292.54	6262.92	44395.5	12373.4	8.038e-16	6.03666	0	6.7188	73	3	865.799	2595.38	0.774446	77.1233	8720	8720	MS2	0/0
High											sTSGGTAALGcLVk	Unambiguous	2	2	P01857;P01860	N-Term(TMT10Plex); C11(Carbamidomethyl); K14(TMT10Plex)	HCD	1	0	1	1	26744	Not Unique	Not Used	0.17973	1.39286	7.49976	1.13262	4.26833	6276.98	1128.16	8742.97	47075.9	7109.41	26792.2	3.525e-08	6.03522	0	9.0262	250	2	890.506	1780	0.0655162	81.1388	9166	9166	MS2	0/0
							High				sHcIAEVENDEMPADLPSLAADFVESk	Unambiguous	1	1	P02768	N-Term(TMT10Plex); C3(Carbamidomethyl); K27(TMT10Plex)	HCD	1	0	1	1	30248	Unique	Used	0.541397	1.87001	3.62512	2.66461	6.16583	1030.43	557.871	1926.91	3735.43	2745.69	6353.45	9.237e-16	6.03491	0	70.5597	250	3	1144.9	3432.69	6.29608	128.874	14684	14684	MS2	0/0
							High				dLcGcYSVSSVLPGcAQPWNHGETFTcTAAHPELk	Unambiguous	1	1	P01877	N-Term(TMT10Plex); C3(Carbamidomethyl); C5(Carbamidomethyl); C15(Carbamidomethyl); C27(Carbamidomethyl); K35(TMT10Plex)	HCD	1	0	1	1	26789	Unique	Used	0.612875	1.29837	3.67953	2.10198	4.20089	1071.63	656.776	1391.37	3943.1	2252.54	4501.81	4.907e-14	6.03125	0	0	250	4	1102.78	4408.1	7.19306	101.21	11110	11110	MS2	0/0
				High							aDRDQYELLcLDNTR	Unambiguous	1	1	P02787	N-Term(TMT10Plex); C10(Carbamidomethyl)	HCD	1	0	1	1	26754	Unique	Used	0.999457	1.47879	2.09899	2.86015	2.59015	5211.11	5208.28	7706.13	10938	14904.6	13497.6	6.281e-05	6.0287	1	28.0028	250	3	704.351	2111.04	0.123836	80.8037	9425	9425	MS2	0/0
							High				aISGGSIQIENGYFVHYFAPEGLTTMPk	Unambiguous	1	1	Q14624	N-Term(TMT10Plex); K28(TMT10Plex)	HCD	1	0	1	1	29164	Unique	Used	0.232653	0.663229	1.33356	3.69092	3.52044	2001.72	465.707	1327.6	2669.41	7388.19	7046.92	3.578e-16	6.02855	0	27.6163	250	3	1162.62	3485.86	10.6902	120.09	13564	13564	MS2	0/0
							High				aDSQAQLLLSTVVGVFTAPGLHLk	Unambiguous	1	1	P01019	N-Term(TMT10Plex); K24(TMT10Plex)	HCD	1	0	1	1	34201	Unique	Used	0.235057	0.761137	1.00634	4.37454	3.05857	1023.69	240.624	779.165	1030.18	4478.16	3131.02	6.228e-17	6.02671	0	8.92699	250	3	975.24	2923.7	0.719471	161.924	18772	18772	MS2	0/0
									High		dIQMTQSPSSLSASVGDR	Unambiguous	9	9	P01593;P01594;P01599;P01600;P01607;P01608;P01609;P01610;P80362	N-Term(TMT10Plex)	HCD	1	0	1	1	29459	Not Unique	Not Used	0.270476	0.884546	6.0655	2.24694	3.85381	12747	3447.75	11275.3	77316.6	28641.7	49124.3	3.127e-05	6.02607	0	11.5657	50	2	1054.53	2108.06	5.05619	75.5163	9387	9387	MS2	0/0
									High		aEEEHLGILGPQLHADVGDk	Unambiguous	1	1	P00450	N-Term(TMT10Plex); K20(TMT10Plex)	HCD	1	0	1	1	29683	Unique	Used	0.191377	0.578652	1.43258	5.27244	4.12333	10548.2	2018.69	6103.74	15111.2	55614.8	43493.8	0.000282	6.02336	0	9.91976	63	2	1293.7	2586.4	1.0285	76.8607	9618	9618	MS2	0/0
									High		qEPSQGTTTFAVTSILR	Unambiguous	2	2	P01876;P01877	N-Term(TMT10Plex)	HCD	1	0	1	1	32005	Not Unique	Not Used	0.362412	0.534581	2.06934	3.13083	3.08197	43157.8	15640.9	23071.3	89308	135120	133011	7.984e-06	6.0142	0	3.89787	15	2	1033.06	2065.12	1.56945	91.5696	12018	12018	MS2	0/0
							High				aLLAYAFALAGNQDkR	Unambiguous	1	1	P01023	N-Term(TMT10Plex); K15(TMT10Plex)	HCD	1	0	1	1	29236	Unique	Used	0.588011	1.07409	1.59161	7.13932	2.52619	15229.5	8955.13	16357.9	24239.5	108729	38472.7	7.054e-09	6.0125	1	19.3442	45	3	727.425	2180.26	0.856434	120.678	13639	13639	MS2	0/0
									High		vFDEFkPLVEEPQNLIk	Unambiguous	1	1	P02768	N-Term(TMT10Plex); K6(TMT10Plex); K17(TMT10Plex)	HCD	1	0	1	1	41392	Unique	Used	0.249972	1.59847	2.76515	1.47492	7.74527	13879.4	3469.46	22185.8	38378.6	20471	107500	0.0002157	6.01137	0	5.49037	72	3	911.533	2732.58	-0.113375	159.996	21718	21718	MS2	0/0
							High				nQGNTWLTAFVLkTFAQAR	Unambiguous	2	2	P01023;P20742	N-Term(TMT10Plex); K13(TMT10Plex)	HCD	1	0	1	1	31131	Not Unique	Not Used	0.299219	0.765459	1.57141	4.15521	2.87199	4801.12	1436.59	3675.06	7544.53	19949.7	13788.8	2.536e-14	6.00996	1	12.0898	250	3	875.494	2624.47	-1.48712	136.082	15597	15597	MS2	0/0
									High		vFDEFkPLVEEPQNLIk	Unambiguous	1	1	P02768	N-Term(TMT10Plex); K6(TMT10Plex); K17(TMT10Plex)	HCD	1	0	1	1	40492	Unique	Used	0.258114	1.66999	2.79941	1.46388	7.77942	12357.7	3189.69	20637.2	34594.2	18090.1	96135.4	0.001428	6.00956	0	3.53877	70	3	911.536	2732.59	3.43805	152.843	20788	20788	MS2	0/0
							High				gTHcNQVEVIATLkDGR	Unambiguous	1	1	P02775	N-Term(TMT10Plex); C4(Carbamidomethyl); K14(TMT10Plex)	HCD	1	0	1	1	22955	Unique	Used	1.1229	2.22201	4.0252	2.76344	2.612	7341.53	8243.79	16312.9	29551.1	20287.9	19176.1	2.612e-13	6.00897	1	39.2379	195	4	589.826	2356.28	1.07228	70.9681	7146	7146	MS2	0/0
			High								iYGNQDTSSQLk	Unambiguous	1	1	P19823	N-Term(TMT10Plex); K12(TMT10Plex)	HCD	1	0	1	1	24114	Unique	Used	0.185621	1.15072	0.799789	5.62501	0.929845	7623.03	1414.99	8772	6096.82	42879.6	7088.24	1.958e-15	6.00409	0	0	250	2	906.497	1811.99	-1.8086	66.8589	7380	7380	MS2	0/0
							High				fSSHVGGTLGQFYQEVLWGSPAASDDGR	Unambiguous	1	1	Q14624	N-Term(TMT10Plex)	HCD	1	0	1	1	29455	Unique	Used	0.805566	1.40244	2.37664	3.061	3.40359	1246.4	1004.05	1748	2962.23	3815.22	4242.21	2.597e-16	5.99989	0	6.87221	250	3	1066.53	3197.57	5.29461	122.423	13865	13865	MS2	0/0
							High				fSISATYDLGATLLk	Unambiguous	1	1	P05543	N-Term(TMT10Plex); K15(TMT10Plex)	HCD	1	0	1	1	30313	Unique	Used	0.577733	2.05876	1.15874	5.0956	1.62719	16571.2	9573.76	34116.2	19201.7	84440.4	26964.6	8.756e-16	5.99582	0	9.28591	121	2	1029.6	2058.19	1.18279	129.398	14752	14752	MS2	0/0
							High				tTIEkPVWLGFLGPIIk	Unambiguous	1	1	P00450	N-Term(TMT10Plex); K5(TMT10Plex); K17(TMT10Plex)	HCD	1	0	1	1	31369	Unique	Used	0.188086	0.751751	1.43574	4.99863	4.67643	4569.24	859.412	3434.93	6560.23	22839.9	21367.7	5.2e-14	5.99397	0	30.2778	250	3	867.218	2599.64	8.10528	138.029	15843	15843	MS2	0/0
									High		sHcIAEVENDEmPADLPSLAADFVESk	Unambiguous	1	1	P02768	N-Term(TMT10Plex); C3(Carbamidomethyl); M12(Oxidation); K27(TMT10Plex)	HCD	1	0	1	1	39255	Unique	Used	0.45398	1.71448	3.04022	3.18389	5.40689	1209.26	548.978	2073.25	3676.41	3850.15	6538.33	4.229e-05	5.99354	0	12.8774	250	3	1150.24	3448.69	7.35198	142.628	19509	19509	MS2	0/0
							High				lQHLENELTHDIITk	Unambiguous	1	1	P01009	N-Term(TMT10Plex); K15(TMT10Plex)	HCD	1	0	1	1	27978	Unique	Used	0.200106	1.55272	0.891743	5.59191	2.49653	15018.7	3005.33	23319.9	13392.8	83983.1	37494.6	4.458e-13	5.99254	0	4.07566	79	4	566.326	2262.28	-0.789899	110.673	12339	12339	MS2	0/0
									High		vFDEFkPLVEEPQNLIk	Unambiguous	1	1	P02768	N-Term(TMT10Plex); K6(TMT10Plex); K17(TMT10Plex)	HCD	1	0	1	1	37731	Unique	Used	0.261633	1.68752	2.81236	1.64343	7.75479	31168.6	8154.73	52597.7	87657.2	51223.3	241706	0.001268	5.98809	0	5.83826	34	3	911.538	2732.6	5.51528	130.683	17935	17935	MS2	0/0
									High		yTYNYEAESSSGVPGTADSR	Unambiguous	1	1	P04114	N-Term(TMT10Plex)	HCD	1	0	1	1	28722	Unique	Used	0.729801	1.2602	2.21714	3.6396	3.2063	4195.63	3061.98	5287.36	9302.29	15270.4	13452.5	8.809e-06	5.98314	0	0	170	2	1192.05	2383.1	5.27995	70.9223	8625	8625	MS2	0/0
	High										sTSGGTAALGcLVk	Unambiguous	2	2	P01857;P01860	N-Term(TMT10Plex); C11(Carbamidomethyl); K14(TMT10Plex)	HCD	1	0	1	1	24173	Not Unique	Not Used	0.166494	1.39396	7.37941	1.10679	4.29881	22645.6	3770.35	31567.1	167111	25064	97349	0.004665	5.97945	0	5.21975	70	2	890.507	1780.01	1.91714	81.194	8757	8757	MS2	0/0
							High				hTFMGVVSLGSPSGEVSHPR	Unambiguous	1	1	P02765	N-Term(TMT10Plex)	HCD	1	0	1	1	23251	Unique	Used	0.655896	1.12415	2.31136	4.87582	2.66515	5544.83	3636.83	6233.22	12816.1	27035.6	14777.8	3.248e-14	5.97924	0	36.0793	130	4	578.302	2310.19	0.681164	73.3052	7452	7452	MS2	0/0
									High		iIAATIENAQPILQIDNAR	Unambiguous	1	1	P08779	N-Term(TMT10Plex)	HCD	1	0	1	1	35708	Unique	Used	0.394413	1.50609	5.9121	3.97889	1.99909	5664.96	2234.33	8531.95	33491.8	22540.3	11324.8	4.064e-06	5.97604	0	6.45034	74	2	1147.16	2293.31	0.680445	115.837	15844	15844	MS2	0/0
									High		tIDQMLNSELQWPVPDIYLR	Unambiguous	1	1	P04114	N-Term(TMT10Plex)	HCD	1	0	1	1	39111	Unique	Used	0.623498	1.17542	2.50826	4.03249	3.46251	3444.9	2147.89	4049.22	8640.69	13891.5	11928	0.0001857	5.97528	0	2.9655	70	3	887.47	2660.4	-0.175743	141.48	19361	19361	MS2	0/0
			High								aASGTTGTYQEWk	Unambiguous	1	1	P04114	N-Term(TMT10Plex); K13(TMT10Plex)	HCD	1	0	1	1	24511	Unique	Used	0.753439	1.02114	1.24118	4.08733	3.99831	6006	4525.16	6132.96	7454.51	24548.5	24013.8	6.593e-13	5.97443	0	9.11681	250	2	929.493	1857.98	1.72638	70.0114	7791	7791	MS2	0/0
									High		vFDEFkPLVEEPQNLIk	Unambiguous	1	1	P02768	N-Term(TMT10Plex); K6(TMT10Plex); K17(TMT10Plex)	HCD	1	0	1	1	37042	Unique	Used	0.265668	1.63391	2.51838	1.64388	7.73396	67773.8	18005.4	110736	170680	111412	524160	0.0005344	5.97224	0	9.89738	13	3	911.533	2732.59	0.288674	125.444	17223	17223	MS2	0/0
				High							skPTVSSSMEFk	Unambiguous	1	1	P04114	N-Term(TMT10Plex); K2(TMT10Plex); K12(TMT10Plex)	HCD	1	0	1	1	25459	Unique	Used	0.757759	0.922407	1.10592	4.83647	3.42266	18799.6	14245.6	17340.9	20790.8	90923.9	64344.7	9.084e-05	5.97167	0	13.2511	105	3	672.387	2015.15	-0.0166819	70.4661	8086	8086	MS2	0/0
							High				dLHFLEELQLGHNR	Unambiguous	1	1	P35858	N-Term(TMT10Plex)	HCD	1	0	1	1	25973	Unique	Used	0.545216	1.66029	1.55387	2.90711	2.46635	2540.95	1385.36	4218.71	3948.31	7386.81	6266.87	1.085e-10	5.96945	0	3.91199	183	4	488.264	1950.03	-3.0529	94.6846	10267	10267	MS2	0/0
							High				yLGEEYVkAVGNLR	Unambiguous	1	1	P02787	N-Term(TMT10Plex); K8(TMT10Plex)	HCD	1	0	1	1	26293	Unique	Used	0.792913	1.22888	1.89427	0.715482	2.02852	75210	59635	92423.9	142468	53811.4	152565	6.687e-10	5.96921	1	7.90213	22	3	690.399	2069.18	1.26562	97.2995	10598	10598	MS2	0/0
							High				mPcAEDYLSVVLNQLcVLHEk	Unambiguous	1	1	P02768	N-Term(TMT10Plex); C3(Carbamidomethyl); C16(Carbamidomethyl); K21(TMT10Plex)	HCD	1	0	1	1	32022	Unique	Used	0.220085	2.45708	3.05907	1.02349	11.2238	33158.9	7297.77	81474	101436	33937.8	372170	2.212e-15	5.96853	0	2.80894	12	3	992.853	2976.54	1.51598	143.528	16518	16518	MS2	0/0
									High		lYHSEAFTVNFGDTEEAk	Unambiguous	1	1	P01009	N-Term(TMT10Plex); K18(TMT10Plex)	HCD	1	0	1	1	39055	Unique	Used	0.294143	0.923333	1.44304	4.67156	3.07338	6248.37	1837.91	5769.32	9016.67	29189.6	19203.6	0.002597	5.96587	0	25.629	172	3	839.433	2516.28	5.46355	141.02	19303	19303	MS2	0/0
									High		aVDQSVLLMkPEAELSVSSVYNLLTVk	Unambiguous	1	1	P20742	N-Term(TMT10Plex); K10(TMT10Plex); K27(TMT10Plex)	HCD	1	0	1	1	39295	Unique	Used	0.192657	0.590146	1.94938	1.14635	6.15538	6324.45	1218.45	3732.35	12328.7	7250.03	38929.4	0.0001487	5.96304	0	14.5803	64	4	906.025	3621.08	0.047273	142.947	19551	19551	MS2	0/0
							High				lGPHAGDVEGHLSFLEk	Unambiguous	1	1	P06727	N-Term(TMT10Plex); K17(TMT10Plex)	HCD	1	0	1	1	25015	Unique	Used	0.652499	1.49479	1.82631	4.59063	2.70774	7956.97	5191.91	11894	14531.9	36527.5	21545.4	2.75e-15	5.95707	0	18.838	239	3	755.42	2264.25	1.25208	87.1712	9277	9277	MS2	0/0
							High				gVTSVSQIFHSPDLAIR	Unambiguous	1	1	P05155	N-Term(TMT10Plex)	HCD	1	0	1	1	26538	Unique	Used	0.506991	1.18222	1.82438	4.21294	2.96075	9630.43	4882.54	11385.3	17569.6	40572.4	28513.3	9.046e-11	5.95215	0	37.5368	175	3	686.052	2056.14	1.93768	99.2616	10851	10851	MS2	0/0
							High				vSVQLEASPAFLAVPVEkEQAPHcIcANGR	Unambiguous	1	1	P01023	N-Term(TMT10Plex); K18(TMT10Plex); C24(Carbamidomethyl); C26(Carbamidomethyl)	HCD	1	0	1	1	26449	Unique	Used	1.07326	1.99925	1.90973	3.28361	3.04136	4182.27	4488.68	8361.4	7987.01	13732.9	12719.8	2.22e-14	5.94445	1	23.7663	127	4	934.75	3735.98	2.07108	98.5326	10759	10759	MS2	0/0
									High		eQLGEFYEALDcLcIPR	Unambiguous	1	1	P19652	N-Term(TMT10Plex); C12(Carbamidomethyl); C14(Carbamidomethyl)	HCD	1	0	1	1	37768	Unique	Used	2.11736	3.93514	1.96164	2.53882	2.04693	4003.27	8476.37	15753.4	7852.96	10163.6	8194.42	0.0001564	5.94279	0	18.1696	211	2	1171.57	2342.14	1.51169	130.963	17973	17973	MS2	0/0
									High		sHcIAEVENDEmPADLPSLAADFVESk	Unambiguous	1	1	P02768	N-Term(TMT10Plex); C3(Carbamidomethyl); M12(Oxidation); K27(TMT10Plex)	HCD	1	0	1	1	40478	Unique	Used	0.478095	1.65592	3.17424	2.58871	6.19792	994.566	475.497	1646.92	3156.99	2574.64	6164.24	2.29e-05	5.94256	0	25.6672	250	3	1150.23	3448.67	0.237362	152.72	20773	20773	MS2	0/0
							High				vLSALQAVQGLLVAQGR	Unambiguous	1	1	P01019	N-Term(TMT10Plex)	HCD	1	0	1	1	31572	Unique	Used	0.48374	1.53629	1.43758	5.15727	4.18925	2961.12	1432.41	4549.13	4256.85	15271.3	12404.9	1.497e-15	5.94028	0	13.2397	108	2	976.6	1952.19	3.36079	139.742	16053	16053	MS2	0/0
									High		aATVGSLAGQPLQER	Unambiguous	1	1	P02649	N-Term(TMT10Plex)	HCD	1	0	1	1	28015	Unique	Used	1.07322	3.07772	1.54839	3.23218	2.98606	46717	50137.6	143782	72336.2	150998	139500	0.0004518	5.93966	0	6.28476	15	2	863.982	1726.96	-4.65357	66.6065	7895	7895	MS2	0/0
							High				vLSALQAVQGLLVAQGR	Unambiguous	1	1	P01019	N-Term(TMT10Plex)	HCD	1	0	1	1	31562	Unique	Used	0.529153	1.2766	2.14498	4.29419	3.56449	722.062	382.081	921.786	1548.81	3100.67	2573.78	1.181e-15	5.93612	0	17.785	250	3	651.4	1952.18	-0.272835	139.646	16042	16042	MS2	0/0
							High				sETEIHQGFQHLHQLFAk	Unambiguous	1	1	P08185	N-Term(TMT10Plex); K18(TMT10Plex)	HCD	1	0	1	1	25605	Unique	Used	0.346469	1.36388	1.85205	3.26309	2.60902	11268.1	3904.05	15368.3	20869.1	36768.9	29398.7	3.274e-15	5.93256	0	15.9571	152	3	870.139	2608.4	-0.013671	91.7838	9887	9887	MS2	0/0
							High				vSFLSALEEYTk	Unambiguous	1	1	P02647	N-Term(TMT10Plex); K12(TMT10Plex)	HCD	1	0	1	1	30252	Unique	Used	0.548636	3.16416	2.23741	4.04369	3.11554	359763	197379	1.13835e+06	804937	1.45477e+06	1.12086e+06	1.105e-08	5.93252	0	7.05994	6	2	923.029	1845.05	4.77873	128.921	14689	14689	MS2	0/0
									High		qVGSGVTTDQVQAEAk	Unambiguous	1	1	P01871	N-Term(TMT10Plex); K16(TMT10Plex)	HCD	1	0	1	1	27026	Unique	Used	0.274325	1.04781	4.22978	4.16154	2.92245	16239.8	4454.97	17016.2	68690.5	67582.5	47459.9	0.0001022	5.92864	0	0	51	2	1038.57	2076.13	-1.62639	60.4002	6873	6873	MS2	0/0
									High		gVYSSDVFDIFPGTYQTLEMFPR	Unambiguous	1	1	P00450	N-Term(TMT10Plex)	HCD	1	0	1	1	39565	Unique	Used	0.434561	1.30148	2.40168	4.24475	3.40074	1348.97	586.211	1755.65	3239.8	5726.05	4587.5	7.2e-05	5.92713	0	21.7895	234	3	966.815	2898.43	2.95573	145.141	19830	19830	MS2	0/0
									High		yYTAINFVATPDEQNR	Unambiguous	1	1	O75882	N-Term(TMT10Plex)	HCD	1	0	1	1	32284	Unique	Used	0.514237	1.46444	3.41679	3.08382	3.20426	8884.41	4568.69	13010.7	30356.2	27397.9	28467.9	0.0002349	5.92518	0	17.4652	74	2	1066.04	2131.07	1.56546	93.3434	12306	12306	MS2	0/0
									High		sHcIAEVENDEmPADLPSLAADFVESk	Unambiguous	1	1	P02768	N-Term(TMT10Plex); C3(Carbamidomethyl); M12(Oxidation); K27(TMT10Plex)	HCD	1	0	1	1	39997	Unique	Used	0.416174	2.02009	3.67033	2.84729	6.83179	705.077	293.435	1424.32	2587.87	2007.56	4816.94	0.0002463	5.92478	0	41.9268	250	3	1150.23	3448.69	6.60867	148.69	20276	20276	MS2	0/0
									High		gPEEEHLGILGPVIWAEVGDTIR	Unambiguous	1	1	P00450	N-Term(TMT10Plex)	HCD	1	0	1	1	37401	Unique	Used	0.430411	1.39726	2.21964	6.1514	5.37702	12469.5	5366.99	17423.1	27677.7	76704.6	67048.5	5.378e-05	5.92369	0	7.65958	8	3	906.156	2716.45	0.478304	128.153	17594	17594	MS2	0/0
									High		iMNGEADAMSLDGGFVYIAGk	Unambiguous	1	1	P02787	N-Term(TMT10Plex); K21(TMT10Plex)	HCD	1	0	1	1	40431	Unique	Used	0.427154	0.839469	3.14516	2.37666	2.88541	3728.43	1592.61	3129.9	11726.5	8861.18	10758.1	0.0004176	5.92309	0	10.6058	234	3	873.121	2617.35	2.84004	152.337	20725	20725	MS2	0/0
									High		vFDEFkPLVEEPQNLIk	Unambiguous	1	1	P02768	N-Term(TMT10Plex); K6(TMT10Plex); K17(TMT10Plex)	HCD	1	0	1	1	40944	Unique	Used	0.276352	1.73565	2.90727	1.66025	8.03112	13462.4	3720.37	23366.1	39138.9	22351.1	108118	0.002544	5.92233	0	5.1878	82	3	911.537	2732.6	3.97411	156.282	21255	21255	MS2	0/0
							High				vSFLSALEEYTk	Unambiguous	1	1	P02647	N-Term(TMT10Plex); K12(TMT10Plex)	HCD	1	0	1	1	30672	Unique	Used	0.518769	2.92756	2.03461	3.79876	2.93619	46101.2	23915.9	134964	93798.1	175128	135362	7.49e-12	5.91998	0	5.33636	48	2	923.025	1845.04	0.809069	132.314	15123	15123	MS2	0/0
							High				sMGGkEDLIWELLNQAQEHFGk	Unambiguous	1	1	P02787	N-Term(TMT10Plex); K5(TMT10Plex); K22(TMT10Plex)	HCD	1	0	1	1	31044	Unique	Used	0.474615	0.310229	1.30471	0.561906	0.670297	6891.85	3270.97	2138.05	8991.84	3872.57	4619.59	6.581e-16	5.91839	1	31.5986	250	3	1073.25	3217.73	-0.429931	135.361	15507	15507	MS2	0/0
									High		sHcIAEVENDEmPADLPSLAADFVESk	Unambiguous	1	1	P02768	N-Term(TMT10Plex); C3(Carbamidomethyl); M12(Oxidation); K27(TMT10Plex)	HCD	1	0	1	1	35696	Unique	Used	0.379	1.68148	4.09503	1.06767	7.73	9260.96	3509.9	15572.1	37923.9	9887.62	71587.2	1.48e-05	5.91805	0	16.9743	19	3	1150.22	3448.65	-4.96593	115.784	15832	15832	MS2	0/0
									High		eVQLVESGGGLVQPGGSLR	Unambiguous	2	2	P01766;P01777	N-Term(TMT10Plex)	HCD	1	0	1	1	31312	Not Unique	Not Used	0.354497	0.857158	3.62712	2.96734	3.44389	44664.8	15833.5	38284.7	162004	132535	153820	9.754e-05	5.9112	0	2.94043	8	2	1056.09	2111.18	4.58579	87.0337	11302	11302	MS2	0/0
									High		mcPQLQQYEMHGPEGLR	Unambiguous	1	1	P01023	N-Term(TMT10Plex); C2(Carbamidomethyl)	HCD	1	0	1	1	30080	Unique	Used	0.318715	0.641618	3.05672	5.81573	3.03556	7545.21	2404.77	4841.14	23063.5	43880.8	22904	0.0002509	5.91115	0	10.6783	151	2	1152.06	2303.11	7.51419	79.2634	10028	10028	MS2	0/0
									High		fSGSGSGTDFTLTISR	Unambiguous	6	6	P01620;P01622;P01623;P04206;P18135;P18136	N-Term(TMT10Plex)	HCD	1	0	1	1	31942	Not Unique	Not Used	0.184402	0.954128	4.71613	2.27424	3.28011	68294.1	12593.5	65161.3	322084	155317	224012	6.327e-05	5.91082	0	1.99189	9	2	931.48	1861.95	2.02975	91.1771	11953	11953	MS2	0/0
							High				ykAAFTEccQAADk	Unambiguous	1	1	P02768	N-Term(TMT10Plex); K2(TMT10Plex); C8(Carbamidomethyl); C9(Carbamidomethyl); K14(TMT10Plex)	HCD	1	0	1	1	22780	Unique	Used	0.391479	3.22871	3.97	1.12026	6.66111	9022.66	3532.18	29131.5	35820	10107.8	60100.9	1.586e-09	5.90931	1	2.61546	90	3	784.077	2350.22	0.799131	69.5363	6965	6965	MS2	0/0
							High				vSFLSALEEYTk	Unambiguous	1	1	P02647	N-Term(TMT10Plex); K12(TMT10Plex)	HCD	1	0	1	1	30042	Unique	Used	0.469983	3.11433	2.00652	3.93879	2.77027	918280	431576	2.85983e+06	1.84255e+06	3.61691e+06	2.54389e+06	5.031e-08	5.90501	0	7.73054	3	2	923.029	1845.05	4.91105	127.239	14472	14472	MS2	0/0
									High		eFYLFPTVFDENESLLLEDNIR	Unambiguous	1	1	P00450	N-Term(TMT10Plex)	HCD	1	0	1	1	39939	Unique	Used	0.475549	1.74567	2.97894	3.43409	4.78918	2150.53	1022.68	3754.12	6406.29	7385.11	10299.3	0.001247	5.90482	0	80.0842	250	3	978.164	2932.48	-1.1992	148.206	20216	20216	MS2	0/0
									High		lQHLENELTHDIITk	Unambiguous	1	1	P01009	N-Term(TMT10Plex); K15(TMT10Plex)	HCD	1	0	1	1	32992	Unique	Used	0.194947	1.7509	0.958572	6.0935	2.549	75079.3	14636.5	131456	71968.9	457496	191377	0.0008989	5.9013	0	4.56689	6	4	566.326	2262.28	-1.32949	97.9019	13038	13038	MS2	0/0
									High		sHcIAEVENDEmPADLPSLAADFVESk	Unambiguous	1	1	P02768	N-Term(TMT10Plex); C3(Carbamidomethyl); M12(Oxidation); K27(TMT10Plex)	HCD	1	0	1	1	40203	Unique	Used	0.456823	1.75228	3.21186	2.23658	5.91998	816.814	373.139	1431.29	2623.49	1826.87	4835.52	0.0002264	5.89519	0	13.5016	250	3	1150.24	3448.69	7.35198	150.416	20489	20489	MS2	0/0
		High									aATGEcTATVGkR	Unambiguous	1	1	P01042	N-Term(TMT10Plex); C6(Carbamidomethyl); K12(TMT10Plex)	HCD	1	0	1	1	19132	Unique	Used	0.626755	2.85602	1.83021	3.4968	2.1359	5338.28	3345.8	15246.2	9770.19	18666.9	11402	5.821e-05	5.89431	1	3.05093	195	3	593.998	1779.98	-0.0772213	38.6737	3554	3554	MS2	0/0
									High		dkDQEVLLQTFLDDASPGDkR	Unambiguous	1	1	P04114	N-Term(TMT10Plex); K2(TMT10Plex); K20(TMT10Plex)	HCD	1	0	1	1	34372	Unique	Used	1.10533	1.14412	1.01496	4.09452	4.00473	27702.7	30620.7	31695.1	28117	113429	110942	0.0005047	5.89412	2	13.5695	16	4	770.177	3077.68	4.10371	107.031	14464	14464	MS2	0/0
							High				cPAPELLGGPSVFLFPPkPk	Unambiguous	1	1	P01860	N-Term(TMT10Plex); C1(Carbamidomethyl); K18(TMT10Plex); K20(TMT10Plex)	HCD	1	0	1	1	28427	Unique	Used	0.231077	0.672388	6.72297	2.70164	3.48639	6915.34	1597.97	4649.79	46491.7	18682.7	24109.6	1.198e-12	5.88805	0	12.422	167	3	946.893	2838.66	2.65478	114.279	12803	12803	MS2	0/0
							High				lQHLENELTHDIITk	Unambiguous	1	1	P01009	N-Term(TMT10Plex); K15(TMT10Plex)	HCD	1	0	1	1	27373	Unique	Used	0.353557	1.39661	1.98038	4.6123	2.99241	10812.2	3822.75	15100.5	21412.4	49869.4	32354.7	7.371e-10	5.88429	0	6.26893	119	3	754.768	2262.29	2.1568	105.891	11714	11714	MS2	0/0
			High								iAYGTQGSSGYSLR	Unambiguous	1	1	P03952	N-Term(TMT10Plex)	HCD	1	0	1	1	24751	Unique	Used	0.55339	1.05814	1.31479	2.94179	5.1725	8081.94	4472.46	8551.8	10626.1	23775.4	41803.8	2.551e-17	5.88392	0	3.47461	127	2	844.943	1688.88	-0.585654	71.9333	8040	8040	MS2	0/0
							High				vLGAFSDGLAHLDNLk	Unambiguous	2	2	P02042;P68871	N-Term(TMT10Plex); K16(TMT10Plex)	HCD	1	0	1	1	28654	Not Unique	Not Used	0.268052	2.115	1.13052	5.22207	1.81853	7629.65	2045.14	16136.7	8625.44	39842.5	13874.7	8.149e-12	5.88388	0	19.2901	250	2	1064.61	2128.22	2.57035	116.077	13037	13037	MS2	0/0
		High									aSPAFLASQNTk	Unambiguous	1	1	P20742	N-Term(TMT10Plex); K12(TMT10Plex)	HCD	1	0	1	1	23162	Unique	Used	0.149852	0.192294	2.16958	0.809698	6.53063	19478.6	2918.91	3745.61	42260.4	15771.8	127207	6.837e-05	5.87948	0	4.42546	100	2	846.988	1692.97	0.437444	71.6164	7774	7774	MS2	0/0
							High				kPVDEYkDcHLAQVPSHTVVAR	Unambiguous	1	1	P02787	N-Term(TMT10Plex); K7(TMT10Plex); C9(Carbamidomethyl)	HCD	1	0	1	1	21636	Unique	Used	2.43628	1.97657	2.34295	4.06931	2.15632	5123.59	12482.5	10127.1	12004.3	20849.5	11048.1	7.29e-13	5.87932	1	7.97564	96	5	602.329	3007.61	-1.33125	60.0183	5779	5779	MS2	0/0
							High				kPVDEYkDcHLAQVPSHTVVAR	Unambiguous	1	1	P02787	K1(TMT10Plex); K7(TMT10Plex); C9(Carbamidomethyl)	HCD	1	0	1	2	21636	Redundant	Not Used	2.43628	1.97657	2.34295	4.06931	2.15632	5123.59	12482.5	10127.1	12004.3	20849.5	11048.1	7.29e-13	5.87932	1	7.97564	96	5	602.329	3007.61	-1.33125	60.0183	5779	5779	MS2	0/0
							High				tTIEkPVWLGFLGPIIk	Unambiguous	1	1	P00450	N-Term(TMT10Plex); K5(TMT10Plex); K17(TMT10Plex)	HCD	1	0	1	1	31072	Unique	Used	0.208205	0.611564	1.36529	4.94248	4.70552	5744.67	1196.07	3513.23	7843.12	28392.9	27031.6	3.022e-15	5.87801	0	9.92388	205	3	867.212	2599.62	0.568749	135.583	15536	15536	MS2	0/0
									High		eQLGPVTQEFWDNLEkETEGLR	Unambiguous	1	1	P02647	N-Term(TMT10Plex); K16(TMT10Plex)	HCD	1	0	1	1	38152	Unique	Used	1.23137	4.47389	3.07983	3.25585	2.31503	18627.3	22937.2	83336.6	57369	60647.9	43122.8	2.203e-05	5.87721	1	1.56719	22	3	1026.21	3076.6	1.0521	133.961	18370	18370	MS2	0/0
							High				yTkkVPQVSTPTLVEVSR	Unambiguous	1	1	P02768	N-Term(TMT10Plex); K3(TMT10Plex); K4(TMT10Plex)	HCD	1	0	1	1	24027	Unique	Used	0.220658	1.21716	3.2207	2.18653	5.61794	7567.19	1669.76	9210.47	24371.6	16545.9	42512	8.519e-12	5.8736	2	19.952	106	4	680.663	2719.63	-0.672624	79.4152	8256	8256	MS2	0/0
									High		lYHSEAFTVNFGDTEEAk	Unambiguous	1	1	P01009	N-Term(TMT10Plex); K18(TMT10Plex)	HCD	1	0	1	1	41396	Unique	Used	0.264395	0.862474	1.40568	4.93576	3.53315	2872.4	759.449	2477.37	4037.68	14177.5	10148.6	0.003556	5.87072	0	2.37257	250	3	839.427	2516.27	-1.37667	160.024	21722	21722	MS2	0/0
		High									sTSGGTAALGcLVk	Unambiguous	2	2	P01857;P01860	N-Term(TMT10Plex); C11(Carbamidomethyl); K14(TMT10Plex)	HCD	1	0	1	1	24273	Not Unique	Not Used	0.196144	1.43366	6.91704	1.06048	4.29602	7356.21	1442.87	10546.3	50883.2	7801.11	31602.4	1.518e-06	5.8699	0	9.28608	250	2	890.506	1780	0.408409	80.9176	8922	8922	MS2	0/0
									High		dIVMTQSPDSLAVSLGER	Unambiguous	1	1	P01625	N-Term(TMT10Plex)	HCD	1	0	1	1	33086	Unique	Used	0.26012	1.04955	4.89337	2.34184	4.03402	15922	4141.63	16710.9	77912.4	37286.9	64229.7	5.939e-05	5.86967	0	3.37881	25	2	1074.06	2147.12	-0.579554	98.4949	13135	13135	MS2	0/0
									High		sHcIAEVENDEmPADLPSLAADFVESk	Unambiguous	1	1	P02768	N-Term(TMT10Plex); C3(Carbamidomethyl); M12(Oxidation); K27(TMT10Plex)	HCD	1	0	1	1	37805	Unique	Used	0.350408	1.57836	3.49783	2.02907	6.62307	1902.52	666.66	3002.87	6654.71	3860.35	12600.5	4.645e-05	5.86413	0	28.0807	144	3	1150.22	3448.66	-1.78024	131.231	18011	18011	MS2	0/0
				High							iYGNQDTSSQLkk	Unambiguous	1	1	P19823	N-Term(TMT10Plex); K12(TMT10Plex); K13(TMT10Plex)	HCD	1	0	1	1	24725	Unique	Used	0.803228	3.46737	1.09644	3.92555	1.14242	10304.4	8276.77	35729.1	11298.2	40450.3	11772	1.6e-05	5.86355	1	12.6589	181	3	723.754	2169.25	-0.179499	64.6554	7327	7327	MS2	0/0
									High		qPNcDDPETEEAALVAIDYINQNLPWGYk	Unambiguous	1	1	P02765	N-Term(TMT10Plex); C4(Carbamidomethyl); K29(TMT10Plex)	HCD	1	0	1	1	40162	Unique	Used	0.200793	1.2268	1.27311	4.49524	3.9506	1778.96	357.202	2182.43	2264.82	7996.85	7027.95	7.965e-05	5.86318	0	3.05988	112	3	1274.63	3821.88	2.54914	150.079	20447	20447	MS2	0/0
									High		aEEEHLGILGPQLHADVGDk	Unambiguous	1	1	P00450	N-Term(TMT10Plex); K20(TMT10Plex)	HCD	1	0	1	1	29665	Unique	Used	1.45876	0.704611	1.46857	3.98199	3.22922	106363	155158	74944.7	156201	423537	343471	7.722e-05	5.85667	0	11.4648	6	3	862.802	2586.39	-0.840984	76.7825	9600	9600	MS2	0/0
							High				VQSWkGSLVQASEANLQAAQDFVR	Unambiguous	1	1	P19827	K5(TMT10Plex)	HCD	1	0	1	1	28609	Unique	Used	0.356395	1.23148	3.08478	3.51861	3.29248	2353.5	838.776	2898.29	7260.04	8281.03	7748.84	3.711e-12	5.85509	1	3.36498	250	3	954.511	2861.52	2.57882	115.724	12991	12991	MS2	0/0
							High				vPLLLSEPINIIDALEMR	Unambiguous	1	1	P04114	N-Term(TMT10Plex)	HCD	1	0	1	1	33399	Unique	Used	0.546035	0.900352	1.51103	4.67899	4.62684	3546.63	1936.58	3193.21	5359.05	16594.6	16409.7	1.34e-15	5.85198	0	0	125	2	1133.16	2265.31	1.42592	155.097	17941	17941	MS2	0/0
									High		aDRDQYELLcLDNTR	Unambiguous	1	1	P02787	N-Term(TMT10Plex); C10(Carbamidomethyl)	HCD	1	0	1	1	29603	Unique	Used	1.23931	1.41767	2.31023	0.915878	2.43883	137519	170428	194957	317699	125950	335384	0.0002302	5.8498	1	8.8855	3	3	704.349	2111.03	-2.39155	76.4406	9536	9536	MS2	0/0
High											vYDYYETDEFAIAEYNAPcSk	Unambiguous	1	1	P01023	N-Term(TMT10Plex); C19(Carbamidomethyl); K21(TMT10Plex)	HCD	1	0	1	1	30553	Unique	Used	0.39574	1.14317	1.92904	8.14542	2.38172	970.825	384.194	1109.81	1872.76	7907.78	2312.23	1.032e-08	5.84693	0	5.543	250	3	1002.81	3006.42	1.20849	114	13104	13104	MS2	0/0
			High								aSPAFLASQNTk	Unambiguous	1	1	P20742	N-Term(TMT10Plex); K12(TMT10Plex)	HCD	1	0	1	1	24694	Unique	Used	0.216141	0.611828	2.79545	1.21659	7.22554	8249.2	1782.99	5047.09	23060.3	10035.9	59604.9	1.994e-13	5.83927	0	5.63986	213	2	846.987	1692.97	-1.50937	71.4842	7981	7981	MS2	0/0
							High				vSNQTLSLFFTVLQDVPVR	Unambiguous	1	1	P01023	N-Term(TMT10Plex)	HCD	1	0	1	1	33195	Unique	Used	0.239664	0.697596	1.39107	9.15456	1.64442	1143.55	274.068	797.737	1590.76	10468.7	1880.48	7.346e-16	5.83598	0	0	250	2	1196.68	2392.35	3.24233	153.432	17730	17730	MS2	0/0
			High								dYVSQFEGSALGk	Unambiguous	1	1	P02647	N-Term(TMT10Plex); K13(TMT10Plex)	HCD	1	0	1	1	27930	Unique	Used	0.678007	3.03203	2.17039	3.65486	2.69586	4096.44	2777.42	12420.5	8890.87	14971.9	11043.4	1.167e-14	5.83243	0	0	250	2	930.001	1859	0.0707676	97.7822	11325	11325	MS2	0/0
							High				VVSVLTVLHQDWLNGkEYk	Unambiguous	3	3	P01857;P01860;P01861	K16(TMT10Plex); K19(TMT10Plex)	HCD	1	0	1	1	27679	Not Unique	Not Used	0.202027	1.01858	4.76308	0.881313	2.62057	19414	3922.16	19774.7	92470.6	17109.8	50875.9	4.699e-09	5.83047	1	5.30784	61	3	896.185	2686.54	2.23912	108.358	12030	12030	MS2	0/0
							High				aALGkLPQQANDYLNSFNWER	Unambiguous	1	1	P04114	N-Term(TMT10Plex); K5(TMT10Plex)	HCD	1	0	1	1	28311	Unique	Used	4.59414	3.74543	2.39141	5.56068	4.07302	3506.7	16110.3	13134.1	8385.93	19499.6	14282.9	3.185e-15	5.8292	1	2.6158	123	3	965.183	2893.53	-0.811351	113.315	12683	12683	MS2	0/0
							High				nPFVFAPTLLTVAVHFEEVAk	Unambiguous	1	1	P43652	N-Term(TMT10Plex); K21(TMT10Plex)	HCD	1	0	1	1	33311	Unique	Used	0.26712	0.67488	1.56296	4.4606	3.04304	14208.5	3795.37	9589.05	22207.3	63378.5	43237	1.146e-13	5.82915	0	3.58878	54	3	929.869	2787.59	2.73721	154.405	17850	17850	MS2	0/0
									High		aGTELVNFLSYFVELGTQPATQ	Unambiguous	1	1	P02652	N-Term(TMT10Plex)	HCD	1	0	1	1	41031	Unique	Used	0.454918	1.21752	2.82621	2.96494	3.52239	5858.66	2665.21	7133.05	16557.8	17370.5	20636.5	0.0007014	5.82566	0	14.4555	47	3	872.126	2614.36	1.31938	156.988	21345	21345	MS2	0/0
									High		mGIQHAYSENADFSGLTEDNGLk	Unambiguous	1	1	P05543	N-Term(TMT10Plex); K23(TMT10Plex)	HCD	1	0	1	1	31735	Unique	Used	0.326986	1.13785	1.87482	6.27226	2.3831	16542.8	5409.25	18823.2	31014.8	103761	39423	4.909e-06	5.82511	0	6.44655	25	3	985.825	2955.46	1.09504	89.778	11739	11739	MS2	0/0
									High		sHcIAEVENDEMPADLPSLAADFVESk	Unambiguous	1	1	P02768	N-Term(TMT10Plex); C3(Carbamidomethyl); K27(TMT10Plex)	HCD	1	0	1	1	35560	Unique	Used	0.660418	1.74056	3.69773	2.50351	5.50172	2272.71	1500.94	3955.78	8403.85	5689.75	12503.8	0.000155	5.8169	0	83.2312	125	3	1144.89	3432.65	-5.33247	114.898	15691	15691	MS2	0/0
							High				aSQSVSSYLAWYQQkPGQAPR	Unambiguous	1	1	P04433	N-Term(TMT10Plex); K15(TMT10Plex)	HCD	1	0	1	1	26024	Unique	Used	0.143056	0.596668	3.04611	1.5309	3.48209	3743.13	535.478	2233.4	11402	5730.34	13033.9	6.217e-17	5.81581	0	2.26964	187	3	937.505	2810.5	0.109399	95.1037	10320	10320	MS2	0/0
									High		lYHSEAFTVNFGDTEEAk	Unambiguous	1	1	P01009	N-Term(TMT10Plex); K18(TMT10Plex)	HCD	1	0	1	1	40982	Unique	Used	0.221166	0.808148	1.2416	4.32324	3.24615	4589.42	1015.02	3708.93	5698.21	19841.2	14897.9	0.005338	5.81546	0	6.97064	213	3	839.433	2516.28	4.88141	156.57	21294	21294	MS2	0/0
									High		lHTEAQIQEEGTVVELTGR	Unambiguous	1	1	P01023	N-Term(TMT10Plex)	HCD	1	0	1	1	39959	Unique	Used	0.666195	1.41528	3.09416	3.67411	3.09562	1689.14	1125.3	2390.6	5226.48	6206.09	5228.93	0.0006575	5.80946	0	75.276	250	3	780.43	2339.27	14.3761	148.377	20237	20237	MS2	0/0
									High		lQETSNWLLSQQQADGSFQDLSPVIHR	Unambiguous	1	1	P0C0L5	N-Term(TMT10Plex)	HCD	1	0	1	1	35400	Unique	Used	0.355352	0.9212	2.35447	3.99808	2.03297	2885.27	1025.29	2657.91	6793.28	11535.5	5865.67	0.0004941	5.8077	0	6.317	109	3	1109.57	3326.7	1.3051	113.78	15526	15526	MS2	0/0
							High				gLkPGVVYEGQLISIQQYGHQEVTR	Unambiguous	1	1	P02751	N-Term(TMT10Plex); K3(TMT10Plex)	HCD	1	0	1	1	25736	Unique	Used	0.3479	0.930074	3.13515	4.90188	2.89812	819.236	285.013	761.95	2568.43	4015.79	2374.24	2.166e-14	5.80142	0	18.9782	250	3	1086.6	3257.79	-4.26627	92.7969	10022	10022	MS2	0/0
							High				lQHLENELTHDIITk	Unambiguous	1	1	P01009	N-Term(TMT10Plex); K15(TMT10Plex)	HCD	1	0	1	1	27593	Unique	Used	0.220722	1.6	1.4432	4.87676	2.68865	4326.86	955.034	6922.97	6244.5	21101.1	11633.4	5.473e-11	5.80075	0	32.5037	250	3	754.767	2262.29	-0.190408	107.66	11941	11941	MS2	0/0
							High				lFGEVTSPLFPkPYPNNFETTTVITVPTGYR	Unambiguous	1	1	P00736	N-Term(TMT10Plex); K12(TMT10Plex)	HCD	1	0	1	1	30083	Unique	Used	1.3462	2.32463	0.974792	2.80238	1.25561	1805.1	2430.02	4196.19	1759.6	5058.59	2266.51	6.998e-14	5.79999	0	85.5601	231	3	1315.38	3944.14	3.42779	127.522	14514	14514	MS2	0/0
									High		vFDEFkPLVEEPQNLIk	Unambiguous	1	1	P02768	N-Term(TMT10Plex); K6(TMT10Plex); K17(TMT10Plex)	HCD	1	0	1	1	39681	Unique	Used	0.273212	1.7076	2.70664	1.54166	7.37385	14162.3	3869.3	24183.5	38332.2	21833.5	104431	0.0008314	5.79986	0	5.98722	78	3	911.535	2732.59	2.29891	146.121	19950	19950	MS2	0/0
							High				skEFQLFSSPHGk	Unambiguous	1	1	P02787	N-Term(TMT10Plex); K2(TMT10Plex); K13(TMT10Plex)	HCD	1	0	1	1	23277	Unique	Used	1.19734	1.19409	3.36035	1.75349	1.61081	8512.52	10192.4	10164.8	28605	14926.6	13712	5.691e-10	5.79962	1	9.09474	159	3	727.087	2179.25	-0.788512	73.5202	7479	7479	MS2	0/0
							High				hTFMGVVSLGSPSGEVSHPR	Unambiguous	1	1	P02765	N-Term(TMT10Plex)	HCD	1	0	1	1	23257	Unique	Used	0.652117	1.20698	4.13451	3.94323	3.43457	2145.46	1399.09	2589.54	8870.45	8460.07	7368.74	4.08e-16	5.79765	0	20.5041	250	3	770.734	2310.19	0.898344	73.3505	7458	7458	MS2	0/0
									High		lGEHNIDVLEGNEQFINAAk	Unambiguous	1	1	P00761	N-Term(TMT10Plex); K20(TMT10Plex)	HCD	1	0	1	1	32565	Unique	Used	1.24497	1.47858	1.63876	1.67983	1.69279	16860.9	20991.4	24930.2	27631	28323.5	28541.9	0.0002017	5.79575	0	9.41816	138	2	1335.21	2669.42	-4.67414	95.1555	12596	12596	MS2	0/0
									High		aATGEcTATVGk	Unambiguous	1	1	P01042	N-Term(TMT10Plex); C6(Carbamidomethyl); K12(TMT10Plex)	HCD	1	0	1	1	24869	Unique	Used	0.202233	1.12074	1.04493	6.43275	1.82558	34336.8	6944.03	38482.8	35879.5	220880	62684.5	0.0003864	5.79479	0	3.90691	46	2	812.438	1623.87	-5.1599	46.147	4644	4644	MS2	0/0
									High		lGYVTADGETSGSITcGk	Unambiguous	1	1	P08603	N-Term(TMT10Plex); C16(Carbamidomethyl); K18(TMT10Plex)	HCD	1	0	1	1	30164	Unique	Used	0.427503	1.01223	2.68746	3.81748	4.32463	5785.08	2473.14	5855.85	15547.2	22084.4	25018.3	0.0002125	5.79431	0	0	197	2	1137.59	2274.17	2.52788	79.7907	10115	10115	MS2	0/0
							High				iDFSEFLSLLGDIATDYHk	Unambiguous	1	1	P31151	N-Term(TMT10Plex); K19(TMT10Plex)	HCD	1	0	1	1	33438	Unique	Used	0.202545	0.706278	11.8488	2.49287	1.48021	2497.43	505.842	1763.88	29591.4	6225.76	3696.71	1.49e-15	5.79303	0	12.8816	250	3	881.476	2642.41	1.02544	155.414	17981	17981	MS2	0/0
				High							qEPERNEcFLQHkDDNPNLPR	Unambiguous	1	1	P02768	N-Term(TMT10Plex); C8(Carbamidomethyl); K13(TMT10Plex)	HCD	1	0	1	1	24272	Unique	Used	0.553759	2.12307	3.69906	2.41735	4.30095	3432.41	1900.72	7287.25	12696.7	8297.32	14762.6	0.006309	5.79263	2	10.9834	134	5	619.716	3094.55	-0.970819	61.0569	6859	6859	MS2	0/0
							High				nFVASHIANILNSEELDIQDLkk	Unambiguous	1	1	P04114	N-Term(TMT10Plex); K22(TMT10Plex); K23(TMT10Plex)	HCD	1	0	1	1	29507	Unique	Used	1.34105	1.60602	1.67234	3.44476	2.42137	5448.55	7306.75	8750.46	9111.81	18769	13193	3.048e-15	5.79259	1	32.4393	159	4	825.474	3298.87	3.53828	122.84	13919	13919	MS2	0/0
									High		vFDEFkPLVEEPQNLIk	Unambiguous	1	1	P02768	N-Term(TMT10Plex); K6(TMT10Plex); K17(TMT10Plex)	HCD	1	0	1	1	42049	Unique	Used	0.264942	1.66614	2.88309	1.6148	8.17496	6806.73	1803.39	11341	19624.4	10991.5	55644.8	0.0005967	5.78875	0	5.89197	154	3	911.532	2732.58	-0.850466	165.59	22401	22401	MS2	0/0
							High				sGTASVVcLLNNFYPR	Unambiguous	1	1	P01834	N-Term(TMT10Plex); C8(Carbamidomethyl)	HCD	1	0	1	1	30019	Unique	Used	0.492924	1.83019	4.70747	1.84209	4.31097	2447.53	1206.45	4479.45	11521.7	4508.57	10551.2	2.031e-14	5.78562	0	0	250	2	1014.03	2027.06	0.08382	127.037	14448	14448	MS2	0/0
							High				vSFLSALEEYTk	Unambiguous	1	1	P02647	N-Term(TMT10Plex); K12(TMT10Plex)	HCD	1	0	1	1	33637	Unique	Used	0.458551	3.11533	2.12166	4.03526	2.99812	6308.54	2892.79	19653.2	13384.6	25456.6	18913.7	2.744e-11	5.78462	0	0.550893	179	2	923.025	1845.04	0.809069	157.066	18187	18187	MS2	0/0
							High				lPSGLPVSLLTLYLDNNk	Unambiguous	1	1	P51884	N-Term(TMT10Plex); K18(TMT10Plex)	HCD	1	0	1	1	32083	Unique	Used	0.754843	1.90246	1.42509	3.28414	3.44755	5029.34	3796.36	9568.11	7167.25	16517	17338.9	1.229e-12	5.78456	0	18.3219	250	2	1208.22	2415.43	1.78699	144.022	16581	16581	MS2	0/0
							High				lQHLENELTHDIITk	Unambiguous	1	1	P01009	N-Term(TMT10Plex); K15(TMT10Plex)	HCD	1	0	1	1	29354	Unique	Used	0.25027	1.54426	1.00694	5.51923	2.47524	4531.66	1134.14	6998.04	4563.09	25011.3	11217	1.933e-14	5.78331	0	4.0375	166	4	566.327	2262.29	0.18136	121.6	13761	13761	MS2	0/0
									High		lHTEAQIQEEGTVVELTGR	Unambiguous	1	1	P01023	N-Term(TMT10Plex)	HCD	1	0	1	1	30280	Unique	Used	0.370291	0.837524	3.60682	6.15224	2.41249	2803.62	1038.15	2348.1	10112.2	17248.5	6763.71	2.92e-05	5.78236	0	0	152	2	1170.12	2339.23	-3.22992	80.4643	10235	10235	MS2	0/0
							High				eDPQTFYYAVAVVkk	Unambiguous	1	1	P02787	N-Term(TMT10Plex); K14(TMT10Plex); K15(TMT10Plex)	HCD	1	0	1	1	26897	Unique	Used	0.243633	0.387293	2.18402	1.48569	2.4448	32216.5	7848.99	12477.2	70361.5	47863.8	78763	7.803e-16	5.7803	1	22.5743	80	3	815.804	2445.4	-1.20824	102.086	11222	11222	MS2	0/0
									High		cYFHDGDGVcEEFEQk	Unambiguous	1	1	Q13219	N-Term(TMT10Plex); C1(Carbamidomethyl); C10(Carbamidomethyl); K16(TMT10Plex)	HCD	1	0	1	1	30149	Unique	Used	1.74218	3.5724	2.48636	1.43753	2.16578	30485.2	53110.5	108905	75797	43823.4	66024.1	0.0003911	5.77845	0	14.2388	34	3	826.708	2478.11	0.0975466	79.7112	10100	10100	MS2	0/0
							High				gVYSSDVFDIFPGTYQTLEMFPR	Unambiguous	1	1	P00450	N-Term(TMT10Plex)	HCD	1	0	1	1	32205	Unique	Used	0.291675	0.936605	1.66737	3.84285	3.85188	949.606	276.976	889.406	1583.34	3649.19	3657.77	2.974e-16	5.77543	0	13.7652	234	3	966.813	2898.43	0.99734	145.04	16707	16707	MS2	0/0
									High		iMNGEADAMSLDGGFVYIAGk	Unambiguous	1	1	P02787	N-Term(TMT10Plex); K21(TMT10Plex)	HCD	1	0	1	1	41394	Unique	Used	0.454953	0.851058	3.13308	2.24115	2.99705	4568.23	2078.33	3887.83	14312.6	10238.1	13691.2	0.0005218	5.77527	0	9.39821	153	3	873.117	2617.34	-1.42742	160.009	21720	21720	MS2	0/0
							High				gVTSVSQIFHSPDLAIR	Unambiguous	1	1	P05155	N-Term(TMT10Plex)	HCD	1	0	1	1	26324	Unique	Used	0.419968	1.47982	1.59667	3.50696	2.47881	14503	6090.82	21461.9	23156.5	50861.6	35950.3	2.44e-08	5.774	0	9.33056	47	3	686.053	2056.14	2.20484	97.5365	10630	10630	MS2	0/0
							High				vDLSFSPAQSPPASHAHLQVAAAPQSLcALR	Unambiguous	1	1	P20742	N-Term(TMT10Plex); C28(Carbamidomethyl)	HCD	1	0	1	1	25735	Unique	Used	0.499993	0.532075	3.15739	1.70457	7.0828	547.524	273.758	291.323	1728.74	933.295	3878	4.588e-12	5.77274	0	0	250	3	1152.61	3455.8	-1.31568	92.7888	10021	10021	MS2	0/0
							High				VkDLATVYVDVLkDSGR	Unambiguous	1	1	P02647	K2(TMT10Plex); K13(TMT10Plex)	HCD	1	0	1	1	26599	Unique	Used	6.01927	12.6403	7.30106	14.2082	5.45886	974.654	5866.71	12319.9	7116.01	13848.1	5320.5	2.307e-16	5.77211	2	5.48641	250	2	1168.68	2336.36	0.15721	99.7427	10914	10914	MS2	0/0
									High		gTEAAAVPEVELSDQPENTFLHPIIQIDR	Unambiguous	1	1	P05543	N-Term(TMT10Plex)	HCD	1	0	1	1	34873	Unique	Used	0.343026	1.2854	3.24371	3.64666	3.06913	4421.45	1516.67	5683.31	14341.9	16123.5	13570	0.0001529	5.76791	0	5.8644	123	3	1140.26	3418.77	1.54968	110.288	14981	14981	MS2	0/0
									High		aDDkETcFAEEGkk	Unambiguous	1	1	P02768	N-Term(TMT10Plex); K4(TMT10Plex); C7(Carbamidomethyl); K13(TMT10Plex); K14(TMT10Plex)	HCD	1	0	1	1	26530	Unique	Used	0.396433	3.05488	3.27357	0.742428	4.97104	44968.9	17827.2	137375	147209	33386.2	223542	2.206e-05	5.76212	2	13.1854	84	3	848.789	2544.35	-10.1503	57.4016	6360	6360	MS2	0/0
							High				vPSYTLILPSLELPVLHVPR	Unambiguous	1	1	P04114	N-Term(TMT10Plex)	HCD	1	0	1	1	31749	Unique	Used	0.578537	1.08682	2.13341	4.83918	3.40662	1311.02	758.475	1424.85	2796.95	6344.28	4466.16	9.992e-13	5.76165	0	13.4029	250	3	824.831	2472.48	-0.32178	141.214	16235	16235	MS2	0/0
									High		vFDEFkPLVEEPQNLIk	Unambiguous	1	1	P02768	N-Term(TMT10Plex); K6(TMT10Plex); K17(TMT10Plex)	HCD	1	0	1	1	41802	Unique	Used	0.272124	1.67974	2.83687	1.53707	7.88588	7686.07	2091.56	12910.6	21804.4	11814	60611.5	0.00033	5.75894	0	3.5958	123	3	911.527	2732.57	-6.94826	163.386	22143	22143	MS2	0/0
									High		nLQNNAEWVYQGAIR	Unambiguous	1	1	P04114	N-Term(TMT10Plex)	HCD	1	0	1	1	31829	Unique	Used	0.590075	1.3127	2.15716	3.41419	3.5188	8510.37	5021.76	11171.6	18358.2	29056	29946.3	5.506e-05	5.75884	0	19.3272	88	2	1003.03	2005.05	3.6441	90.3809	11836	11836	MS2	0/0
									High		sQTGPSVTVTcTEGk	Unambiguous	1	1	Q13219	N-Term(TMT10Plex); C11(Carbamidomethyl); K15(TMT10Plex)	HCD	1	0	1	1	26131	Unique	Used	2.60314	5.3839	2.161	0.267355	0.964141	13587.7	35370.6	73154.6	29362.9	3632.73	13100.4	0.0005902	5.75872	0	6.35379	82	2	1005.53	2010.06	0.763396	54.7897	5948	5948	MS2	0/0
		High									sTSGGTAALGcLVk	Unambiguous	2	2	P01857;P01860	N-Term(TMT10Plex); C11(Carbamidomethyl); K14(TMT10Plex)	HCD	1	0	1	1	24569	Not Unique	Not Used	0.411011	1.67129	7.51519	1.10454	4.52227	3413.06	1402.8	5704.21	25649.8	3769.86	15434.8	8.641e-06	5.75193	0	14.0174	250	2	890.506	1780	0.476988	83.4444	9228	9228	MS2	0/0
				High							hNVYINGITYTPVSSTNEk	Unambiguous	1	1	P01023	N-Term(TMT10Plex); K19(TMT10Plex)	HCD	1	0	1	1	26604	Unique	Used	0.220206	0.547897	1.26449	7.38479	1.83558	4040.25	889.689	2213.64	5108.86	29836.4	7416.19	3.315e-05	5.75119	0	0.900736	123	3	865.8	2595.38	1.1272	79.5749	9270	9270	MS2	0/0
							High				aDSQAQLLLSTVVGVFTAPGLHLk	Unambiguous	1	1	P01019	N-Term(TMT10Plex); K24(TMT10Plex)	HCD	1	0	1	1	34012	Unique	Used	0.405465	0.886723	1.14186	5.33966	3.80873	1562.94	633.715	1385.89	1784.65	8345.53	5952.8	5.395e-13	5.74412	0	11.3343	130	3	975.239	2923.7	0.218448	160.317	18575	18575	MS2	0/0
				High							aIGGGLSSVGGGSSTIk	Unambiguous	2	2	P02538;P48668	N-Term(TMT10Plex); K17(TMT10Plex)	HCD	1	0	1	1	26274	Not Unique	Not Used	0.175913	0.521823	15.6904	1.27003	0.390174	1325.49	233.17	691.671	20797.4	1683.41	517.172	3.018e-06	5.74188	0	0	250	2	953.555	1906.1	1.38502	76.9158	8928	8928	MS2	0/0
									High		vPTADLEDVLPLAEDITNILSk	Unambiguous	1	1	P02774	N-Term(TMT10Plex); K22(TMT10Plex)	HCD	1	0	1	1	41271	Unique	Used	0.222567	0.763409	1.3789	5.04129	3.91132	4658.43	1036.81	3556.29	6423.5	23484.5	18220.6	0.000123	5.73869	0	14.4828	250	3	942.206	2824.6	2.85875	158.974	21593	21593	MS2	0/0
			High								fSGSGSGTDFTLk	Unambiguous	4	4	P01614;P01617;P06309;P06310	N-Term(TMT10Plex); K13(TMT10Plex)	HCD	1	0	1	1	26782	Not Unique	Not Used	0.288611	0.91746	4.0044	2.60429	3.30622	10592.8	3057.21	9718.48	42417.9	27586.8	35022.2	1.093e-14	5.73746	0	25.8562	250	2	881.475	1761.94	0.158491	88.2451	10139	10139	MS2	0/0
							High				yVGGQEHFAHLLILR	Unambiguous	1	1	P02763	N-Term(TMT10Plex)	HCD	1	0	1	1	24900	Unique	Used	0.684679	1.40481	2.02238	4.92886	3.23644	2161.69	1480.07	3036.77	4371.77	10654.7	6996.19	5.941e-11	5.72587	0	23.0695	250	4	496.284	1982.12	-0.832412	86.2653	9158	9158	MS2	0/0
							High				lQHLENELTHDIITk	Unambiguous	1	1	P01009	N-Term(TMT10Plex); K15(TMT10Plex)	HCD	1	0	1	1	26718	Unique	Used	0.216478	1.579	0.959796	5.51423	2.4907	15731.7	3405.56	24840.4	15099.2	86748.2	39183	4.392e-11	5.7246	0	4.96624	80	2	1131.65	2262.29	1.11055	100.633	11037	11037	MS2	0/0
									High		vFDEFkPLVEEPQNLIk	Unambiguous	1	1	P02768	N-Term(TMT10Plex); K6(TMT10Plex); K17(TMT10Plex)	HCD	1	0	1	1	42485	Unique	Used	0.286162	1.69417	2.82259	1.43796	7.59928	7135.6	2041.94	12088.9	20140.8	10260.7	54225.4	0.0002736	5.72399	0	3.79521	156	3	911.533	2732.58	-0.247392	169.429	22854	22854	MS2	0/0
									High		gPEEEHLGILGPVIWAEVGDTIR	Unambiguous	1	1	P00450	N-Term(TMT10Plex)	HCD	1	0	1	1	37184	Unique	Used	0.772757	1.54493	3.11623	3.79836	3.06167	1635.84	1264.11	2527.25	5097.65	6213.51	5008.4	8.992e-05	5.7121	0	26.8132	250	4	679.869	2716.45	1.23729	126.513	17369	17369	MS2	0/0
									High		lQHLENELTHDIITk	Unambiguous	1	1	P01009	N-Term(TMT10Plex); K15(TMT10Plex)	HCD	1	0	1	1	33022	Unique	Used	0.195175	1.60565	0.841207	5.74779	2.63669	416786	81346.3	669214	350604	2.3956e+06	1.09894e+06	0.0002673	5.71148	0	3.60763	2	3	754.768	2262.29	1.83305	98.0797	13069	13069	MS2	0/0
High											ePcVESLVSQYFQTVTDYGk	Unambiguous	1	1	P02652	N-Term(TMT10Plex); C3(Carbamidomethyl); K20(TMT10Plex)	HCD	1	0	1	1	34061	Unique	Used	0.720427	2.87671	2.23371	3.73938	4.3968	782.575	563.789	2251.24	1748.05	2926.34	3440.82	5.919e-06	5.70823	0	8.93501	250	3	936.811	2808.42	0.598135	144.317	16731	16731	MS2	0/0
							High				qQNAQGGFSSTQDTVVALHALSk	Unambiguous	1	1	P01023	N-Term(TMT10Plex); K23(TMT10Plex)	HCD	1	0	1	1	25421	Unique	Used	0.276	0.682242	2.4244	5.62575	3.32911	1830.88	505.325	1249.11	4438.81	10300.1	6095.21	2.612e-15	5.70753	0	15.8712	250	3	949.177	2845.52	-1.06056	90.3159	9696	9696	MS2	0/0
									High		sHcIAEVENDEMPADLPSLAADFVESk	Unambiguous	1	1	P02768	N-Term(TMT10Plex); C3(Carbamidomethyl); K27(TMT10Plex)	HCD	1	0	1	1	36894	Unique	Used	0.376231	1.60877	2.78494	1.38202	6.53977	4137.52	1556.66	6656.3	11522.7	5718.15	27058.4	0.000232	5.70546	0	47.0298	42	5	687.339	3432.66	-1.89083	124.351	17070	17070	MS2	0/0
									High		dYVSQFEGSALGk	Unambiguous	1	1	P02647	N-Term(TMT10Plex); K13(TMT10Plex)	HCD	1	0	1	1	32392	Unique	Used	0.586841	3.18722	1.91734	3.6429	2.7223	1910056	1.1209e+06	6087771	3.66222e+06	6958138	5.19974e+06	0.000393	5.70252	0	7.11846	1	2	929.993	1858.98	-9.2537	93.9997	12418	12418	MS2	0/0
High											lYHSEAFTVNFGDTEEAk	Unambiguous	1	1	P01009	N-Term(TMT10Plex); K18(TMT10Plex)	HCD	1	0	1	1	28374	Unique	Used	0.0960212	0.551629	0.643465	4.54234	3.57674	2661.46	255.557	1468.14	1712.56	12089.3	9519.35	3.187e-05	5.7015	0	3.22229	110	3	839.43	2516.27	1.17024	95.1836	10851	10851	MS2	0/0
			High								aSPAFLASQNTk	Unambiguous	1	1	P20742	N-Term(TMT10Plex); K12(TMT10Plex)	HCD	1	0	1	1	24497	Unique	Used	0.190572	0.299332	2.32207	0.89639	6.37962	12120.6	2309.84	3628.08	28144.8	10864.8	77324.6	1.317e-12	5.70117	0	2.57921	192	2	846.987	1692.97	-0.64412	69.8993	7777	7777	MS2	0/0
							High				vVGLIQDLkPNTImVLVNYIHFk	Unambiguous	1	1	P05543	N-Term(TMT10Plex); K9(TMT10Plex); M14(Oxidation); K23(TMT10Plex)	HCD	1	0	1	1	31834	Unique	Used	0.459804	2.29123	2.47444	6.59965	3.70232	1705.74	784.305	3908.23	4220.74	11257.2	6315.17	3.071e-14	5.69725	0	58.1682	250	4	840.256	3358	1.95913	141.938	16323	16323	MS2	0/0
							High				vSTAFVYTkNPNGYSFSIPVk	Unambiguous	1	1	P04114	N-Term(TMT10Plex); K9(TMT10Plex); K21(TMT10Plex)	HCD	1	0	1	1	27285	Unique	Used	0.282704	0.51	0.752723	2.69593	2.94401	33253.6	9400.95	16959.4	25030.8	89649.4	97899.1	5.049e-11	5.69705	1	6.34825	65	3	1002.9	3006.7	1.64519	105.218	11623	11623	MS2	0/0
									High		eAkVQWkVDNALQSGNSQESVTEQDSk	Unambiguous	1	1	P01834	N-Term(TMT10Plex); K3(TMT10Plex); K7(TMT10Plex); K27(TMT10Plex)	HCD	1	0	1	1	30642	Unique	Used	0.342959	0.765242	4.13346	2.43729	3.07858	6130.24	2102.42	4691.12	25339.1	14941.1	18872.4	0.001375	5.69644	2	7.09426	118	4	981.277	3922.09	-2.16362	82.8468	10609	10609	MS2	0/0
									High		iMNGEADAMSLDGGFVYIAGk	Unambiguous	1	1	P02787	N-Term(TMT10Plex); K21(TMT10Plex)	HCD	1	0	1	1	40014	Unique	Used	0.455166	0.915153	3.13655	2.47666	3.15582	3757.7	1710.38	3438.87	11786.2	9306.54	11858.6	0.0001927	5.6886	0	10.0068	205	3	873.121	2617.35	2.97996	148.839	20294	20294	MS2	0/0
							High				vkDLATVYVDVLkDSGR	Unambiguous	1	1	P02647	N-Term(TMT10Plex); K2(TMT10Plex); K13(TMT10Plex)	HCD	1	0	1	1	28103	Unique	Used	1.35777	4.174	3.54609	4.27457	2.95901	3579.09	4859.59	14939.1	12691.8	15299.1	10590.6	1.179e-13	5.68778	2	5.94906	250	4	642.137	2565.52	1.00156	111.677	12468	12468	MS2	0/0
							High				qAMGELSELSFHYLIMAk	Unambiguous	1	1	P20742	N-Term(TMT10Plex); K18(TMT10Plex)	HCD	1	0	1	1	29952	Unique	Used	0.202907	0.504927	1.68822	1.22198	5.04913	12798.6	2596.92	6462.33	21606.7	15639.5	64621.6	9.272e-13	5.68761	0	6.95663	87	3	842.789	2526.35	0.401411	126.487	14379	14379	MS2	0/0
							High				lQHLENELTHDIITk	Unambiguous	1	1	P01009	N-Term(TMT10Plex); K15(TMT10Plex)	HCD	1	0	1	1	27313	Unique	Used	0.190515	1.60271	0.963826	5.64405	2.441	32557.6	6202.71	52180.3	31379.9	183757	79473.2	1.348e-11	5.68583	0	3.96821	22	4	566.329	2262.29	3.09513	105.44	11652	11652	MS2	0/0
		High									yNALDLTNNGk	Unambiguous	1	1	P04114	N-Term(TMT10Plex); K11(TMT10Plex)	HCD	1	0	1	1	24269	Unique	Used	0.861623	0.939535	1.29913	4.7497	3.5422	9267.26	7984.89	8706.92	12039.4	44016.7	32826.5	0.0001013	5.68432	0	6.76561	216	2	840.97	1680.93	0.236426	80.8854	8918	8918	MS2	0/0
							High				sHcIAEVENDEmPADLPSLAADFVESk	Unambiguous	1	1	P02768	N-Term(TMT10Plex); C3(Carbamidomethyl); M12(Oxidation); K27(TMT10Plex)	HCD	1	0	1	1	29093	Unique	Used	0.418007	1.15975	2.38656	3.78775	3.59744	1866.11	780.047	2164.21	4453.59	7068.36	6713.22	2.907e-13	5.68166	0	42.115	250	3	1150.23	3448.68	2.99827	119.52	13491	13491	MS2	0/0
									High		dIPTNSPELEETLTHTITk	Unambiguous	1	1	P01042	N-Term(TMT10Plex); K19(TMT10Plex)	HCD	1	0	1	1	32884	Unique	Used	0.171238	0.815953	1.27147	6.65714	2.17994	5673.13	971.455	4629.01	7213.2	37766.8	12367.1	0.0009014	5.68154	0	79.8343	129	2	1299.2	2597.39	-6.10849	97.2031	12926	12926	MS2	0/0
							High				vSFLSALEEYTk	Unambiguous	1	1	P02647	N-Term(TMT10Plex); K12(TMT10Plex)	HCD	1	0	1	1	33218	Unique	Used	0.514325	3.09026	2.04331	4.05076	3.10474	11492	5910.61	35513.2	23481.7	46551.3	35679.6	4.557e-13	5.67482	0	2.78848	156	2	923.025	1845.04	0.544425	153.631	17754	17754	MS2	0/0
									High		iMNGEADAMSLDGGFVYIAGk	Unambiguous	1	1	P02787	N-Term(TMT10Plex); K21(TMT10Plex)	HCD	1	0	1	1	40223	Unique	Used	0.366345	0.804453	3.21387	2.58086	2.61351	4307.14	1577.9	3464.89	13842.6	11116.1	11256.8	0.0002457	5.67245	0	6.25095	166	3	873.12	2617.35	2.21042	150.59	20510	20510	MS2	0/0
									High		vFDEFkPLVEEPQNLIk	Unambiguous	1	1	P02768	N-Term(TMT10Plex); K6(TMT10Plex); K17(TMT10Plex)	HCD	1	0	1	1	37462	Unique	Used	0.236022	1.50764	2.6616	1.3442	7.54449	49507.9	11685	74640.2	131770	66548.5	373512	0.0005565	5.67112	0	5.13008	19	3	911.536	2732.59	3.17001	128.598	17657	17657	MS2	0/0
									High		mPcAEDYLSVVLNQLcVLHEk	Unambiguous	1	1	P02768	N-Term(TMT10Plex); C3(Carbamidomethyl); C16(Carbamidomethyl); K21(TMT10Plex)	HCD	1	0	1	1	39324	Unique	Used	0.260263	2.03769	2.80589	2.29436	8.49931	7073.48	1840.96	14413.6	19847.4	16229.1	60119.8	1.15e-05	5.66973	0	22.1079	56	3	992.851	2976.54	-0.391023	143.173	19581	19581	MS2	0/0
							High				lQHLENELTHDIITk	Unambiguous	1	1	P01009	N-Term(TMT10Plex); K15(TMT10Plex)	HCD	1	0	1	1	31309	Unique	Used	0.280141	1.68695	1.20607	5.99496	2.87352	2018.77	565.539	3405.55	2434.78	12102.4	5800.97	9.777e-14	5.6637	0	2.08762	250	4	566.327	2262.29	-0.358228	137.525	15781	15781	MS2	0/0
				High							ykAAFTEccQAADk	Unambiguous	1	1	P02768	N-Term(TMT10Plex); K2(TMT10Plex); C8(Carbamidomethyl); C9(Carbamidomethyl); K14(TMT10Plex)	HCD	1	0	1	1	25430	Unique	Used	0.337037	2.88397	3.54825	0.923279	5.79519	7567.28	2550.45	21823.8	26850.6	6986.71	43853.8	0.001188	5.65782	1	5.04215	97	3	784.076	2350.21	-0.525341	70.2319	8056	8056	MS2	0/0
									High		lYHSEAFTVNFGDTEEAk	Unambiguous	1	1	P01009	N-Term(TMT10Plex); K18(TMT10Plex)	HCD	1	0	1	1	40557	Unique	Used	0.247697	0.80973	1.20388	4.27208	3.2497	3647.77	903.544	2953.71	4391.47	15583.6	11854.2	0.0006337	5.65317	0	9.38474	200	3	839.43	2516.28	2.04346	153.367	20855	20855	MS2	0/0
High											vPTADLEDVLPLAEDITNILSk	Unambiguous	1	1	P02774	N-Term(TMT10Plex); K22(TMT10Plex)	HCD	1	0	1	1	35340	Unique	Used	0.124756	0.372705	0.864124	5.85459	4.17861	1313.25	163.836	489.455	1134.81	7688.54	5487.55	1.271e-05	5.65311	0	78.5358	250	3	942.203	2824.59	-0.901117	155.351	18053	18053	MS2	0/0
							High				mPcAEDYLSVVLNQLcVLHEk	Unambiguous	1	1	P02768	N-Term(TMT10Plex); C3(Carbamidomethyl); C16(Carbamidomethyl); K21(TMT10Plex)	HCD	1	0	1	1	33577	Unique	Used	0.275298	2.06469	2.63249	1.67306	8.63149	1680.99	462.774	3470.73	4425.2	2812.4	14509.5	1.273e-15	5.64819	0	10.2306	168	3	992.854	2976.55	2.7463	156.551	18125	18125	MS2	0/0
							High				aLVLIAFAQYLQQcPFEDHVk	Unambiguous	1	1	P02768	N-Term(TMT10Plex); C14(Carbamidomethyl); K21(TMT10Plex)	HCD	1	0	1	1	32529	Unique	Used	0.209962	1.22887	2.80714	1.8801	8.09756	1775.62	372.813	2182	4984.41	3338.33	14378.2	3.615e-16	5.64744	0	0.959622	250	3	983.543	2948.61	0.723039	147.745	17042	17042	MS2	0/0
			High								vkSPELQAEAk	Unambiguous	1	1	P02652	N-Term(TMT10Plex); K2(TMT10Plex); K11(TMT10Plex)	HCD	1	0	1	1	22969	Unique	Used	1.34012	3.04654	3.14313	2.96651	2.4557	15424.8	20671	46992.3	48482.2	45757.8	37878.7	6.99e-05	5.64744	1	36.4924	166	3	629.719	1887.14	-5.01188	57.9468	6197	6197	MS2	0/0
									High		yEDGTLSLTSTSDLQSGIIk	Unambiguous	1	1	P04114	N-Term(TMT10Plex); K20(TMT10Plex)	HCD	1	0	1	1	33609	Unique	Used	0.457302	0.955565	1.25917	5.16007	3.90355	5978.49	2733.98	5712.83	7527.94	30849.4	23337.3	0.0005075	5.64619	0	68.4239	137	2	1293.69	2586.37	-8.25888	101.949	13675	13675	MS2	0/0
									High		rPGGEPSPEGTTGQSYNQYSQR	Unambiguous	1	1	P02751	N-Term(TMT10Plex)	HCD	1	0	1	1	25093	Unique	Used	0.363984	1.19271	7.48234	2.89404	3.04772	1833.64	667.414	2187	13719.9	5306.61	5588.4	0.0003829	5.64488	0	6.39736	241	3	875.755	2625.25	0.354971	47.7543	4875	4875	MS2	0/0
									High		lYHSEAFTVNFGDTEEAk	Unambiguous	1	1	P01009	N-Term(TMT10Plex); K18(TMT10Plex)	HCD	1	0	1	1	38850	Unique	Used	0.310614	1.20589	1.7752	4.64165	4.22497	3641.17	1131	4390.85	6463.79	16901.1	15383.8	0.002713	5.64386	0	16.5245	250	3	839.435	2516.29	7.28274	139.426	19091	19091	MS2	0/0
							High				sASNMAIVDVkMVSGFIPLkPTVk	Unambiguous	1	1	P01023	N-Term(TMT10Plex); K11(TMT10Plex); K20(TMT10Plex); K24(TMT10Plex)	HCD	1	0	1	1	29035	Unique	Used	0.289413	0.698124	1.72858	4.95325	2.20448	6020.09	1742.29	4202.77	10406.2	29819	13271.2	1.352e-10	5.64035	1	59.1076	227	4	863.018	3449.05	1.02903	119.058	13431	13431	MS2	0/0
									High		qVGSGVTTDQVQAEAk	Unambiguous	1	1	P01871	N-Term(TMT10Plex); K16(TMT10Plex)	HCD	1	0	1	1	26756	Unique	Used	0.246885	1.04186	3.67695	4.37711	2.65545	125609	31010.9	130867	461857	549804	333549	0.0002215	5.64014	0	0.306393	7	2	1038.57	2076.13	-3.50791	58.8213	6594	6594	MS2	0/0
									High		lISVDTEHSNIYLQNGPDR	Unambiguous	1	1	P00450	N-Term(TMT10Plex)	HCD	1	0	1	1	30332	Unique	Used	0.183046	0.604358	1.41217	6.28345	3.12568	14018.6	2566.06	8472.28	19796.7	88085.3	43817.7	7.851e-05	5.63996	0	0	40	2	1200.63	2400.24	3.51836	80.8057	10289	10289	MS2	0/0
									High		sVSDGIAALDLNAVANk	Unambiguous	1	1	P04114	N-Term(TMT10Plex); K17(TMT10Plex)	HCD	1	0	1	1	33923	Unique	Used	0.776729	1.23372	1.21276	3.91218	4.89763	142202	110452	175438	172457	556320	696453	5.92e-05	5.63918	0	9.71628	6	2	1058.6	2116.2	-0.245708	104.103	14000	14000	MS2	0/0
							High				sLNNQFASFIDkVR	Unambiguous	1	1	P04264	N-Term(TMT10Plex); K12(TMT10Plex)	HCD	1	0	1	1	27226	Unique	Used	3.79848	2.62745	1.51867	2.27345	1.76191	9871.55	37496.9	25937	14991.6	22442.4	17392.7	1.682e-10	5.6349	1	13.0568	149	3	699.734	2097.19	1.07627	104.731	11562	11562	MS2	0/0
							High				hQDFNSAVQLVENFcR	Unambiguous	1	1	P00734	N-Term(TMT10Plex); C15(Carbamidomethyl)	HCD	1	0	1	1	27199	Unique	Used	0.481875	1.21358	3.02455	3.38634	3.62234	3645.99	1756.91	4424.68	11027.5	12346.6	13207	1.321e-11	5.63476	0	12.5811	210	3	731.696	2193.07	1.04329	104.508	11534	11534	MS2	0/0
									High		tLDLGENQLETLPPDLLR	Unambiguous	1	1	P02750	N-Term(TMT10Plex)	HCD	1	0	1	1	35821	Unique	Used	0.42398	1.09285	1.55047	5.32153	4.10932	5197.65	2203.7	5680.25	8058.81	27659.4	21358.8	4.591e-05	5.63014	0	10.8806	106	2	1133.63	2266.25	2.37968	116.62	15961	15961	MS2	0/0
							High				lQHLENELTHDIITk	Unambiguous	1	1	P01009	N-Term(TMT10Plex); K15(TMT10Plex)	HCD	1	0	1	1	30888	Unique	Used	0.215364	1.48918	1.06282	5.38471	2.39049	2499.55	538.313	3722.27	2656.57	13459.3	5975.14	2.884e-14	5.62921	0	1.2561	203	4	566.327	2262.29	0.18136	134.052	15346	15346	MS2	0/0
		High									aATVGSLAGQPLQER	Unambiguous	1	1	P02649	N-Term(TMT10Plex)	HCD	1	0	1	1	23180	Unique	Used	1.03961	2.82486	1.83168	3.22868	3.05033	1920.57	1996.65	5425.34	3517.86	6200.9	5858.37	6.555e-06	5.62719	0	7.7173	250	2	863.986	1726.96	-0.341775	71.7506	7792	7792	MS2	0/0
									High		vHTEccHGDLLEcADDR	Unambiguous	1	1	P02768	N-Term(TMT10Plex); C5(Carbamidomethyl); C6(Carbamidomethyl); C13(Carbamidomethyl)	HCD	1	0	1	1	25603	Unique	Used	0.22779	2.02511	2.65311	0.548614	8.64459	11181.8	2547.1	22644.4	29666.5	6134.48	96661.9	6.906e-05	5.62631	0	0	75	2	1158.5	2316	0.834932	51.3027	5402	5402	MS2	0/0
									High		dSTYSLSSTLTLSk	Unambiguous	1	1	P01834	N-Term(TMT10Plex); K14(TMT10Plex)	HCD	1	0	1	1	34749	Unique	Used	0.245782	0.901388	5.57331	2.94816	3.8981	10939.6	2688.75	9860.79	60969.6	32251.5	42643.5	0.0006169	5.62615	0	25.9706	123	2	981.049	1961.09	3.76173	109.431	14853	14853	MS2	0/0
									High		iMNGEADAMSLDGGFVYIAGk	Unambiguous	1	1	P02787	N-Term(TMT10Plex); K21(TMT10Plex)	HCD	1	0	1	1	39533	Unique	Used	0.465095	0.919235	2.98278	2.40185	2.90166	4579	2129.67	4209.18	13658.2	10998.1	13286.7	0.0002626	5.62602	0	8.11687	136	3	873.119	2617.34	0.531418	144.883	19797	19797	MS2	0/0
							High				hYYESEVLAmNFQDWATASR	Unambiguous	1	1	P08185	N-Term(TMT10Plex); M10(Oxidation)	HCD	1	0	1	1	27643	Unique	Used	0.308632	1.76917	1.85383	3.03968	2.19353	4188.73	1292.78	7410.59	7765.21	12732.4	9188.1	2.212e-15	5.62198	0	5.47575	52	3	888.419	2663.24	0.639058	108.085	11993	11993	MS2	0/0
									High		vAGLLEDTFPGLLGLR	Unambiguous	1	1	P35858	N-Term(TMT10Plex)	HCD	1	0	1	1	39239	Unique	Used	0.521656	3.02189	1.65091	2.9234	2.16236	8148.92	4250.93	24625.2	13453.1	23822.6	17620.9	8.507e-05	5.62167	0	31.0415	196	2	950.56	1900.11	1.55764	142.503	19493	19493	MS2	0/0
							High				hVEDVPAFQALGSLNDLQFFR	Unambiguous	1	1	P25311	N-Term(TMT10Plex)	HCD	1	0	1	1	30198	Unique	Used	0.396548	1.00456	2.64848	4.81854	3.57179	1470.53	583.136	1477.24	3894.68	7085.82	5252.43	8.604e-17	5.61954	0	8.16284	228	3	878.129	2632.37	-0.0181585	128.469	14633	14633	MS2	0/0
High											aSPAFLASQNTk	Unambiguous	1	1	P20742	N-Term(TMT10Plex); K12(TMT10Plex)	HCD	1	0	1	1	25754	Unique	Used	0.141233	0.270612	2.3571	0.746276	6.95102	4750.97	670.995	1285.67	11198.5	3545.54	33024.1	2.726e-05	5.61943	0	3.84493	250	2	846.987	1692.97	-1.07675	72.6391	8143	8143	MS2	0/0
							High				dTVIkPLLVEPEGLEk	Unambiguous	1	1	P01023	N-Term(TMT10Plex); K5(TMT10Plex); K16(TMT10Plex)	HCD	1	0	1	1	26474	Unique	Used	0.27695	0.754502	2.14791	5.42247	2.361	13045.4	3612.91	9842.74	28020.3	70738.1	30800.1	2.479e-10	5.61875	0	20.9134	228	3	823.17	2467.5	-0.922788	98.7413	10785	10785	MS2	0/0
							High				lQHLENELTHDIITk	Unambiguous	1	1	P01009	N-Term(TMT10Plex); K15(TMT10Plex)	HCD	1	0	1	1	31071	Unique	Used	0.27295	1.57329	1.06071	5.53695	2.79152	2889.83	788.777	4546.53	3065.27	16000.8	8067.02	1.059e-13	5.61867	0	0	189	4	566.328	2262.29	1.15262	135.576	15535	15535	MS2	0/0
							High				nQDVHSINLPFFETLQEYFER	Unambiguous	1	1	P04114	N-Term(TMT10Plex)	HCD	1	0	1	1	31707	Unique	Used	0.312483	0.960608	5.57737	2.07584	4.04343	1097.21	342.86	1053.99	6119.56	2277.64	4436.5	5.624e-12	5.61708	0	0	250	3	952.475	2855.41	-3.91241	140.857	16192	16192	MS2	0/0
							High				fLASVSTVLTSk	Unambiguous	1	1	P69905	N-Term(TMT10Plex); K12(TMT10Plex)	HCD	1	0	1	1	28692	Unique	Used	0.382898	3.38139	0.976468	5.33927	1.27868	115538	44239.1	390677	112819	616887	147735	1.438e-12	5.61593	0	10.4322	19	2	856.027	1711.05	3.45466	116.406	13077	13077	MS2	0/0
									High		vFDEFkPLVEEPQNLIk	Unambiguous	1	1	P02768	N-Term(TMT10Plex); K6(TMT10Plex); K17(TMT10Plex)	HCD	1	0	1	1	39921	Unique	Used	0.283081	1.72228	2.75696	1.55622	7.90483	16821.5	4761.86	28971.4	46376.3	26178.1	132971	0.0004817	5.61161	0	3.98338	49	3	911.535	2732.59	1.76285	148.081	20198	20198	MS2	0/0
							High				eAkVQWkVDNALQSGNSQESVTEQDSk	Unambiguous	1	1	P01834	N-Term(TMT10Plex); K3(TMT10Plex); K7(TMT10Plex); K27(TMT10Plex)	HCD	1	0	1	1	24902	Unique	Used	0.229281	0.666175	4.50554	1.66328	3.40889	1785.3	409.335	1189.32	8043.75	2969.46	6085.89	2.945e-13	5.61096	2	0	250	4	981.281	3922.1	1.26	86.2816	9160	9160	MS2	0/0
							High				mPcAEDYLSVVLNQLcVLHEk	Unambiguous	1	1	P02768	N-Term(TMT10Plex); C3(Carbamidomethyl); C16(Carbamidomethyl); K21(TMT10Plex)	HCD	1	0	1	1	32980	Unique	Used	0.264616	1.86182	2.16533	2.50512	7.80423	2121.7	561.434	3950.22	4594.17	5315.1	16558.2	1.999e-15	5.60843	0	11.4533	250	3	992.85	2976.53	-1.8059	151.593	17508	17508	MS2	0/0
							High				yAASSYLSLTPEQWR	Unambiguous	1	1	P15814	N-Term(TMT10Plex)	HCD	1	0	1	1	27367	Unique	Used	0.584422	0.824384	6.46209	2.45974	1.96019	2990.55	1747.75	2465.36	19325.2	7356	5862.05	3.057e-10	5.60709	0	0	250	2	1001.02	2001.04	5.14848	105.832	11707	11707	MS2	0/0
							High				lQHLENELTHDIITk	Unambiguous	1	1	P01009	N-Term(TMT10Plex); K15(TMT10Plex)	HCD	1	0	1	1	29846	Unique	Used	0.254059	1.43879	1.08672	5.33099	2.70834	2361.37	599.927	3397.51	2566.15	12588.4	6395.38	2.012e-13	5.60124	0	4.71001	250	4	566.327	2262.29	0.397195	125.578	14269	14269	MS2	0/0
									High		sLDFTELDVAAEkIDR	Unambiguous	1	1	P01019	N-Term(TMT10Plex); K13(TMT10Plex)	HCD	1	0	1	1	34612	Unique	Used	1.74886	3.08041	1.40803	4.23356	3.37735	51055.7	89289.3	157273	71887.7	216147	172433	6.535e-05	5.5995	1	10.5747	12	3	760.754	2280.25	-0.897276	108.574	14712	14712	MS2	0/0
							High				iALGGLLFPASNLR	Unambiguous	1	1	P04278	N-Term(TMT10Plex)	HCD	1	0	1	1	29382	Unique	Used	1.08381	2.45671	1.56242	2.49903	3.18397	14602.1	15825.8	35873	22814.5	36491.1	46492.6	2.925e-09	5.59486	0	19.1962	90	2	836.009	1671.01	-2.49739	121.84	13790	13790	MS2	0/0
		High									gGSGGSYGGGGSGGGYGGGSGSR	Unambiguous	1	1	P35527	N-Term(TMT10Plex)	HCD	1	0	1	1	18786	Unique	Used	7.65891	1.03155	0.72464	1.38622	0.493702	1691.45	12954.7	1744.81	1225.69	2344.73	835.073	5.07231e-08	5.59276	0	0	250	2	1010.95	2020.89	-0.271654	35.3747	3169	3169	MS2	0/0
							High				vSFLSALEEYTk	Unambiguous	1	1	P02647	N-Term(TMT10Plex); K12(TMT10Plex)	HCD	1	0	1	1	33428	Unique	Used	0.451487	2.91446	2.00015	3.72226	2.86781	5825.09	2629.95	16977	11651	21682.5	16705.2	3.386e-11	5.59246	0	9.49917	231	2	923.025	1845.04	0.809069	155.335	17971	17971	MS2	0/0
							High				vSNQTLSLFFTVLQDVPVR	Unambiguous	1	1	P01023	N-Term(TMT10Plex)	HCD	1	0	1	1	33415	Unique	Used	0.46512	1.32901	2.135	4.49569	2.82306	992.095	461.443	1318.51	2118.12	4460.16	2800.75	1.364e-11	5.58828	0	5.9831	250	3	798.118	2392.34	-1.48313	155.219	17957	17957	MS2	0/0
							High				gQPSVLQVVNLPIVERPVck	Unambiguous	1	1	P00734	N-Term(TMT10Plex); C19(Carbamidomethyl); K20(TMT10Plex)	HCD	1	0	1	1	27000	Unique	Used	0.354584	0.990184	3.00729	3.55033	4.58862	4371.86	1550.19	4328.94	13147.4	15521.6	20060.8	3.125e-11	5.58816	0	25.8648	250	3	897.534	2690.59	2.76697	102.928	11328	11328	MS2	0/0
				High							sGLSTGWTQLSk	Unambiguous	1	1	P04217	N-Term(TMT10Plex); K12(TMT10Plex)	HCD	1	0	1	1	27713	Unique	Used	0.144695	0.48046	1.07256	4.77699	2.08815	11602.3	1678.81	5574.46	12444.2	55424.2	24227.5	0.0001459	5.58815	0	12.6225	173	2	861.994	1722.98	0.606413	88.7126	10417	10417	MS2	0/0
							High				lQHLENELTHDIITk	Unambiguous	1	1	P01009	N-Term(TMT10Plex); K15(TMT10Plex)	HCD	1	0	1	1	28323	Unique	Used	0.393753	1.59272	2.22733	4.6463	2.93274	3211.19	1264.41	5114.52	7152.38	14920.1	9417.56	1.265e-13	5.58688	0	20.3991	250	3	754.765	2262.28	-2.29481	113.41	12695	12695	MS2	0/0
							High				qEPERNEcFLQHkDDNPNLPR	Unambiguous	1	1	P02768	N-Term(TMT10Plex); C8(Carbamidomethyl); K13(TMT10Plex)	HCD	1	0	1	1	21771	Unique	Used	0.548122	2.63597	3.93852	2.60508	5.00975	1555.14	852.406	4099.29	6124.94	4051.26	7790.85	3.289e-09	5.5841	2	81.3303	250	5	619.716	3094.55	-0.280498	61.1629	5919	5919	MS2	0/0
							High				sGAQATWTELPWPHEk	Unambiguous	1	1	P02790	N-Term(TMT10Plex); K16(TMT10Plex)	HCD	1	0	1	1	26082	Unique	Used	0.336213	0.793656	2.07113	4.93007	3.06993	15087.7	5072.69	11974.5	31248.6	74383.6	46318.3	2.828e-09	5.5822	0	6.40697	54	3	766.076	2296.21	-0.0948382	95.5887	10380	10380	MS2	0/0
	High										cSTSSLLEAcTFR	Unambiguous	1	1	P02787	N-Term(TMT10Plex); C1(Carbamidomethyl); C10(Carbamidomethyl)	HCD	1	0	1	1	24682	Unique	Used	1.12726	1.57592	3.00236	1.17206	3.38441	3653.42	4118.36	5757.51	10968.9	4282.03	12364.7	0.02542	5.58055	0	3.51292	250	2	880.929	1760.85	0.385495	85.6063	9285	9285	MS2	0/0
									High		lEAGINQLSFPLSSEPIQGSYR	Unambiguous	1	1	P20742	N-Term(TMT10Plex)	HCD	1	0	1	1	35128	Unique	Used	0.193955	0.27264	2.30399	0.979996	6.1468	5412.33	1049.75	1475.62	12470	5304.06	33268.5	1.718e-05	5.57831	0	11.5623	88	2	1318.2	2635.4	2.08386	111.943	15245	15245	MS2	0/0
									High		lYHSEAFTVNFGDTEEAk	Unambiguous	1	1	P01009	N-Term(TMT10Plex); K18(TMT10Plex)	HCD	1	0	1	1	37772	Unique	Used	0.331211	1.22979	2.03704	4.70887	3.26925	4899.86	1622.89	6025.8	9981.21	23072.8	16018.9	0.002459	5.57803	0	80.9871	213	3	839.425	2516.26	-4.28742	130.994	17977	17977	MS2	0/0
									High		vFSNGADLSGVTEEAPLk	Unambiguous	1	1	P01009	N-Term(TMT10Plex); K18(TMT10Plex)	HCD	1	0	1	1	32704	Unique	Used	0.243956	1.20685	0.973545	5.24555	2.25259	30061.9	7333.8	36280.1	29266.6	157691	67717	3.046e-05	5.5775	0	0	126	2	1146.63	2292.25	0.417999	96.044	12740	12740	MS2	0/0
									High		qPNcDDPETEEAALVAIDYINQNLPWGYk	Unambiguous	1	1	P02765	N-Term(TMT10Plex); C4(Carbamidomethyl); K29(TMT10Plex)	HCD	1	0	1	1	40146	Unique	Used	0.25512	1.12288	1.59532	3.44237	3.28281	806.562	205.77	905.675	1286.72	2776.49	2647.79	0.001343	5.57056	0	8.60517	250	3	1274.63	3821.89	3.41152	149.936	20430	20430	MS2	0/0
									High		hELTDEELQSLFTNFANVVDk	Unambiguous	1	1	P43652	N-Term(TMT10Plex); K21(TMT10Plex)	HCD	1	0	1	1	38631	Unique	Used	0.497862	1.61966	1.77275	2.70699	3.47682	17325.2	8625.57	28060.9	30713.3	46899.1	60236.7	2.12e-05	5.56508	0	6.35269	16	3	969.844	2907.52	1.57716	137.718	18865	18865	MS2	0/0
									High		lYHSEAFTVNFGDTEEAk	Unambiguous	1	1	P01009	N-Term(TMT10Plex); K18(TMT10Plex)	HCD	1	0	1	1	40373	Unique	Used	0.264784	0.965436	1.48684	4.54934	3.322	3001.65	794.788	2897.9	4462.96	13655.5	9971.49	0.0009854	5.5649	0	8.60033	250	3	839.428	2516.27	-1.01282	151.843	20665	20665	MS2	0/0
							High				hSITNPLAVLcEFISQSIk	Unambiguous	1	1	P04114	N-Term(TMT10Plex); C11(Carbamidomethyl); K19(TMT10Plex)	HCD	1	0	1	1	32603	Unique	Used	0.914125	1.51704	1.32136	3.15231	5.83928	1613.45	1474.89	2447.66	2131.95	5086.08	9421.38	2.396e-13	5.5631	0	40.8315	250	3	872.495	2615.47	2.48536	148.374	17118	17118	MS2	0/0
									High		iAPQLSTEELVSLGEk	Unambiguous	1	1	P43652	N-Term(TMT10Plex); K16(TMT10Plex)	HCD	1	0	1	1	34168	Unique	Used	0.884943	1.75521	1.50372	2.95657	2.16113	34581.8	30602.9	60698.3	52001.3	102244	74735.8	4.72e-05	5.56115	0	20.6373	32	2	1086.63	2172.26	3.31547	105.656	14253	14253	MS2	0/0
							High				vVSVLTVVHQDWLNGk	Unambiguous	1	1	P01859	N-Term(TMT10Plex); K16(TMT10Plex)	HCD	1	0	1	1	28664	Unique	Used	0.209547	0.566353	4.69045	1.93242	3.41721	9599.23	2011.49	5436.56	45024.7	18549.7	32802.6	5.146e-13	5.5599	0	6.12895	176	2	1126.67	2252.34	8.416	116.166	13048	13048	MS2	0/0
									High		vFDEFkPLVEEPQNLIk	Unambiguous	1	1	P02768	N-Term(TMT10Plex); K6(TMT10Plex); K17(TMT10Plex)	HCD	1	0	1	1	39051	Unique	Used	0.263817	1.66102	2.53964	1.46918	7.52844	23644	6237.68	39273.1	60047.4	34737.3	178003	0.001351	5.55968	0	4.25893	47	3	911.534	2732.59	1.56183	141.002	19299	19299	MS2	0/0
							High				fDHTNSLNIAGLSLDFSSk	Unambiguous	1	1	P04114	N-Term(TMT10Plex); K19(TMT10Plex)	HCD	1	0	1	1	28460	Unique	Used	0.283308	1.00686	2.30088	3.88862	3.19823	11295.6	3200.13	11373.1	25989.8	43924.4	36125.9	1.155e-10	5.55962	0	17.9767	146	3	842.128	2524.37	9.9482	114.532	12837	12837	MS2	0/0
							High				nIFISPVSISmALAMLSLGTcGHTR	Unambiguous	1	1	P08185	N-Term(TMT10Plex); M11(Oxidation); C21(Carbamidomethyl)	HCD	1	0	1	1	32469	Unique	Used	0.23277	1.08175	1.26509	3.03939	2.39775	1238.22	288.221	1339.45	1566.46	3763.44	2968.95	1.053e-14	5.55961	0	4.24746	136	3	974.516	2921.53	2.50877	147.254	16980	16980	MS2	0/0
				High							wcAVSEHEATk	Unambiguous	1	1	P02787	N-Term(TMT10Plex); C2(Carbamidomethyl); K11(TMT10Plex)	HCD	1	0	1	1	24275	Unique	Used	1.08072	1.19032	2.85616	1.00182	2.68706	13797.3	14911	16423.2	39407.3	13822.3	37074.1	0.0007877	5.5596	0	8.46881	250	2	888.462	1775.92	0.938302	61.0782	6862	6862	MS2	0/0
							High				vPSYTLILPSLELPVLHVPR	Unambiguous	1	1	P04114	N-Term(TMT10Plex)	HCD	1	0	1	1	30540	Unique	Used	0.482694	1.58144	2.21142	4.72973	3.37669	840.513	405.71	1329.22	1858.72	3975.4	2838.15	2.448e-15	5.55729	0	14.1177	250	4	618.875	2472.48	-0.0309881	131.201	14986	14986	MS2	0/0
									High		yNILPEkEEFPFALGVQTLPQTcDEPk	Unambiguous	1	1	P01023	N-Term(TMT10Plex); K7(TMT10Plex); C23(Carbamidomethyl); K27(TMT10Plex)	HCD	1	0	1	1	36301	Unique	Used	0.370022	0.99208	1.46939	8.87677	3.02019	3055.6	1130.64	3031.4	4489.88	27123.9	9228.51	0.001069	5.55686	1	5.13612	68	3	1284.36	3851.06	0.532956	120.041	16457	16457	MS2	0/0
							High				eFNLQNMGLPDFHIPENLFLk	Unambiguous	1	1	P04114	N-Term(TMT10Plex); K21(TMT10Plex)	HCD	1	0	1	1	31602	Unique	Used	0.413974	0.711093	0.955987	5.31211	4.86776	13572.4	5618.64	9651.27	12975.1	72098.3	66067.4	1.174e-12	5.55593	0	1.89465	40	3	992.202	2974.59	0.745003	139.992	16084	16084	MS2	0/0
									High		dIENQYETQITQIEHEVSSSGQEVQSSAk	Unambiguous	1	1	P35527	N-Term(TMT10Plex); K29(TMT10Plex)	HCD	1	0	1	1	35352	Unique	Used	3.82672	1.05428	1.78647	1.90469	2.08413	2362.17	9039.37	2490.4	4219.95	4499.2	4923.07	0.0001587	5.55505	0	18.9689	143	3	1241.62	3722.83	-2.13628	113.426	15476	15476	MS2	0/0
									High		vFDEFkPLVEEPQNLIk	Unambiguous	1	1	P02768	N-Term(TMT10Plex); K6(TMT10Plex); K17(TMT10Plex)	HCD	1	0	1	1	41844	Unique	Used	0.287876	1.76691	2.93081	1.58962	7.9196	7231.77	2081.85	12777.9	21194.9	11495.8	57272.7	0.00132	5.55472	0	3.49065	118	3	911.536	2732.59	3.43805	163.759	22187	22187	MS2	0/0
				High							aGPHcPTAQLIATLk	Unambiguous	2	2	P02776;P10720	N-Term(TMT10Plex); C5(Carbamidomethyl); K15(TMT10Plex)	HCD	1	0	1	1	27518	Not Unique	Not Used	0.568427	1.44142	2.65012	3.39666	4.74233	3422.82	1945.62	4933.72	9070.88	11626.2	16232.1	0.002233	5.55296	0	8.89493	250	3	679.396	2036.17	1.05127	87.0794	10215	10215	MS2	0/0
							High				lVRPEVDVmcTAFHDNEETFLk	Unambiguous	1	1	P02768	N-Term(TMT10Plex); M9(Oxidation); C10(Carbamidomethyl); K22(TMT10Plex)	HCD	1	0	1	1	25747	Unique	Used	0.17601	1.57449	2.97153	1.31521	9.2638	3718.56	654.504	5854.82	11049.8	4890.68	34448	8.596e-08	5.54643	0	72.135	250	3	1042.2	3124.58	-2.68295	92.8868	10033	10033	MS2	0/0
							High				lQHLENELTHDIITk	Unambiguous	1	1	P01009	N-Term(TMT10Plex); K15(TMT10Plex)	HCD	1	0	1	1	29542	Unique	Used	0.396797	1.49219	2.01985	4.73608	2.93663	5540	2198.26	8266.72	11190	26237.9	16268.9	4.552e-10	5.54571	0	9.43481	182	3	754.77	2262.29	3.93743	123.106	13955	13955	MS2	0/0
									High		dSTYSLSSTLTLSk	Unambiguous	1	1	P01834	N-Term(TMT10Plex); K14(TMT10Plex)	HCD	1	0	1	1	32843	Unique	Used	0.216547	0.874066	6.43583	2.48551	4.12321	54633.5	11830.7	47753.3	351612	135792	225265	0.0001209	5.54537	0	0.946826	14	2	981.046	1961.08	-0.159772	96.9569	12884	12884	MS2	0/0
							High				lLDNWDSVTSTFSkLR	Unambiguous	1	1	P02647	N-Term(TMT10Plex); K14(TMT10Plex)	HCD	1	0	1	1	29147	Unique	Used	2.01924	5.97711	5.55338	4.94392	4.57711	5863.54	11839.9	35047	32562.5	28988.9	26838.1	5.646e-11	5.5445	1	7.91406	156	3	780.773	2340.31	3.82332	119.955	13547	13547	MS2	0/0
			High								lATALSLSNk	Unambiguous	1	1	P04114	N-Term(TMT10Plex); K10(TMT10Plex)	HCD	1	0	1	1	26840	Unique	Used	0.51146	0.874988	1.1335	4.56596	4.15709	26654.4	13632.7	23322.3	30212.8	121703	110805	7.724e-09	5.54234	0	19.6234	105	2	738.464	1475.92	0.200718	88.7278	10199	10199	MS2	0/0
							High				aDSQAQLLLSTVVGVFTAPGLHLk	Unambiguous	1	1	P01019	N-Term(TMT10Plex); K24(TMT10Plex)	HCD	1	0	1	1	34668	Unique	Used	0.204787	0.6582	1.01126	5.86001	3.31932	684.603	140.198	450.606	692.314	4011.78	2272.42	2.498e-13	5.5422	0	6.03336	250	3	975.24	2923.71	1.53363	168.094	19377	19377	MS2	0/0
							High				qkVEPLRAELQEGAR	Unambiguous	1	1	P02647	N-Term(TMT10Plex); K2(TMT10Plex)	HCD	1	0	1	1	21784	Unique	Used	1.13925	3.41275	3.42326	4.53256	2.21639	6443.8	7341.13	21991.1	22058.8	29206.9	14281.9	1.995e-09	5.54107	2	17.0232	220	3	728.095	2182.27	0.332359	61.28	5933	5933	MS2	0/0
							High				qEPERNEcFLQHkDDNPNLPR	Unambiguous	1	1	P02768	N-Term(TMT10Plex); C8(Carbamidomethyl); K13(TMT10Plex)	HCD	1	0	1	1	21791	Unique	Used	0.545661	3.61238	4.79259	1.40068	5.69157	1870.82	1020.83	6758.11	8966.08	2620.42	10647.9	1.369e-07	5.54043	2	5.62536	250	4	774.393	3094.55	-0.591728	61.3355	5940	5940	MS2	0/0
							High				hTFmGVVSLGSPSGEVSHPR	Unambiguous	1	1	P02765	N-Term(TMT10Plex); M4(Oxidation)	HCD	1	0	1	1	22225	Unique	Used	0.300194	1.05917	4.26496	2.31634	5.41788	1964.73	589.801	2080.98	8379.51	4551	10644.7	1.617e-12	5.53811	0	23.4901	250	3	776.065	2326.18	-0.175401	65.0128	6391	6391	MS2	0/0
							High				hSTIFENLANk	Unambiguous	1	1	P02787	N-Term(TMT10Plex); K11(TMT10Plex)	HCD	1	0	1	1	23563	Unique	Used	0.603769	0.744898	3.15983	1.93719	2.57821	12883.5	7778.63	9596.86	40709.5	24957.8	33216.2	5.795e-13	5.53739	0	5.60875	189	2	866.494	1731.98	0.412729	75.7713	7775	7775	MS2	0/0
							High				vFDEFkPLVEEPQNLIk	Unambiguous	1	1	P02768	N-Term(TMT10Plex); K6(TMT10Plex); K17(TMT10Plex)	HCD	1	0	1	1	29866	Unique	Used	0.177975	1.43489	2.21892	1.63716	6.41271	4825.82	858.877	6924.53	10708.1	7900.62	30946.6	8.072e-12	5.53593	0	14.4444	250	3	911.533	2732.59	0.42269	125.749	14290	14290	MS2	0/0
									High		vFDEFkPLVEEPQNLIk	Unambiguous	1	1	P02768	N-Term(TMT10Plex); K6(TMT10Plex); K17(TMT10Plex)	HCD	1	0	1	1	41183	Unique	Used	0.262027	1.69192	2.72925	1.52165	8.16327	13760.8	3605.7	23282.2	37556.6	20939.1	112333	0.0001562	5.53501	0	6.94742	52	3	911.535	2732.59	2.43293	158.238	21502	21502	MS2	0/0
High											lYHSEAFTVNFGDTEEAk	Unambiguous	1	1	P01009	N-Term(TMT10Plex); K18(TMT10Plex)	HCD	1	0	1	1	28195	Unique	Used	0.193675	0.954021	1.20072	6.05975	3.86842	1147.06	222.156	1094.32	1377.29	6950.88	4437.31	3.079e-06	5.53378	0	18.6057	250	3	839.429	2516.27	1.0247	93.6372	10666	10666	MS2	0/0
							High				lQHLENELTHDIITk	Unambiguous	1	1	P01009	N-Term(TMT10Plex); K15(TMT10Plex)	HCD	1	0	1	1	27163	Unique	Used	0.285608	1.63506	1.56073	4.87128	2.54593	18978.8	5420.5	31031.5	29620.7	92451.2	48318.7	8.212e-13	5.53122	0	10.09	47	3	754.767	2262.29	0.861789	104.241	11497	11497	MS2	0/0
							High				sETEIHQGFQHLHQLFAk	Unambiguous	1	1	P08185	N-Term(TMT10Plex); K18(TMT10Plex)	HCD	1	0	1	1	25575	Unique	Used	0.436156	1.2958	2.06565	3.31874	2.99934	9075.12	3958.17	11759.6	18746	30118	27219.3	4.029e-10	5.53067	0	36.7806	87	4	652.857	2608.41	0.94055	91.5402	9856	9856	MS2	0/0
									High		sPEQQETVLDGNLIIR	Unambiguous	1	1	Q14624	N-Term(TMT10Plex)	HCD	1	0	1	1	31495	Unique	Used	0.466339	1.14443	2.74691	4.5157	3.45743	11677.2	5445.53	13363.8	32076.2	52730.7	40373	0.0001523	5.53048	0	9.88224	47	2	1021.06	2041.12	2.89873	88.2539	11491	11491	MS2	0/0
									High		sHcIAEVENDEmPADLPSLAADFVESk	Unambiguous	1	1	P02768	N-Term(TMT10Plex); C3(Carbamidomethyl); M12(Oxidation); K27(TMT10Plex)	HCD	1	0	1	1	41132	Unique	Used	0.331068	1.57168	3.15787	2.46795	5.77952	863.607	285.913	1357.32	2727.16	2131.34	4991.24	0.0003947	5.52977	0	85.4947	250	3	1150.24	3448.7	10.9623	157.804	21449	21449	MS2	0/0
							High				tGcSLmGASVDSTLAFNTYVHFQGk	Unambiguous	1	1	P01019	N-Term(TMT10Plex); C3(Carbamidomethyl); M6(Oxidation); K25(TMT10Plex)	HCD	1	0	1	1	27465	Unique	Used	0.274917	1.15346	1.25654	2.57243	4.60963	3874.3	1065.11	4468.85	4868.21	9966.39	17859.1	1.399e-15	5.52933	0	2.45887	144	3	1055.86	3165.57	-2.57984	106.626	11809	11809	MS2	0/0
							High				lNHQLEGLTFQMk	Unambiguous	1	1	P06727	N-Term(TMT10Plex); K13(TMT10Plex)	HCD	1	0	1	1	25756	Unique	Used	0.343516	1.05446	1.89601	5.93659	2.61535	7905.87	2715.79	8336.46	14989.6	46933.9	20676.6	8.275e-11	5.52892	0	11.5102	124	3	673.049	2017.13	0.228194	92.9632	10043	10043	MS2	0/0
									High		sHcIAEVENDEmPADLPSLAADFVESk	Unambiguous	1	1	P02768	N-Term(TMT10Plex); C3(Carbamidomethyl); M12(Oxidation); K27(TMT10Plex)	HCD	1	0	1	1	38766	Unique	Used	0.369276	1.5578	2.97531	2.9912	5.35642	1047.68	386.881	1632.07	3117.16	3133.81	5611.8	0.0002309	5.52682	0	8.43992	250	3	1150.23	3448.68	3.42303	138.738	19004	19004	MS2	0/0
			High								dYVSQFEGSALGk	Unambiguous	1	1	P02647	N-Term(TMT10Plex); K13(TMT10Plex)	HCD	1	0	1	1	28096	Unique	Used	0.611262	3.13556	2.18125	3.84773	3.05259	13228.4	8086.04	41478.5	28854.6	50899.5	40381	6.672e-15	5.52558	0	0.412848	98	2	930.002	1859	0.464755	99.1903	11497	11497	MS2	0/0
			High								nLQNNAEWVYQGAIR	Unambiguous	1	1	P04114	N-Term(TMT10Plex)	HCD	1	0	1	1	27443	Unique	Used	0.697809	0.934001	1.40828	3.86523	4.0864	1780.63	1242.54	1663.12	2507.64	6882.57	7276.39	1.739e-15	5.52547	0	0	250	2	1003.03	2005.05	1.81766	93.681	10822	10822	MS2	0/0
									High		eLISLVEDVSSNYDGccEGDVVQcIR	Unambiguous	1	1	P43652	N-Term(TMT10Plex); C16(Carbamidomethyl); C17(Carbamidomethyl); C24(Carbamidomethyl)	HCD	1	0	1	1	38215	Unique	Used	0.748004	1.65739	2.31575	3.6367	3.88585	2471.92	1849.01	4096.94	5724.36	8989.63	9605.51	0.0005262	5.5254	0	8.58971	101	3	1082.51	3245.5	1.95143	134.449	18435	18435	MS2	0/0
							High				kPVDEYkDcHLAQVPSHTVVAR	Unambiguous	1	1	P02787	K1(TMT10Plex); K7(TMT10Plex); C9(Carbamidomethyl)	HCD	1	0	1	1	21566	Unique	Used	4.71227	2.69709	2.82203	4.23043	1.83707	1617.67	7622.92	4363.01	4565.13	6843.46	2971.78	7.593e-14	5.52386	1	16.5442	196	4	752.66	3007.62	-0.677382	59.4168	5706	5706	MS2	0/0
							High				kPVDEYkDcHLAQVPSHTVVAR	Unambiguous	1	1	P02787	N-Term(TMT10Plex); K7(TMT10Plex); C9(Carbamidomethyl)	HCD	1	0	1	2	21566	Redundant	Not Used	4.71227	2.69709	2.82203	4.23043	1.83707	1617.67	7622.92	4363.01	4565.13	6843.46	2971.78	7.593e-14	5.52386	1	16.5442	196	4	752.66	3007.62	-0.677382	59.4168	5706	5706	MS2	0/0
	High										gGGGGGYGSGGSSYGSGGGSYGSGGGGGGGR	Unambiguous	1	1	P04264	N-Term(TMT10Plex)	HCD	1	0	1	1	20285	Unique	Used	6.17358	1.09653	1.35915	1.62076	1.11456	294.711	1819.42	323.159	400.556	477.655	328.473	0.02978	5.52343	0	10.4274	250	3	871.713	2613.12	3.1762	48.1859	4735	4735	MS2	0/0
				High							qQNAQGGFSSTQDTVVALHALSk	Unambiguous	1	1	P01023	N-Term(TMT10Plex); K23(TMT10Plex)	HCD	1	0	1	1	28106	Unique	Used	0.204705	0.549742	1.70976	7.99606	2.34887	783.378	160.362	430.656	1339.39	6263.93	1840.06	1.977e-05	5.52161	0	2.8974	250	3	949.18	2845.52	1.12729	92.0085	10823	10823	MS2	0/0
							High				fAHYVVTSQVVNTANEAR	Unambiguous	1	1	P19827	N-Term(TMT10Plex)	HCD	1	0	1	1	23922	Unique	Used	0.147322	0.831394	1.69114	4.87854	2.4827	8269.35	1218.26	6875.09	13984.7	40342.4	20530.3	5.222e-14	5.52084	0	5.86049	22	3	745.729	2235.17	-0.374275	78.5671	8147	8147	MS2	0/0
							High				nTVLVLNTQSLVFVQTDkPMYkPGQTVR	Unambiguous	1	1	P20742	N-Term(TMT10Plex); K18(TMT10Plex); K22(TMT10Plex)	HCD	1	0	1	1	27476	Unique	Used	0.290458	0.61044	2.12963	2.06227	4.30974	2721.15	790.38	1661.1	5795.03	5611.75	11727.4	4.732e-11	5.52028	0	15.9311	250	4	966.8	3864.18	-6.76599	106.71	11820	11820	MS2	0/0
							High				LcMGSGLNLcEPNNkEGYYGYTGAFR	Unambiguous	1	1	P02787	C2(Carbamidomethyl); C10(Carbamidomethyl); K15(TMT10Plex)	HCD	1	0	1	1	26358	Unique	Used	2.59462	2.0205	4.74544	1.45305	3.08192	2984.97	7744.85	6031.15	14165	4337.31	9199.45	6.56e-12	5.52011	1	25.7896	221	3	1067.5	3200.48	0.609143	97.7956	10665	10665	MS2	0/0
							High				vSFLSALEEYTk	Unambiguous	1	1	P02647	N-Term(TMT10Plex); K12(TMT10Plex)	HCD	1	0	1	1	30882	Unique	Used	0.49791	3.05893	2.18469	3.61418	2.97937	30733.8	15302.6	94012.3	67143.7	111077	91567.1	1.367e-09	5.51607	0	13.7861	61	2	923.026	1845.04	1.80149	134.011	15340	15340	MS2	0/0
									High		lHTEAQIQEEGTVVELTGR	Unambiguous	1	1	P01023	N-Term(TMT10Plex)	HCD	1	0	1	1	41867	Unique	Used	0.65798	1.27812	3.55765	3.94424	2.95031	821.826	540.745	1050.39	2923.77	3241.48	2424.64	0.0001319	5.51581	0	17.4804	250	3	780.417	2339.24	-1.12222	163.961	22211	22211	MS2	0/0
							High				iDTINLFPATLFDAYmVAQNPGEWMLScQNLNHLk	Unambiguous	1	1	P00450	N-Term(TMT10Plex); M16(Oxidation); C28(Carbamidomethyl); K35(TMT10Plex)	HCD	1	0	1	1	33069	Unique	Used	0.326158	0.657454	1.49347	4.16037	7.08322	641.859	209.347	421.993	958.596	2670.38	4546.43	2.244e-15	5.51463	0	0	250	4	1135.58	4539.29	0.314416	152.354	17600	17600	MS2	0/0
							High				qQQHLFGSNVTDcSGNFcLFR	Unambiguous	1	1	P02787	N-Term(TMT10Plex); C13(Carbamidomethyl); C18(Carbamidomethyl)	HCD	1	0	1	1	26384	Unique	Used	0.588302	1.01901	3.03831	3.04186	2.63837	3026.29	1780.37	3083.82	9194.83	9205.56	7984.5	4.26e-16	5.51028	0	5.06889	110	3	915.434	2744.29	0.527303	98.0117	10692	10692	MS2	0/0
									High		dYVSQFEGSALGk	Unambiguous	1	1	P02647	N-Term(TMT10Plex); K13(TMT10Plex)	HCD	1	0	1	1	37998	Unique	Used	0.586028	2.43437	2.17317	3.64922	2.9137	4621.71	2708.45	11250.9	10043.7	16865.6	13466.3	0.002085	5.51002	0	13.9021	250	2	930.003	1859	2.43469	132.746	18210	18210	MS2	0/0
							High				lQHLENELTHDIITk	Unambiguous	1	1	P01009	N-Term(TMT10Plex); K15(TMT10Plex)	HCD	1	0	1	1	32062	Unique	Used	0.175049	1.37372	0.94672	5.28671	2.42463	1502.2	262.958	2063.6	1422.16	7941.69	3642.28	3.86e-12	5.50905	0	2.04327	250	4	566.329	2262.29	3.74263	143.839	16559	16559	MS2	0/0
							High				aLVLIAFAQYLQQcPFEDHVk	Unambiguous	1	1	P02768	N-Term(TMT10Plex); C14(Carbamidomethyl); K21(TMT10Plex)	HCD	1	0	1	1	32292	Unique	Used	0.15125	1.37428	3.43656	2.67724	9.78059	24504.4	3706.29	33675.9	84210.8	65604.3	239668	1.809e-12	5.50884	0	3.47037	7	4	737.911	2948.62	3.90621	145.763	16797	16797	MS2	0/0
							High				fPkAEFAEVSk	Unambiguous	1	1	P02768	N-Term(TMT10Plex); K3(TMT10Plex); K11(TMT10Plex)	HCD	1	0	1	1	24737	Unique	Used	0.392339	2.82221	3.60414	2.37336	6.4532	20552.9	8063.69	58004.4	74075.3	48779.3	132632	2.433e-07	5.50306	1	25.6488	65	3	647.388	1940.15	2.49247	85.0286	8990	8990	MS2	0/0
							High				sHcIAEVENDEMPADLPSLAADFVESk	Unambiguous	1	1	P02768	N-Term(TMT10Plex); C3(Carbamidomethyl); K27(TMT10Plex)	HCD	1	0	1	1	30579	Unique	Used	0.471505	1.43606	4.35852	2.21297	5.15684	833.544	393.02	1197.02	3633.02	1844.61	4298.45	8.372e-15	5.49892	0	27.6286	250	3	1144.9	3432.68	2.77554	131.527	15026	15026	MS2	0/0
									High		ePcVESLVSQYFQTVTDYGk	Unambiguous	1	1	P02652	N-Term(TMT10Plex); C3(Carbamidomethyl); K20(TMT10Plex)	HCD	1	0	1	1	39621	Unique	Used	0.689957	2.42131	2.48406	3.00348	3.30704	6146.05	4240.51	14881.5	15267.1	18459.5	20325.2	0.000146	5.49872	0	4.7422	35	3	936.813	2808.43	3.20608	145.613	19888	19888	MS2	0/0
							High				vPSYTLILPSLELPVLHVPR	Unambiguous	1	1	P04114	N-Term(TMT10Plex)	HCD	1	0	1	1	30915	Unique	Used	0.463082	1.41044	2.28784	3.89572	3.45382	2304.49	1067.17	3250.36	5272.32	8977.65	7959.31	6.426e-12	5.49864	0	20.5838	115	3	824.832	2472.48	1.01125	134.274	15374	15374	MS2	0/0
				High							gTHcNQVEVIATLk	Unambiguous	1	1	P02775	N-Term(TMT10Plex); C4(Carbamidomethyl); K14(TMT10Plex)	HCD	1	0	1	1	25792	Unique	Used	1.04615	1.86117	2.89254	2.99745	2.78091	5787.64	6054.74	10771.8	16740.9	17348.1	16094.9	0.0001482	5.49825	0	24.3843	250	3	676.715	2028.13	-0.370777	73.118	8430	8430	MS2	0/0
									High		aGAFcLSEDAGLGISSTASLR	Unambiguous	2	2	P01023;P20742	N-Term(TMT10Plex); C5(Carbamidomethyl)	HCD	1	0	1	1	41274	Not Unique	Not Used	0.620634	1.47538	2.24575	4.09301	3.18589	1385.38	859.815	2043.96	3111.22	5670.38	4413.68	1.154e-05	5.49581	0	13.7544	250	3	771.399	2312.18	3.62633	158.998	21596	21596	MS2	0/0
									High		aGAFcLSEDAGLGISSTASLR	Unambiguous	2	2	P01023;P20742	N-Term(TMT10Plex); C5(Carbamidomethyl)	HCD	1	0	1	1	40435	Not Unique	Not Used	0.525938	1.34044	2.31061	3.72451	3.08914	1163.71	612.039	1559.89	2688.88	4334.25	3594.86	1.505e-05	5.49444	0	22.9635	250	3	771.402	2312.19	7.34831	152.367	20729	20729	MS2	0/0
							High				lRPVAAEVYGTER	Unambiguous	1	1	P02788	N-Term(TMT10Plex)	HCD	1	0	1	1	22193	Unique	Used	0.586434	1.16069	3.25123	3.57383	3.53529	4458.48	2614.6	5174.92	14495.5	15933.8	15762	1.114e-08	5.49232	0	33.8055	250	3	563.988	1689.95	0.131576	64.7472	6358	6358	MS2	0/0
									High		ekPQSTISGLLGPTLYAEVGDIIk	Unambiguous	1	1	P12259	N-Term(TMT10Plex); K2(TMT10Plex); K24(TMT10Plex)	HCD	1	0	1	1	37901	Unique	Used	0.613587	1.57669	2.34471	3.98329	2.6326	1443.74	885.863	2276.33	3385.16	5750.85	3800.8	0.0001275	5.49126	0	24.2478	250	3	1072.96	3216.87	-0.414017	131.976	18110	18110	MS2	0/0
									High		vFDEFkPLVEEPQNLIk	Unambiguous	1	1	P02768	N-Term(TMT10Plex); K6(TMT10Plex); K17(TMT10Plex)	HCD	1	0	1	1	41607	Unique	Used	0.217418	1.75273	2.71357	1.43402	7.671	10400.5	2261.26	18229.3	28222.5	14914.5	79782.2	0.00181	5.48758	0	4.03322	98	3	911.53	2732.58	-2.7267	161.728	21940	21940	MS2	0/0
				High							vHTEccHGDLLEcADDR	Unambiguous	1	1	P02768	N-Term(TMT10Plex); C5(Carbamidomethyl); C6(Carbamidomethyl); C13(Carbamidomethyl)	HCD	1	0	1	1	23323	Unique	Used	0.287413	2.09742	2.63539	1.28798	9.19165	6295.69	1809.46	13204.7	16591.6	8108.74	57867.7	0.0001206	5.4868	0	3.77012	26	3	772.671	2316	-0.725741	53.3829	5874	5874	MS2	0/0
									High		aIAANEADAVTLDAGLVYDAYLAPNNLkPVVAEFYGSk	Unambiguous	1	1	P02787	N-Term(TMT10Plex); K28(TMT10Plex); K38(TMT10Plex)	HCD	1	0	1	1	41518	Unique	Used	0.533213	0.501636	1.5552	1.63324	3.54433	816.69	435.469	409.681	1270.11	1333.85	2894.62	0.0001048	5.48578	0	0	198	4	1161.13	4641.51	0.295097	161.005	21848	21848	MS2	0/0
			High								fNKNNEGTYYSPNYNPQSR	Ambiguous	1	1	P00450	N-Term(TMT10Plex)	HCD	0.0018	0	1	1	23204	Unique	Used	5.83083	3.7587	3.79714	3.29766	2.96644	1401.34	8170.96	5267.21	5321.08	4621.13	4156.98	1.222e-08	5.48533	1	1.98581	170	3	841.402	2522.19	0.181364	59.7642	6440	6440	MS2	0/0
				High							hNVYINGITYTPVSSTNEk	Unambiguous	1	1	P01023	N-Term(TMT10Plex); K19(TMT10Plex)	HCD	1	0	1	1	27288	Unique	Used	0.31537	0.630159	1.8435	6.70994	2.12704	1681.82	530.396	1059.82	3100.44	11284.9	3577.3	3.842e-05	5.48137	0	4.38379	244	3	865.798	2595.38	-0.777665	85.1863	9977	9977	MS2	0/0
									High		vFDEFkPLVEEPQNLIk	Unambiguous	1	1	P02768	N-Term(TMT10Plex); K6(TMT10Plex); K17(TMT10Plex)	HCD	1	0	1	1	38391	Unique	Used	0.220005	1.59874	2.66636	1.50174	7.69458	21302.9	4686.73	34057.8	56801.1	31991.5	163917	0.0007746	5.47988	0	8.22298	42	3	911.534	2732.59	1.56183	135.83	18617	18617	MS2	0/0
							High				eLLSQGATLSGWYHLcLPEGR	Unambiguous	1	1	O75636	N-Term(TMT10Plex); C16(Carbamidomethyl)	HCD	1	0	1	1	28435	Unique	Used	0.521835	1.17029	2.36316	4.27529	1.99446	3184.67	1661.87	3727	7525.88	13615.4	6351.69	3.029e-09	5.47988	0	50.0371	250	3	872.788	2616.35	2.42811	114.342	12811	12811	MS2	0/0
									High		aGAFcLSEDAGLGISSTASLR	Unambiguous	2	2	P01023;P20742	N-Term(TMT10Plex); C5(Carbamidomethyl)	HCD	1	0	1	1	39722	Not Unique	Not Used	0.668601	1.57708	2.74662	4.43774	3.15041	1545.35	1033.22	2437.13	4244.49	6857.86	4868.48	4.984e-05	5.47979	0	35.2146	250	3	771.397	2312.18	0.696245	146.441	19992	19992	MS2	0/0
			High								FNkNNEGTYYSPNYNPQSR	Ambiguous	1	1	P00450	K3(TMT10Plex)	HCD		0.0018	2	2	23204	Redundant	Not Used	5.83083	3.7587	3.79714	3.29766	2.96644	1401.34	8170.96	5267.21	5321.08	4621.13	4156.98	7.028e-09	5.47723	1	1.98581	170	3	841.402	2522.19	0.181364	59.7642	6440	6440	MS2	0/0
									High		sLPVSDSVLSGFEQR	Unambiguous	1	1	P07360	N-Term(TMT10Plex)	HCD	1	0	1	1	33001	Unique	Used	0.310903	0.775735	1.57111	5.04696	4.08528	16573.6	5152.77	12856.7	26038.9	83646.1	67707.6	7.667e-05	5.47723	0	1.9152	36	2	925.497	1849.99	0.4522	97.9355	13047	13047	MS2	0/0
									High		yAGSQVASTSEVLk	Unambiguous	1	1	P04275	N-Term(TMT10Plex); K14(TMT10Plex)	HCD	1	0	1	1	28657	Unique	Used	0.510797	2.36024	1.57325	4.42167	2.21897	19438.8	9929.26	45880.2	30582.1	85951.8	43134.1	0.0001124	5.47705	0	9.97814	96	2	949.536	1898.07	0.943021	70.5277	8558	8558	MS2	0/0
				High							cSTSSLLEAcTFR	Unambiguous	1	1	P02787	N-Term(TMT10Plex); C1(Carbamidomethyl); C10(Carbamidomethyl)	HCD	1	0	1	1	27170	Unique	Used	1.09686	1.56485	3.07657	1.60731	3.30347	4303.53	4720.38	6734.38	13240.1	6917.12	14216.6	0.0005906	5.47622	0	0	250	2	880.929	1760.85	-0.654375	84.2368	9855	9855	MS2	0/0
									High		iMNGEADAMSLDGGFVYIAGk	Unambiguous	1	1	P02787	N-Term(TMT10Plex); K21(TMT10Plex)	HCD	1	0	1	1	41126	Unique	Used	0.434439	0.794276	2.93341	2.42061	2.7071	5152.64	2238.51	4092.62	15114.8	12472.5	13948.7	0.0002856	5.47616	0	17.642	112	3	873.12	2617.35	2.00054	157.763	21443	21443	MS2	0/0
							High				lAAAVSNFGYDLYR	Unambiguous	1	1	P36955	N-Term(TMT10Plex)	HCD	1	0	1	1	28272	Unique	Used	0.425843	2.04222	0.686151	5.00206	0.760689	27388.3	11663.1	55933.1	18792.5	136998	20834	2.762e-14	5.47556	0	4.28979	53	2	894.978	1788.95	0.498046	113.022	12643	12643	MS2	0/0
									High		lYHSEAFTVNFGDTEEAk	Unambiguous	1	1	P01009	N-Term(TMT10Plex); K18(TMT10Plex)	HCD	1	0	1	1	39306	Unique	Used	0.256643	1.0477	1.41451	4.2747	3.53477	3181.63	816.543	3333.4	4500.46	13600.5	11246.3	0.001464	5.47551	0	11.4979	240	3	839.427	2516.27	-2.24989	143.023	19562	19562	MS2	0/0
									High		iMNGEADAMSLDGGFVYIAGk	Unambiguous	1	1	P02787	N-Term(TMT10Plex); K21(TMT10Plex)	HCD	1	0	1	1	42030	Unique	Used	0.469089	1.05905	3.28864	2.51224	3.02322	2087.58	979.26	2210.86	6865.3	5244.49	6311.22	0.0005843	5.47494	0	2.56094	250	3	873.118	2617.34	-0.0282503	165.415	22381	22381	MS2	0/0
		High									aPSTYGGGLSVSSSR	Unambiguous	1	1	P02533	N-Term(TMT10Plex)	HCD	1	0	1	1	21916	Unique	Used	0.926859	0.624842	10.5328	1.64125	0.934067	2309.61	2140.68	1443.14	24326.7	3790.66	2157.33	4.969e-06	5.47233	0	12.7145	250	2	827.932	1654.86	-1.28089	61.4387	6484	6484	MS2	0/0
							High				yAASSYLSLTPEQWk	Unambiguous	6	6	A0M8Q6;B9A064;P0CF74;P0CG04;P0CG05;P0CG06	N-Term(TMT10Plex); K15(TMT10Plex)	HCD	1	0	1	1	27676	Not Unique	Not Used	0.241346	0.81223	6.19323	1.95765	2.9196	34020.7	8210.77	27632.6	210698	66600.5	99326.7	3.582e-11	5.47183	0	0.9036	51	2	1101.6	2202.19	3.05085	108.344	12027	12027	MS2	0/0
			High								sTSGGTAALGcLVk	Unambiguous	2	2	P01857;P01860	N-Term(TMT10Plex); C11(Carbamidomethyl); K14(TMT10Plex)	HCD	1	0	1	1	25955	Not Unique	Not Used	0.41262	1.49021	6.50606	1.66115	4.03259	4331.74	1787.36	6455.21	28182.6	7195.66	17468.1	4.865e-14	5.47166	0	17.2156	250	2	890.506	1780.01	0.751302	81.4916	9284	9284	MS2	0/0
							High				lQHLENELTHDIITk	Unambiguous	1	1	P01009	N-Term(TMT10Plex); K15(TMT10Plex)	HCD	1	0	1	1	28096	Unique	Used	0.54062	1.72247	2.49509	4.27214	2.87452	9639.47	5211.29	16603.7	24051.3	41181.2	27708.9	2.236e-12	5.47053	0	17.6311	121	3	754.769	2262.29	3.4518	111.626	12461	12461	MS2	0/0
				High							kPVEEYANcHLAR	Unambiguous	1	1	P02787	K1(TMT10Plex); C9(Carbamidomethyl)	HCD	1	0	1	1	22153	Unique	Used	6.69225	3.50799	4.42211	1.66292	2.65004	2420.65	16199.6	8491.6	10704.4	4025.35	6414.8	0.0002563	5.47003	0	0	250	2	908.472	1815.94	-0.242328	43.7676	4649	4649	MS2	0/0
				High							kPVEEYANcHLAR	Unambiguous	1	1	P02787	N-Term(TMT10Plex); C9(Carbamidomethyl)	HCD	1	0	1	2	22153	Redundant	Not Used	6.69225	3.50799	4.42211	1.66292	2.65004	2420.65	16199.6	8491.6	10704.4	4025.35	6414.8	0.0002563	5.47003	0	0	250	2	908.472	1815.94	-0.242328	43.7676	4649	4649	MS2	0/0
									High		sYELTQPPSVSVSPGQTAR	Unambiguous	1	1	P01717	N-Term(TMT10Plex)	HCD	1	0	1	1	29317	Unique	Used	0.483698	0.855084	6.678	3.27999	2.83493	5649.51	2732.66	4830.81	37727.4	18530.3	16016	0.002071	5.46942	0	54.3979	92	2	1117.09	2233.17	0.0197318	74.5749	9240	9240	MS2	0/0
									High		lHTEAQIQEEGTVVELTGR	Unambiguous	1	1	P01023	N-Term(TMT10Plex)	HCD	1	0	1	1	39507	Unique	Used	1.1933	2.22191	4.65018	4.45571	3.85102	2998.71	3578.36	6662.86	13944.5	13361.4	11548.1	0.0005343	5.46941	0	33.1469	232	3	780.423	2339.25	6.00082	144.665	19770	19770	MS2	0/0
							High				aDSQAQLLLSTVVGVFTAPGLHLk	Unambiguous	1	1	P01019	N-Term(TMT10Plex); K24(TMT10Plex)	HCD	1	0	1	1	34562	Unique	Used	0.333054	0.808828	1.02794	5.56199	3.88895	656.751	218.733	531.198	675.101	3652.84	2554.07	1.284e-15	5.46903	0	76.8594	250	3	975.239	2923.7	0.15582	166.532	19231	19231	MS2	0/0
							High				tPGAAANLELIFVGPQHAGNYR	Unambiguous	1	1	P04217	N-Term(TMT10Plex)	HCD	1	0	1	1	26941	Unique	Used	0.501032	0.995797	3.84756	3.50123	4.05221	3535.66	1771.48	3520.8	13603.7	12379.2	14327.2	5.241e-12	5.46778	0	18.1893	250	3	842.452	2525.34	-2.40727	102.444	11267	11267	MS2	0/0
									High		sAGWNIPIGLLYcDLPEPR	Unambiguous	1	1	P02787	N-Term(TMT10Plex); C13(Carbamidomethyl)	HCD	1	0	1	1	38062	Unique	Used	1.13039	1.40955	3.26642	1.49586	3.4224	22524.7	25461.6	31749.7	73574.9	33693.6	77088.3	0.0001494	5.46717	0	0.381099	22	2	1200.64	2400.27	4.03984	133.261	18277	18277	MS2	0/0
									High		dVMQGTDEHVVck	Unambiguous	1	1	P01871	N-Term(TMT10Plex); C12(Carbamidomethyl); K13(TMT10Plex)	HCD	1	0	1	1	26651	Unique	Used	0.308583	1.18312	4.9779	2.51478	3.84006	20161.5	6221.48	23853.4	100362	50701.7	77421.3	0.0002928	5.46689	0	8.7804	87	2	988.503	1976	-0.00645544	58.1546	6485	6485	MS2	0/0
							High				vLSALQAVQGLLVAQGR	Unambiguous	1	1	P01019	N-Term(TMT10Plex)	HCD	1	0	1	1	32804	Unique	Used	0.454641	1.11992	1.85978	4.22255	3.36184	1526.39	693.96	1709.44	2838.75	6445.26	5131.48	1.421e-16	5.46655	0	20.5255	250	2	976.598	1952.19	1.35983	150.09	17326	17326	MS2	0/0
							High				aTLVcLISDFYPGAVTVAWk	Unambiguous	4	4	B9A064;P0CG04;P0CG05;P0CG06	N-Term(TMT10Plex); C5(Carbamidomethyl); K20(TMT10Plex)	HCD	1	0	1	1	33308	Not Unique	Not Used	0.838298	3.22381	6.5762	1.32284	3.74743	34438.7	28869.9	111024	226476	45556.8	129057	3.422e-11	5.46386	0	4.07201	6	3	890.501	2669.49	4.37378	154.393	17847	17847	MS2	0/0
									High		iMNGEADAMSLDGGFVYIAGk	Unambiguous	1	1	P02787	N-Term(TMT10Plex); K21(TMT10Plex)	HCD	1	0	1	1	38064	Unique	Used	0.438298	1.0069	3.72156	2.80825	3.23649	7448.6	3264.7	7499.99	27720.4	20917.6	24107.3	0.0002201	5.46294	0	6.21846	90	3	873.121	2617.35	2.63017	133.27	18279	18279	MS2	0/0
									High		eVATNSELVQSGk	Unambiguous	2	2	P02533;Q04695	N-Term(TMT10Plex); K13(TMT10Plex)	HCD	1	0	1	1	26830	Not Unique	Not Used	0.346458	0.963274	10.7743	1.0853	1.72	5512.49	1909.85	5310.04	59393	5982.71	9481.48	0.0007324	5.46291	0	0	133	2	910.516	1820.02	4.37271	59.2117	6670	6670	MS2	0/0
							High				tGkAAQVTIQSSGTFSSkFQVDNNNR	Unambiguous	1	1	P01023	N-Term(TMT10Plex); K3(TMT10Plex); K18(TMT10Plex)	HCD	1	0	1	1	24322	Unique	Used	0.25401	0.780969	1.22194	3.76621	1.85312	4898.58	1244.29	3825.64	5985.75	18449.1	9077.67	1.416e-10	5.4629	2	6.50672	164	4	868.973	3472.87	-1.23095	81.8053	8561	8561	MS2	0/0
									High		lYHSEAFTVNFGDTEEAk	Unambiguous	1	1	P01009	N-Term(TMT10Plex); K18(TMT10Plex)	HCD	1	0	1	1	39931	Unique	Used	0.330105	0.944434	1.58382	4.37298	3.55144	3562.42	1175.97	3364.47	5642.24	15578.4	12651.7	0.0006709	5.46198	0	5.54608	249	3	839.431	2516.28	2.6256	148.141	20208	20208	MS2	0/0
High											cSTSSLLEAcTFR	Unambiguous	1	1	P02787	N-Term(TMT10Plex); C1(Carbamidomethyl); C10(Carbamidomethyl)	HCD	1	0	1	1	27250	Unique	Used	1.19116	1.59695	2.99478	1.31689	3.4344	4912.47	5851.54	7844.98	14711.8	6469.19	16871.4	3.283e-07	5.46137	0	3.03721	199	2	880.93	1760.85	0.732117	85.4925	9689	9689	MS2	0/0
							High				tTIEkPVWLGFLGPIIk	Unambiguous	1	1	P00450	N-Term(TMT10Plex); K5(TMT10Plex); K17(TMT10Plex)	HCD	1	0	1	1	30612	Unique	Used	0.253353	0.514951	1.09425	5.20083	5.09236	14171.2	3590.32	7297.5	15506.9	73702.3	72165.1	2.518e-14	5.4598	0	7.21585	51	3	867.211	2599.62	-0.206041	131.821	15061	15061	MS2	0/0
							High				lNLVATPLFLkPGIPYPIk	Unambiguous	1	1	P01031	N-Term(TMT10Plex); K11(TMT10Plex); K19(TMT10Plex)	HCD	1	0	1	1	29812	Unique	Used	0.312898	0.885095	1.41565	3.87157	4.39825	9417.81	2946.82	8335.65	13332.3	36461.7	41421.9	6.639e-12	5.45959	0	79.7059	224	3	927.925	2781.76	-0.69837	125.312	14234	14234	MS2	0/0
							High				IAQWQSLkLEAGINQLSFPLSSEPIQGSYR	Unambiguous	1	1	P20742	K8(TMT10Plex)	HCD	1	0	1	1	29175	Unique	Used	0.722323	0.86706	2.38591	1.60462	3.31798	2885.73	2084.43	2502.1	6885.08	4630.49	9574.8	9.254e-09	5.45846	1	2.0551	124	3	1197.31	3589.93	1.05209	120.184	13576	13576	MS2	0/0
									High		ePcVESLVSQYFQTVTDYGk	Unambiguous	1	1	P02652	N-Term(TMT10Plex); C3(Carbamidomethyl); K20(TMT10Plex)	HCD	1	0	1	1	40463	Unique	Used	0.886428	2.98299	3.09813	3.32716	4.17462	2204.63	1954.25	6576.39	6830.24	7335.17	9203.51	0.0008925	5.4576	0	4.83939	104	3	936.81	2808.42	-0.510245	152.603	20758	20758	MS2	0/0
									High		aGAFcLSEDAGLGISSTASLR	Unambiguous	2	2	P01023;P20742	N-Term(TMT10Plex); C5(Carbamidomethyl)	HCD	1	0	1	1	40679	Not Unique	Not Used	0.640321	1.48659	2.44423	3.80694	3.36613	1455.94	932.267	2164.38	3558.64	5542.66	4900.86	0.0004325	5.45676	0	11.4523	160	3	771.4	2312.18	3.70552	154.348	20981	20981	MS2	0/0
							High				mPcAEDYLSVVLNQLcVLHEk	Unambiguous	1	1	P02768	N-Term(TMT10Plex); C3(Carbamidomethyl); C16(Carbamidomethyl); K21(TMT10Plex)	HCD	1	0	1	1	32799	Unique	Used	0.283556	1.84022	2.50987	1.66933	7.74789	1178.94	334.294	2169.5	2958.97	1968.03	9134.26	9.744e-16	5.45443	0	16.2131	250	3	992.852	2976.54	0.531721	150.049	17321	17321	MS2	0/0
									High		tPLGDTTHTcPR	Unambiguous	1	1	P01860	N-Term(TMT10Plex); C10(Carbamidomethyl)	HCD	1	0	1	1	23832	Unique	Used	0.382366	1.03558	6.34502	2.75486	2.59139	5461.87	2088.43	5656.18	34655.6	15046.7	14153.8	0.007761	5.45344	0	23.9347	194	3	528.94	1584.81	4.23498	38.3747	3571	3571	MS2	0/0
							High				vLSALQAVQGLLVAQGR	Unambiguous	1	1	P01019	N-Term(TMT10Plex)	HCD	1	0	1	1	32145	Unique	Used	0.549627	1.49379	1.67138	5.03458	4.00066	1911.78	1050.77	2855.8	3195.31	9625.02	7648.4	1.433e-15	5.45267	0	12.9562	137	2	976.596	1952.19	-0.0783567	144.54	16645	16645	MS2	0/0
									High		aVYTcNEGYQLLGEINYR	Unambiguous	1	1	P08603	N-Term(TMT10Plex); C5(Carbamidomethyl)	HCD	1	0	1	1	34310	Unique	Used	0.366319	1.11135	2.34027	4.2022	3.99319	3155.52	1155.93	3506.9	7384.78	13260.1	12600.6	1.715e-05	5.45211	0	12.1034	250	2	1196.59	2392.18	-1.85785	106.589	14399	14399	MS2	0/0
									High		sHcIAEVENDEmPADLPSLAADFVESk	Unambiguous	1	1	P02768	N-Term(TMT10Plex); C3(Carbamidomethyl); M12(Oxidation); K27(TMT10Plex)	HCD	1	0	1	1	36750	Unique	Used	0.243708	1.65863	2.55734	2.04116	7.3904	4494.09	1095.25	7454.02	11492.9	9173.14	33213.1	0.006338	5.45119	0	35.1348	110	3	1150.23	3448.69	6.82104	123.304	16921	16921	MS2	0/0
							High				vPSYTLILPSLELPVLHVPR	Unambiguous	1	1	P04114	N-Term(TMT10Plex)	HCD	1	0	1	1	31337	Unique	Used	0.478003	1.39718	2.74834	4.22373	4.0013	923.432	441.403	1290.2	2537.9	3900.32	3694.93	2.205e-11	5.45077	0	4.78154	250	3	824.837	2472.5	7.38014	137.758	15810	15810	MS2	0/0
High											vDNALQSGNSQESVTEQDSk	Unambiguous	1	1	P01834	N-Term(TMT10Plex); K20(TMT10Plex)	HCD	1	0	1	1	25099	Unique	Used	0.373691	0.998801	6.93512	1.93176	3.6555	1305.41	487.82	1303.84	9053.17	2521.73	4771.93	2.404e-06	5.45074	0	20.2626	250	3	865.438	2594.3	1.3316	67.0361	7466	7466	MS2	0/0
							High				lYHSEAFTVNFGDTEEAkk	Unambiguous	1	1	P01009	N-Term(TMT10Plex); K18(TMT10Plex); K19(TMT10Plex)	HCD	1	0	1	1	25546	Unique	Used	0.438945	1.25796	2.72411	2.20562	2.13235	12556	5511.39	15794.9	34203.9	27693.8	26773.7	9.323e-11	5.44973	1	44.6975	161	4	719.139	2873.53	1.71109	91.3001	9826	9826	MS2	0/0
							High				lQHLENELTHDIITk	Unambiguous	1	1	P01009	N-Term(TMT10Plex); K15(TMT10Plex)	HCD	1	0	1	1	29149	Unique	Used	0.253188	1.59924	1.24012	5.487	2.76623	3923.62	993.417	6274.8	4865.78	21528.9	10853.7	3.568e-13	5.44902	0	12.8704	151	4	566.329	2262.29	3.63471	119.969	13549	13549	MS2	0/0
									High		sHcIAEVENDEmPADLPSLAADFVESk	Unambiguous	1	1	P02768	N-Term(TMT10Plex); C3(Carbamidomethyl); M12(Oxidation); K27(TMT10Plex)	HCD	1	0	1	1	40416	Unique	Used	0.320688	1.49802	3.15265	2.22709	5.80345	856.868	274.788	1283.61	2701.41	1908.33	4972.79	0.001676	5.446	0	23.076	250	3	1150.23	3448.69	5.75917	152.2	20709	20709	MS2	0/0
									High		tTLSGAPcQPWASEATYR	Unambiguous	1	1	P00748	N-Term(TMT10Plex); C8(Carbamidomethyl)	HCD	1	0	1	1	30248	Unique	Used	0.932802	3.14189	1.38229	3.07218	1.03749	8495.57	7924.69	26692.2	11743.4	26100	8814.08	0.0001172	5.44424	0	0	99	2	1113.04	2225.07	-8.96231	80.2611	10202	10202	MS2	0/0
		High									cSTSSLLEAcTFR	Unambiguous	1	1	P02787	N-Term(TMT10Plex); C1(Carbamidomethyl); C10(Carbamidomethyl)	HCD	1	0	1	1	24777	Unique	Used	0.970539	1.45714	2.78138	1.1663	3.01323	4724.35	4585.17	6884.02	13140.2	5509.99	14235.5	4.62e-05	5.44412	0	7.56587	250	2	880.929	1760.85	0.31617	85.2208	9443	9443	MS2	0/0
									High		lYHSEAFTVNFGDTEEAk	Unambiguous	1	1	P01009	N-Term(TMT10Plex); K18(TMT10Plex)	HCD	1	0	1	1	40163	Unique	Used	0.26654	0.878771	1.43983	4.57383	3.29934	3443.89	917.933	3026.39	4958.62	15751.8	11362.6	0.001792	5.44103	0	17.9555	250	3	839.431	2516.28	3.35328	150.084	20448	20448	MS2	0/0
							High				RHPDYSVVLLLR	Unambiguous	1	1	P02768		HCD	1	0	1	1	23416	No Quan Labels	Not Used						4296.98	1965.99	5866.35	16254.1	12239.1	18061.2	3.701e-09	5.43954	1	7.314	250	2	734.425	1467.84	-0.530401	74.6235	7623	7623	MS2	0/0
							High				aLVLIAFAQYLQQcPFEDHVk	Unambiguous	1	1	P02768	N-Term(TMT10Plex); C14(Carbamidomethyl); K21(TMT10Plex)	HCD	1	0	1	1	32528	Unique	Used	0.18152	1.45303	3.06553	2.53435	7.92661	2042.01	370.665	2967.1	6259.84	5175.17	16186.2	7.922e-14	5.43886	0	6.57541	187	4	737.908	2948.61	0.0974902	147.738	17041	17041	MS2	0/0
				High							nQVSLTcLVk	Unambiguous	4	4	P01857;P01859;P01860;P01861	N-Term(TMT10Plex); C7(Carbamidomethyl); K10(TMT10Plex)	HCD	1	0	1	1	27569	Not Unique	Not Used	0.50854	2.43037	4.15915	1.12346	3.78352	24093.5	12252.5	58556.2	100209	27068	91158.2	0.006749	5.43863	0	7.42891	62	2	810.483	1619.96	1.78543	87.5156	10268	10268	MS2	0/0
									High		ePcVESLVSQYFQTVTDYGk	Unambiguous	1	1	P02652	N-Term(TMT10Plex); C3(Carbamidomethyl); K20(TMT10Plex)	HCD	1	0	1	1	40253	Unique	Used	0.703572	2.49481	2.88191	2.79951	3.61353	3466.84	2439.17	8649.12	9991.13	9705.46	12527.5	0.000352	5.43815	0	4.26559	70	3	936.811	2808.42	1.05453	150.84	20541	20541	MS2	0/0
							High				NNPLIIPVVHDLSQPFYHSQAVR	Unambiguous	1	1	Q13219		HCD	1	0	1	1	26601	No Quan Labels	Not Used						6072.21	2932.15	6362.31	19414.3	24013.9	19046.4	2.333e-07	5.43348	0	31.3632	202	3	882.137	2644.4	-0.997037	99.759	10916	10916	MS2	0/0
									High		vFDEFkPLVEEPQNLIk	Unambiguous	1	1	P02768	N-Term(TMT10Plex); K6(TMT10Plex); K17(TMT10Plex)	HCD	1	0	1	1	39471	Unique	Used	0.358895	1.78125	2.76014	1.77405	7.53791	15352.1	5509.79	27345.9	42373.9	27235.5	115723	0.0002914	5.43075	0	5.01663	57	3	911.536	2732.59	2.96899	144.386	19733	19733	MS2	0/0
									High		vVSMDENFHPLNELIPLVYIQDPk	Unambiguous	1	1	P01023	N-Term(TMT10Plex); K24(TMT10Plex)	HCD	1	0	1	1	37941	Unique	Used		0.42946	0.804773	9.2754	2.0719	42425.7		18220.2	34143.1	393516	87901.8	0.001925	5.42903	0	0	9	3	1090.26	3268.78	3.08273	132.305	18152	18152	MS2	0/0
							High				lQHLENELTHDIITk	Unambiguous	1	1	P01009	N-Term(TMT10Plex); K15(TMT10Plex)	HCD	1	0	1	1	29390	Unique	Used	0.415689	1.6596	2.0224	4.39832	2.77437	6139.67	2552.19	10189.4	12416.9	27004.2	17033.7	1.171e-11	5.42672	0	7.84779	250	3	754.768	2262.29	1.1046	121.893	13798	13798	MS2	0/0
									High		dIQMTQSPSSLSASVGDR	Unambiguous	9	9	P01593;P01594;P01599;P01600;P01607;P01608;P01609;P01610;P80362	N-Term(TMT10Plex)	HCD	1	0	1	1	29735	Not Unique	Not Used	0.374011	1.10224	4.5265	3.26794	2.99691	6891.61	2577.54	7596.21	31194.9	22521.4	20653.5	0.0001395	5.42583	0	5.2484	80	2	1054.53	2108.04	-2.35586	77.1676	9672	9672	MS2	0/0
			High								gAYPLSIEPIGVR	Unambiguous	1	1	P00450	N-Term(TMT10Plex)	HCD	1	0	1	1	27557	Unique	Used	0.251643	0.685344	1.39618	4.9852	3.60215	125226	31512.4	85823.2	174839	624278	451084	1.946e-13	5.42302	0	15.7701	13	2	800.969	1600.93	2.2873	94.6323	10940	10940	MS2	0/0
									High		vFDEFkPLVEEPQNLIk	Unambiguous	1	1	P02768	N-Term(TMT10Plex); K6(TMT10Plex); K17(TMT10Plex)	HCD	1	0	1	1	38181	Unique	Used	0.28911	1.77084	2.96874	1.57312	8.40441	27471	7942.12	48646.7	81554.3	43215.1	230877	0.0003969	5.42074	0	5.9434	31	3	911.535	2732.59	2.56694	134.197	18400	18400	MS2	0/0
	High										gGSGGSYGGGGSGGGYGGGSGSR	Unambiguous	1	1	P35527	N-Term(TMT10Plex)	HCD	1	0	1	1	18884	Unique	Used	8.21051	1.11995	0.879689	1.37924	0.610054	1343.92	11034.3	1505.12	1182.23	1853.59	819.863	0.000291441	5.4188	0	0	250	2	1010.95	2020.89	0.634409	35.7733	3241	3241	MS2	0/0
									High		dSTYSLSSTLTLSk	Unambiguous	1	1	P01834	N-Term(TMT10Plex); K14(TMT10Plex)	HCD	1	0	1	1	37390	Unique	Used	0.356774	1.19564	4.80601	2.8382	3.29399	4529.69	1616.08	5415.87	21769.7	12856.2	14920.8	0.0006892	5.41751	0	23.0454	250	2	981.042	1961.08	-4.3303	128.049	17582	17582	MS2	0/0
									High		vFDEFkPLVEEPQNLIk	Unambiguous	1	1	P02768	N-Term(TMT10Plex); K6(TMT10Plex); K17(TMT10Plex)	HCD	1	0	1	1	36082	Unique	Used	0.285309	1.99725	2.93715	1.50629	9.8273	549956	156907	1.0984e+06	1.6153e+06	828394	5.40458e+06	0.001077	5.41146	0	5.19192	1	3	911.538	2732.6	5.24725	118.554	16231	16231	MS2	0/0
									High		vFSNGADLSGVTEEAPLk	Unambiguous	1	1	P01009	N-Term(TMT10Plex); K18(TMT10Plex)	HCD	1	0	1	1	32997	Unique	Used	0.271504	1.32236	0.893029	6.10474	2.61307	53721.2	14585.5	71038.5	47974.5	327954	140377	5.54e-05	5.41104	0	1.87993	12	2	1146.63	2292.25	-0.540564	97.9201	13043	13043	MS2	0/0
			High								cSTSSLLEAcTFR	Unambiguous	1	1	P02787	N-Term(TMT10Plex); C1(Carbamidomethyl); C10(Carbamidomethyl)	HCD	1	0	1	1	26243	Unique	Used	1.03925	1.52093	2.80259	1.19885	3.04093	14546	15116.9	22123.4	40766.4	17438.5	44233.4	7.28e-13	5.41017	0	10.0695	78	2	880.93	1760.85	0.662793	83.8382	9582	9582	MS2	0/0
			High								vTTVASHTSDSDVPSGVTEVVVk	Unambiguous	1	1	P10909	N-Term(TMT10Plex); K23(TMT10Plex)	HCD	1	0	1	1	25956	Unique	Used	0.464742	1.09638	2.09684	3.73193	2.40683	1210.84	562.731	1327.55	2538.94	4518.79	2914.3	9.139e-13	5.40944	0	13.7641	250	3	924.84	2772.5	0.500085	81.4997	9285	9285	MS2	0/0
							High				ePcVESLVSQYFQTVTDYGk	Unambiguous	1	1	P02652	N-Term(TMT10Plex); C3(Carbamidomethyl); K20(TMT10Plex)	HCD	1	0	1	1	31904	Unique	Used	0.535213	2.57627	2.19801	2.96867	3.25922	5207.48	2787.11	13415.9	11446.1	15459.3	16972.3	8.686e-13	5.40776	0	11.7743	109	3	936.811	2808.42	0.663334	142.52	16396	16396	MS2	0/0
							High				lQHLENELTHDIITk	Unambiguous	1	1	P01009	N-Term(TMT10Plex); K15(TMT10Plex)	HCD	1	0	1	1	30260	Unique	Used	0.259976	1.58921	1.08445	5.54226	2.85501	2435.58	633.193	3870.65	2641.27	13498.6	6953.61	5.924e-14	5.40742	0	6.8604	183	4	566.328	2262.29	1.26054	128.964	14697	14697	MS2	0/0
									High		aGAFcLSEDAGLGISSTASLR	Unambiguous	2	2	P01023;P20742	N-Term(TMT10Plex); C5(Carbamidomethyl)	HCD	1	0	1	1	41521	Not Unique	Not Used	0.636228	1.54335	2.48731	4.23943	3.28587	1258.79	800.877	1942.75	3130.99	5336.55	4136.22	1.354e-05	5.40578	0	26.1835	250	3	771.396	2312.17	-0.570825	161.029	21851	21851	MS2	0/0
							High				lPYTIITTPPLkDFSLWEk	Unambiguous	1	1	P04114	N-Term(TMT10Plex); K12(TMT10Plex); K19(TMT10Plex)	HCD	1	0	1	1	30890	Unique	Used	2.3033	2.14725	1.4003	3.12641	2.6613	4272.45	9840.74	9174.01	5982.72	13357.4	11370.3	3.038e-08	5.40498	1	7.32491	250	3	983.916	2949.73	0.99756	134.068	15348	15348	MS2	0/0
									High		ePcVESLVSQYFQTVTDYGk	Unambiguous	1	1	P02652	N-Term(TMT10Plex); C3(Carbamidomethyl); K20(TMT10Plex)	HCD	1	0	1	1	41545	Unique	Used	0.816183	2.33394	2.79701	2.93402	3.30884	2256.1	1841.4	5265.61	6310.36	6619.46	7465.08	0.0001697	5.40449	0	1.92413	145	3	936.812	2808.42	2.0977	161.224	21876	21876	MS2	0/0
									High		gVYSSDVFDIFPGTYQTLEMFPR	Unambiguous	1	1	P00450	N-Term(TMT10Plex)	HCD	1	0	1	1	39575	Unique	Used	0.139603	0.67725	1.23496	5.90957	3.7881	1648.03	230.071	1116.13	2035.26	9739.14	6242.91	5.014e-05	5.40379	0	5.68196	250	2	1449.71	2898.42	-0.872188	145.222	19840	19840	MS2	0/0
									High		lGEHNIDVLEGNEQFINAAk	Unambiguous	1	1	P00761	N-Term(TMT10Plex); K20(TMT10Plex)	HCD	1	0	1	1	32573	Unique	Used	1.18729	1.44181	1.62375	1.72103	1.58991	271159	321944	390960	440294	466672	431119	7.054e-05	5.40225	0	2.57543	2	3	890.482	2669.43	0.328167	95.2215	12605	12605	MS2	0/0
									High		gTEAAAVPEVELSDQPENTFLHPIIQIDR	Unambiguous	1	1	P05543	N-Term(TMT10Plex)	HCD	1	0	1	1	35094	Unique	Used	0.395937	1.53501	1.98807	4.97972	2.53104	3848.09	1523.6	5906.87	7650.27	19162.4	9739.67	0.0002207	5.40206	0	5.26592	41	3	1140.26	3418.78	1.76392	111.694	15210	15210	MS2	0/0
							High				yTkkVPQVSTPTLVEVSR	Unambiguous	1	1	P02768	N-Term(TMT10Plex); K3(TMT10Plex); K4(TMT10Plex)	HCD	1	0	1	1	23901	Unique	Used	0.281698	1.35563	2.60731	1.90651	6.13279	5424.07	1527.95	7353.03	14142.2	10341	33264.7	8.67e-10	5.4009	2	9.08605	147	3	907.215	2719.63	-0.353486	78.3892	8125	8125	MS2	0/0
									High		ePcVESLVSQYFQTVTDYGk	Unambiguous	1	1	P02652	N-Term(TMT10Plex); C3(Carbamidomethyl); K20(TMT10Plex)	HCD	1	0	1	1	41334	Unique	Used	0.683572	1.96638	2.33176	2.54724	3.17386	1818.85	1243.31	3576.55	4241.11	4633.05	5772.78	0.000251	5.39534	0	4.00174	148	3	936.809	2808.41	-2.00982	159.503	21658	21658	MS2	0/0
							High				sGNTFRPEVHLLPPPSEELALNELVTLTcLAR	Unambiguous	2	2	P01876;P01877	N-Term(TMT10Plex); C29(Carbamidomethyl)	HCD	1	0	1	1	30866	Not Unique	Not Used	0.569507	1.07045	3.4544	2.26205	3.34367	891.725	507.844	954.546	3080.37	2017.12	2981.64	2.438e-12	5.39447	0	24.992	250	5	761.414	3803.04	0.681681	133.866	15323	15323	MS2	0/0
									High		SHcIAEVENDEMPADLPSLAADFVESk	Unambiguous	1	1	P02768	C3(Carbamidomethyl); K27(TMT10Plex)	HCD	1	0	1	1	36744	Unique	Used	0.799062	2.72413	3.73926	2.62363	4.84903	3835.53	3064.82	10448.5	14342	10063	18598.6	0.002133	5.39269	0	13.8558	48	3	1068.51	3203.53	6.92704	123.268	16915	16915	MS2	0/0
									High		vEDPESTLFGSVIR	Unambiguous	1	1	P09871	N-Term(TMT10Plex)	HCD	1	0	1	1	33956	Unique	Used	0.48236	1.7705	1.89656	4.85641	1.87877	14088.2	6795.57	24943.2	26719.1	68418.1	26468.4	0.0007322	5.39198	0	35.549	100	2	889.476	1777.95	-4.46646	104.295	14034	14034	MS2	0/0
							High				tcPkPDDLPFSTVVPLk	Unambiguous	1	1	P02749	N-Term(TMT10Plex); C2(Carbamidomethyl); K4(TMT10Plex); K17(TMT10Plex)	HCD	1	0	1	1	26570	Unique	Used	0.310103	0.849424	2.48714	4.42888	3.44464	9015.76	2795.81	7658.2	22423.4	39929.7	31056	4.439e-08	5.38913	0	5.2815	246	3	867.836	2601.49	0.662232	99.5172	10884	10884	MS2	0/0
							High				mPcAEDYLSVVLNQLcVLHEk	Unambiguous	1	1	P02768	N-Term(TMT10Plex); C3(Carbamidomethyl); C16(Carbamidomethyl); K21(TMT10Plex)	HCD	1	0	1	1	31884	Unique	Used	0.381669	1.88494	2.80691	1.95981	7.25004	1274.54	486.454	2402.44	3577.53	2497.87	9240.49	2.429e-16	5.38608	0	17.6637	250	4	744.891	2976.54	1.2654	142.349	16375	16375	MS2	0/0
							High				yGMVAQVTQTLk	Unambiguous	1	1	P04114	N-Term(TMT10Plex); K12(TMT10Plex)	HCD	1	0	1	1	26365	Unique	Used	0.557487	0.833901	1.61418	4.16274	3.73244	7518.69	4191.58	6269.84	12136.6	31298.3	28063.1	2.479e-12	5.38567	0	45.0416	250	2	899.022	1797.04	0.722802	97.8511	10672	10672	MS2	0/0
									High		qEINSHVEMQTk	Unambiguous	1	1	P05543	N-Term(TMT10Plex); K12(TMT10Plex)	HCD	1	0	1	1	25592	Unique	Used	0.518797	1.64471	1.08047	4.88806	1.71029	40788.2	21160.8	67084.7	44070.5	199375	69759.8	0.001033	5.38192	0	7.65052	27	2	951.513	1902.02	1.33474	51.2533	5391	5391	MS2	0/0
									High		gSFALSFPVESDVAPIAR	Unambiguous	1	1	P20742	N-Term(TMT10Plex)	HCD	1	0	1	1	34734	Unique	Used	0.223095	0.292605	1.91582	1.25835	5.13868	20207.8	4508.26	5912.91	38714.6	25428.5	103841	0.0001688	5.38182	0	15.0175	41	2	1046.57	2092.14	3.62223	109.359	14838	14838	MS2	0/0
							High				VTFHNkGAYPLSIEPIGVR	Unambiguous	1	1	P00450	K6(TMT10Plex)	HCD	1	0	1	1	24058	Unique	Used	1.30635	1.40959	2.61515	2.74525	3.02138	10525.5	13750	14836.7	27525.8	28895.2	31801.6	2.125e-06	5.37796	1	9.00276	24	4	582.584	2327.31	2.67091	79.6638	8288	8288	MS2	0/0
									High		eTTFNSLLcPSGGEVSEELSLk	Unambiguous	1	1	P01023	N-Term(TMT10Plex); C9(Carbamidomethyl); K22(TMT10Plex)	HCD	1	0	1	1	35518	Unique	Used	0.34169	1.36634	1.63454	4.51777	2.96849	6579.13	2248.02	8989.35	10753.8	29723	19530.1	0.000825	5.37715	0	0	86	2	1428.24	2855.47	-0.793372	114.601	15648	15648	MS2	0/0
				High							gAYPLSIEPIGVR	Unambiguous	1	1	P00450	N-Term(TMT10Plex)	HCD	1	0	1	1	28458	Unique	Used	0.169254	0.7301	1.32994	5.53379	3.7721	49471.6	8373.26	36119.2	65794.3	273766	186612	0.0001568	5.3761	0	4.3892	23	2	800.969	1600.93	2.51604	94.9828	11187	11187	MS2	0/0
		High									gGSISGGGYGSGGGk	Unambiguous	1	1	P35908	N-Term(TMT10Plex); K15(TMT10Plex)	HCD	1	0	1	1	20526	Unique	Used	1.06279	0.906748	1.20454	1.20434	0.783436	8586.82	9125.98	7786.08	10343.2	10341.5	6727.23	1.135e-06	5.37426	0	0	250	2	828.442	1655.88	1.19673	50.2684	5042	5042	MS2	0/0
	High										lHTEAQIQEEGTVVELTGR	Unambiguous	1	1	P01023	N-Term(TMT10Plex)	HCD	1	0	1	1	24470	Unique	Used	0.317332	0.734412	1.96979	6.39868	3.0569	1297.63	411.781	952.999	2556.07	8303.15	3966.73	0.0007041	5.3736	0	27.4865	250	3	780.418	2339.24	0.130189	83.7622	9065	9065	MS2	0/0
		High									nQVSLTcLVk	Unambiguous	4	4	P01857;P01859;P01860;P01861	N-Term(TMT10Plex); C7(Carbamidomethyl); K10(TMT10Plex)	HCD	1	0	1	1	25049	Not Unique	Not Used	0.580889	2.56549	4.30726	1.28082	3.55678	7876.2	4575.2	20206.3	33924.8	10088	28013.9	0.0005884	5.37278	0	9.95754	250	2	810.482	1619.96	0.881183	87.548	9724	9724	MS2	0/0
High											gAYPLSIEPIGVR	Unambiguous	1	1	P00450	N-Term(TMT10Plex)	HCD	1	0	1	1	28464	Unique	Used	0.206296	0.708786	1.44745	5.79679	3.78302	2797.53	577.12	1982.85	4049.27	16216.7	10583.1	0.0001211	5.37232	0	5.41513	250	2	800.967	1600.93	0.533554	95.9582	10944	10944	MS2	0/0
			High								vcSQYAAYGEk	Unambiguous	1	1	P02774	N-Term(TMT10Plex); C2(Carbamidomethyl); K11(TMT10Plex)	HCD	1	0	1	1	24194	Unique	Used	0.0899173	0.44383	1.24677	4.14713	5.60116	8153.34	733.126	3618.69	10165.3	33812.9	45668.1	3.002e-10	5.37163	0	4.13918	174	2	867.448	1733.89	-2.29511	67.4725	7463	7463	MS2	0/0
									High		sHcIAEVENDEmPADLPSLAADFVESk	Unambiguous	1	1	P02768	N-Term(TMT10Plex); C3(Carbamidomethyl); M12(Oxidation); K27(TMT10Plex)	HCD	1	0	1	1	41365	Unique	Used	0.263528	1.59823	3.68002	2.64818	7.16581	560.402	147.681	895.652	2062.29	1484.05	4015.74	5.336e-05	5.3715	0	12.9226	250	3	1150.23	3448.69	6.50248	159.767	21690	21690	MS2	0/0
										High	lYHSEAFTVNFGDTEEAkk	Unambiguous	1	1	P01009	N-Term(TMT10Plex); K18(TMT10Plex); K19(TMT10Plex)	HCD	1	0	1	1	13823	Unique	Used	0.523976	2.49322	0.964894	2.47481	1.08382	1436.18	752.525	3580.72	1385.77	3554.28	1556.56	1.569e-14	5.37137	1	3.31573	250	4	719.137	2873.53	-0.497915	90.8112	7176	7176	MS2	0/0
			High								nQVSLTcLVk	Unambiguous	4	4	P01857;P01859;P01860;P01861	N-Term(TMT10Plex); C7(Carbamidomethyl); K10(TMT10Plex)	HCD	1	0	1	1	26544	Not Unique	Not Used	0.505792	2.42253	4.16833	1.13558	3.67909	284220	143757	688533	1.18472e+06	322754	1.04567e+06	3.301e-09	5.36842	0	8.39946	6	2	810.483	1619.96	2.38826	86.2843	9893	9893	MS2	0/0
							High				lQHLENELTHDIITk	Unambiguous	1	1	P01009	N-Term(TMT10Plex); K15(TMT10Plex)	HCD	1	0	1	1	27765	Unique	Used	0.341377	1.84097	1.59951	5.56177	3.16492	8655.61	2954.83	15934.7	13844.7	48140.5	27394.3	4.312e-14	5.36498	0	21.0215	53	4	566.327	2262.29	0.828866	109.019	12119	12119	MS2	0/0
									High		tLNQPDSQLQLTTGNGLFLSEGLk	Unambiguous	1	1	P01009	N-Term(TMT10Plex); K24(TMT10Plex)	HCD	1	0	1	1	42094	Unique	Used	0.224287	1.73583	1.2916	6.62524	3.07679	1065.75	239.035	1849.97	1376.53	7060.88	3279.1	0.0002052	5.36478	0	2.73192	250	3	1011.56	3032.67	0.167604	165.991	22448	22448	MS2	0/0
							High				aLVLIAFAQYLQQcPFEDHVk	Unambiguous	1	1	P02768	N-Term(TMT10Plex); C14(Carbamidomethyl); K21(TMT10Plex)	HCD	1	0	1	1	32708	Unique	Used	0.218617	1.30846	2.7354	2.12908	7.63095	2299.9	502.798	3009.31	6291.15	4896.66	17550.4	6.939e-16	5.36338	0	0	244	3	983.541	2948.61	-0.891533	149.274	17227	17227	MS2	0/0
							High				lLQDEFPGIPSPLDAAVEcHR	Unambiguous	1	1	P02790	N-Term(TMT10Plex); C19(Carbamidomethyl)	HCD	1	0	1	1	28579	Unique	Used	0.415075	1.04646	3.02525	3.61622	3.22991	3127.25	1298.04	3272.55	9460.71	11308.8	10100.7	3.691e-06	5.35808	0	9.11266	250	3	865.118	2593.34	4.62641	115.476	12960	12960	MS2	0/0
									High		TIEELQNkILTATVDNANILLQIDNAR	Unambiguous	1	1	Q04695	K8(TMT10Plex)	HCD	1	0	1	1	39536	Unique	Used	0.519745	1.38087	7.38431	3.93489	2.05282	1042.1	541.624	1439	7695.16	4100.53	2139.24	0.004698	5.35766	1	10.9331	149	3	1084.94	3252.8	1.32662	144.902	19800	19800	MS2	0/0
							High				lQHLENELTHDIITk	Unambiguous	1	1	P01009	N-Term(TMT10Plex); K15(TMT10Plex)	HCD	1	0	1	1	32298	Unique	Used	0.182549	1.51472	1.01999	5.55333	2.63173	1445.31	263.84	2189.24	1474.21	8026.29	3803.68	8.942e-13	5.35393	0	4.64329	250	4	566.328	2262.29	1.80012	145.799	16803	16803	MS2	0/0
							High				iDTINLFPATLFDAYmVAQNPGEWMLScQNLNHLk	Unambiguous	1	1	P00450	N-Term(TMT10Plex); M16(Oxidation); C28(Carbamidomethyl); K35(TMT10Plex)	HCD	1	0	1	1	32004	Unique	Used	0.289515	0.727697	2.09446	3.02189	6.62883	710.334	205.653	516.908	1487.76	2146.55	4708.68	4.962e-11	5.35389	0	45.6193	250	4	1135.58	4539.29	-0.438558	143.367	16499	16499	MS2	0/0
							High				sGTASVVcLLNNFYPR	Unambiguous	1	1	P01834	N-Term(TMT10Plex); C8(Carbamidomethyl)	HCD	1	0	1	1	29805	Unique	Used	0.421694	1.93681	4.58263	2.24484	4.83356	2466.89	1040.27	4777.91	11304.8	5537.78	11923.9	7.772e-17	5.35202	0	10.0553	250	2	1014.03	2027.06	0.204261	125.258	14227	14227	MS2	0/0
				High							fSGSGSGTDFTLk	Unambiguous	4	4	P01614;P01617;P06309;P06310	N-Term(TMT10Plex); K13(TMT10Plex)	HCD	1	0	1	1	27685	Not Unique	Not Used	0.263487	0.956419	4.23516	2.87104	3.38279	6609.78	1741.59	6321.72	27993.5	18977	22359.5	0.0006554	5.35089	0	10.1423	250	2	881.476	1761.94	0.782025	88.4724	10388	10388	MS2	0/0
			High								lAKTYETTLEk	Unambiguous	1	1	P02768	N-Term(TMT10Plex); K11(TMT10Plex)	HCD	1	0	1	1	23247	Unique	Used	0.0998293	0.481479	1.32705	0.469044	5.98017	19716.7	1968.31	9493.19	26165.2	9248.02	117909	0.0002283	5.35046	1	0	250	2	878.02	1755.03	0.752454	60.0823	6484	6484	MS2	0/0
				High							iAYGTQGSSGYSLR	Unambiguous	1	1	P03952	N-Term(TMT10Plex)	HCD	1	0	1	1	25666	Unique	Used	0.600677	1.10148	1.72087	3.14276	4.80778	2633.14	1581.67	2900.36	4531.3	8275.32	12659.6	1.63e-05	5.34808	0	5.88595	250	2	844.945	1688.88	1.07676	72.1195	8300	8300	MS2	0/0
									High		vFDEFkPLVEEPQNLIk	Unambiguous	1	1	P02768	N-Term(TMT10Plex); K6(TMT10Plex); K17(TMT10Plex)	HCD	1	0	1	1	37252	Unique	Used	0.279255	1.67416	2.88746	1.52952	7.99193	39764.6	11104.4	66572.1	114819	60820.7	317796	0.001346	5.34747	0	4.15802	21	3	911.534	2732.59	0.824738	127.028	17440	17440	MS2	0/0
							High				tILGTmPAFEVSLQALQk	Unambiguous	1	1	P04114	N-Term(TMT10Plex); M6(Oxidation); K18(TMT10Plex)	HCD	1	0	1	1	28995	Unique	Used	0.581316	0.894656	1.25699	4.76144	4.49679	9720.14	5650.47	8696.18	12218.1	46281.8	43709.4	2.559e-11	5.34615	0	4.62036	173	2	1211.2	2421.39	2.93215	118.75	13390	13390	MS2	0/0
									High		vQALEEANNDLENk	Unambiguous	1	1	P35527	N-Term(TMT10Plex); K14(TMT10Plex)	HCD	1	0	1	1	31232	Unique	Used	4.73799	1.18219	1.49187	1.66708	1.12021	15250	72254.5	18028.4	22751	25423.1	17083.3	0.0005046	5.3438	0	14.8425	109	2	1023.05	2045.08	-3.57892	86.5524	11219	11219	MS2	0/0
	High										qAEISASAPTSLR	Unambiguous	1	1	P04278	N-Term(TMT10Plex)	HCD	1	0	1	1	22057	Unique	Used	0.871452	2.15107	1.68877	2.67779	2.3244	3788.1	3301.15	8148.48	6397.23	10143.7	8805.05	0.0771	5.34306	0	12.4324	250	2	780.434	1559.86	0.824344	63.2013	6570	6570	MS2	0/0
		High									iYGNQDTSSQLk	Unambiguous	1	1	P19823	N-Term(TMT10Plex); K12(TMT10Plex)	HCD	1	0	1	1	22776	Unique	Used	0.190153	1.211	0.719857	5.51407	1.04449	6099.64	1159.87	7386.65	4390.86	33633.8	6371.03	0.0001282	5.3394	0	0	250	2	906.5	1811.99	1.3577	68.4999	7374	7374	MS2	0/0
							High				vSFLSALEEYTk	Unambiguous	1	1	P02647	N-Term(TMT10Plex); K12(TMT10Plex)	HCD	1	0	1	1	34251	Unique	Used	0.465361	2.88654	1.96225	3.80258	2.60468	4004.75	1863.66	11559.9	7858.32	15228.4	10431.1	6.158e-13	5.33766	0	10.0501	250	2	923.025	1845.04	1.00755	162.41	18827	18827	MS2	0/0
									High		eIVLTQSPGTLSLSPGER	Unambiguous	4	4	P01620;P01622;P01623;P04206	N-Term(TMT10Plex)	HCD	1	0	1	1	31732	Not Unique	Not Used	0.246659	0.803218	5.57318	2.23085	4.17506	63592.8	15685.7	51078.8	354414	141866	265504	0.0001476	5.33751	0	1.10952	4	2	1057.09	2113.17	1.69055	89.7676	11736	11736	MS2	0/0
							High				qLVHHFEIDVDIFEPQGISk	Unambiguous	1	1	P19827	N-Term(TMT10Plex); K20(TMT10Plex)	HCD	1	0	1	1	27567	Unique	Used	0.410761	1.1252	2.49744	4.2643	2.55696	3882.44	1594.75	4368.53	9696.17	16555.9	9927.26	5.329e-11	5.33181	0	35.1115	250	3	937.183	2809.53	1.861	107.451	11914	11914	MS2	0/0
							High				aLVLIAFAQYLQQcPFEDHVk	Unambiguous	1	1	P02768	N-Term(TMT10Plex); C14(Carbamidomethyl); K21(TMT10Plex)	HCD	1	0	1	1	32499	Unique	Used	0.187744	1.33803	2.71579	1.99613	8.2003	3928.57	737.566	5256.53	10669.2	7841.95	32215.4	3.843e-11	5.32872	0	5.6505	87	4	737.916	2948.64	10.944	147.5	17011	17011	MS2	0/0
							High				vVSVLTVVHQDWLNGk	Unambiguous	1	1	P01859	N-Term(TMT10Plex); K16(TMT10Plex)	HCD	1	0	1	1	28662	Unique	Used	0.106186	0.400392	4.98249	1.71082	3.58673	87855.6	9329.02	35176.6	437740	150306	315114	2.051e-09	5.32429	0	4.18748	14	3	751.45	2252.34	8.30164	116.157	13046	13046	MS2	0/0
							High				kPVDEYKDcHLAQVPSHTVVAR	Unambiguous	1	1	P02787	N-Term(TMT10Plex); C9(Carbamidomethyl)	HCD	1	0	1	1	20913	Unique	Used	2.79914	1.92438	5.01622	2.33072	2.62776	1191.79	3336	2293.46	5978.29	2777.73	3131.74	4.204e-14	5.32225	1	0	250	4	695.37	2778.46	0.265775	53.7386	5021	5021	MS2	0/0
							High				kPVDEYKDcHLAQVPSHTVVAR	Unambiguous	1	1	P02787	K1(TMT10Plex); C9(Carbamidomethyl)	HCD	1	0	1	2	20913	Redundant	Not Used	2.79914	1.92438	5.01622	2.33072	2.62776	1191.79	3336	2293.46	5978.29	2777.73	3131.74	4.204e-14	5.32225	1	0	250	4	695.37	2778.46	0.265775	53.7386	5021	5021	MS2	0/0
							High				lVNEVTEFAk	Unambiguous	1	1	P02768	N-Term(TMT10Plex); K10(TMT10Plex)	HCD	1	0	1	1	26385	Unique	Used	0.274936	1.42325	3.07692	2.12186	6.41369	12255.8	3369.56	17443.1	37710	26005	78604.7	1.58e-10	5.32166	0	15.2937	214	2	804.475	1607.94	0.626161	98.0177	10693	10693	MS2	0/0
							High				vLSALQAVQGLLVAQGR	Unambiguous	1	1	P01019	N-Term(TMT10Plex)	HCD	1	0	1	1	33382	Unique	Used	0.442619	1.22039	2.09735	4.06903	2.93412	603.09	266.939	736.004	1264.89	2453.99	1769.54	1.237e-15	5.31615	0	5.53501	250	3	651.4	1952.19	0.477526	154.952	17923	17923	MS2	0/0
							High				LDAHkVLSALQAVQGLLVAQGR	Unambiguous	1	1	P01019	K5(TMT10Plex)	HCD	1	0	1	1	30771	Unique	Used	0.473167	1.29848	1.78329	5.50302	2.23574	992.489	469.613	1288.72	1769.9	5461.69	2218.95	8.351e-11	5.31591	1	12.0416	227	4	629.878	2516.49	0.648979	133.111	15225	15225	MS2	0/0
									High		nQILNLTTDNANILLQIDNAR	Unambiguous	1	1	P13645	N-Term(TMT10Plex)	HCD	1	0	1	1	36729	Unique	Used	0.745156	0.87445	5.69001	2.24938	1.83432	1698.35	1265.54	1485.12	9663.64	3820.24	3115.32	0.0001473	5.31496	0	10.1665	181	2	1298.72	2596.43	3.15517	123.143	16899	16899	MS2	0/0
							High				vQPYLDDFQkk	Unambiguous	1	1	P02647	N-Term(TMT10Plex); K10(TMT10Plex); K11(TMT10Plex)	HCD	1	0	1	1	24858	Unique	Used	1.16895	3.81802	3.37315	3.44363	2.78338	39674.3	46377.4	151477	133827	136624	110429	1.27e-12	5.31485	1	23.5308	50	3	690.073	2068.21	0.259168	85.9516	9115	9115	MS2	0/0
							High				wVQTLSEQVQEELLSSQVTQELR	Unambiguous	1	1	P02649	N-Term(TMT10Plex)	HCD	1	0	1	1	31879	Unique	Used	0.42448	1.96698	2.65506	2.524	6.39196	1585.7	673.098	3119.04	4210.13	4002.3	10135.7	2.26e-15	5.31464	0	3.55651	250	3	987.193	2959.56	1.96796	142.309	16370	16370	MS2	0/0
							High				vSFLSALEEYTk	Unambiguous	1	1	P02647	N-Term(TMT10Plex); K12(TMT10Plex)	HCD	1	0	1	1	32407	Unique	Used	0.531439	3.06414	2.05193	3.89486	2.98025	7466.65	3968.07	22878.9	15321.1	29081.6	22252.5	2.847e-12	5.31251	0	6.31193	226	2	923.023	1845.04	-0.844963	146.735	16916	16916	MS2	0/0
									High		qVGSGVTTDQVQAEAk	Unambiguous	1	1	P01871	N-Term(TMT10Plex); K16(TMT10Plex)	HCD	1	0	1	1	26784	Unique	Used	0.344231	0.984127	3.97375	5.18536	3.32148	203429	70026.7	200200	808377	1.05485e+06	675685	0.001543	5.30997	0	6.52051	2	3	692.719	2076.14	4.51139	58.9806	6623	6623	MS2	0/0
									High		cSLLVLENELNAELGLSGASmk	Unambiguous	1	1	P04114	N-Term(TMT10Plex); C1(Carbamidomethyl); M21(Oxidation); K22(TMT10Plex)	HCD	1	0	1	1	38817	Unique	Used	0.622728	1.51826	1.89008	4.09329	4.22819	2771.82	1726.09	4208.34	5238.95	11345.8	11719.8	0.0002653	5.3086	0	39.7809	185	3	941.509	2822.51	2.58622	139.155	19057	19057	MS2	0/0
							High				lYHSEAFTVNFGDTEEAk	Unambiguous	1	1	P01009	N-Term(TMT10Plex); K18(TMT10Plex)	HCD	1	0	1	1	26394	Unique	Used	0.446522	0.946252	2.27192	3.51441	2.85617	7315.01	3266.31	6921.85	16619.1	25708	20892.9	5.513e-12	5.30744	0	31.8828	250	3	839.427	2516.27	-2.10435	98.0858	10702	10702	MS2	0/0
			High								vFSNGADLSGVTEEAPLk	Unambiguous	1	1	P01009	N-Term(TMT10Plex); K18(TMT10Plex)	HCD	1	0	1	1	28238	Unique	Used	0.214804	1.1255	0.787298	5.74197	2.33798	3279.08	704.359	3690.62	2581.62	18828.4	7666.41	6.925e-18	5.30667	0	0	250	2	1146.63	2292.25	1.90909	100.387	11643	11643	MS2	0/0
			High								qSEDSTFYLGER	Unambiguous	1	1	P00450	N-Term(TMT10Plex)	HCD	1	0	1	1	24769	Unique	Used	0.281591	0.896306	1.99223	5.22453	3.1582	7689.22	2165.22	6891.9	15318.7	40172.6	24284.1	3.753e-07	5.3033	0	19.0118	250	2	830.904	1660.8	-1.0049	72.0731	8058	8058	MS2	0/0
	High										nQVSLTcLVk	Unambiguous	4	4	P01857;P01859;P01860;P01861	N-Term(TMT10Plex); C7(Carbamidomethyl); K10(TMT10Plex)	HCD	1	0	1	1	24941	Not Unique	Not Used	0.527071	2.55036	4.23351	1.16432	3.40558	16571.2	8734.19	42262.5	70154.3	19294.2	56434.5	0.007369	5.30243	0	6.40259	104	2	810.483	1619.96	1.93614	87.8696	9555	9555	MS2	0/0
									High		dTVIkPLLVEPEGLEk	Unambiguous	1	1	P01023	N-Term(TMT10Plex); K5(TMT10Plex); K16(TMT10Plex)	HCD	1	0	1	1	32965	Unique	Used	0.232997	0.70998	1.7589	6.62741	2.25265	35626.7	8300.89	25294.2	62663.7	236113	80254.3	0.002205	5.30096	0	28.1834	16	3	823.171	2467.5	0.0419029	97.7429	13010	13010	MS2	0/0
									High		lVNEVTEFAk	Unambiguous	1	1	P02768	N-Term(TMT10Plex); K10(TMT10Plex)	HCD	1	0	1	1	32302	Unique	Used	0.166555	1.87687	2.84886	1.49509	8.49682	557088	92786	1.04559e+06	1.58707e+06	832898	4733481	0.008646	5.30023	0	5.848	2	2	804.475	1607.94	0.853912	93.4616	12325	12325	MS2	0/0
									High		iMNGEADAMSLDGGFVYIAGk	Unambiguous	1	1	P02787	N-Term(TMT10Plex); K21(TMT10Plex)	HCD	1	0	1	1	41847	Unique	Used	0.504378	0.916599	3.22241	2.47194	3.01841	2383.3	1202.09	2184.53	7679.97	5891.38	7193.8	0.00018	5.29941	0	15.3185	248	3	873.122	2617.35	3.7495	163.779	22190	22190	MS2	0/0
							High				lQHLENELTHDIITk	Unambiguous	1	1	P01009	N-Term(TMT10Plex); K15(TMT10Plex)	HCD	1	0	1	1	28697	Unique	Used	0.282343	1.79367	1.30426	5.72709	2.56206	4313.61	1217.92	7737.18	5626.09	24704.4	11051.7	1.795e-12	5.29874	0	3.41574	145	4	566.328	2262.29	2.01596	116.431	13082	13082	MS2	0/0
							High				aLQDQLVLVAAkLDTEDkLR	Unambiguous	1	1	P01019	N-Term(TMT10Plex); K12(TMT10Plex); K18(TMT10Plex)	HCD	1	0	1	1	28909	Unique	Used	0.504781	1.20119	1.50787	4.27602	3.69094	4717.55	2381.33	5666.69	7113.43	20172.3	17412.2	7.044e-10	5.29654	2	15.272	167	3	976.256	2926.75	-0.516759	118.118	13301	13301	MS2	0/0
			High								HNVYINGITYTPVSSTNEk	Unambiguous	1	1	P01023	K19(TMT10Plex)	HCD	1	0	1	1	24729	Unique	Used	0.3697	0.844093	2.5631	7.06473	2.70815	3348.27	1237.85	2826.25	8581.96	23654.7	9067.63	1.395e-11	5.29334	0	15.0745	156	3	789.411	2366.22	-0.840653	71.7546	8017	8017	MS2	0/0
									High		dSTYSLSSTLTLSk	Unambiguous	1	1	P01834	N-Term(TMT10Plex); K14(TMT10Plex)	HCD	1	0	1	1	33114	Unique	Used	0.194253	0.998645	6.20124	2.43646	3.99331	38194.4	7419.38	38142.7	236853	93059.1	152522	0.0001197	5.29229	0	5.84502	23	2	981.046	1961.08	0.15146	98.6773	13164	13164	MS2	0/0
									High		dYVSQFEGSALGk	Unambiguous	1	1	P02647	N-Term(TMT10Plex); K13(TMT10Plex)	HCD	1	0	1	1	38750	Unique	Used	0.59383	2.52174	2.11454	3.79058	3.0369	3560.14	2114.12	8977.75	7528.06	13495	10811.8	0.0006839	5.29146	0	9.39247	250	2	930.003	1859	1.77805	138.607	18987	18987	MS2	0/0
									High		aIAANEADAVTLDAGLVYDAYLAPNNLkPVVAEFYGSk	Unambiguous	1	1	P02787	N-Term(TMT10Plex); K28(TMT10Plex); K38(TMT10Plex)	HCD	1	0	1	1	42052	Unique	Used	0.466988	0.443239	1.88009	1.47723	3.30593	603.546	281.849	267.515	1134.72	891.577	1995.28	9.196e-05	5.2907	0	25.7047	250	4	1161.13	4641.51	-0.125698	165.612	22404	22404	MS2	0/0
									High		tLNQPDSQLQLTTGNGLFLSEGLk	Unambiguous	1	1	P01009	N-Term(TMT10Plex); K24(TMT10Plex)	HCD	1	0	1	1	38002	Unique	Used	0.186744	1.32567	1.38428	5.39919	2.73954	5134.95	958.921	6807.23	7108.19	27724.6	14067.4	0.001189	5.29024	0	14.3361	62	3	1011.56	3032.67	0.711002	132.788	18215	18215	MS2	0/0
							High				lYHSEAFTVNFGDTEEAk	Unambiguous	1	1	P01009	N-Term(TMT10Plex); K18(TMT10Plex)	HCD	1	0	1	1	25974	Unique	Used	0.30559	1.05126	4.47327	3.82276	4.07243	6387.31	1951.9	6714.73	28572.2	24417.2	26011.8	1.043e-11	5.2883	0	32.0186	209	3	839.425	2516.26	-3.70527	94.6912	10268	10268	MS2	0/0
		High									sTSESTAALGcLVk	Unambiguous	2	2	P01859;P01861	N-Term(TMT10Plex); C11(Carbamidomethyl); K14(TMT10Plex)	HCD	1	0	1	1	24718	Not Unique	Not Used	0.410814	1.15747	4.90912	2.33494	3.96785	5224.85	2146.44	6047.62	25649.4	12199.7	20731.4	0.0002307	5.28728	0	11.1195	192	3	628.017	1882.04	0.0804734	84.7118	9382	9382	MS2	0/0
							High				vLSALQAVQGLLVAQGR	Unambiguous	1	1	P01019	N-Term(TMT10Plex)	HCD	1	0	1	1	32236	Unique	Used	0.557399	1.56033	2.51077	4.7637	3.53285	619.949	345.559	967.325	1556.55	2953.25	2190.19	1.977e-15	5.28673	0	18.5586	196	3	651.399	1952.18	-1.21079	145.298	16739	16739	MS2	0/0
				High							dcHLAQVPSHTVVAR	Unambiguous	1	1	P02787	N-Term(TMT10Plex); C2(Carbamidomethyl)	HCD	1	0	1	1	22487	Unique	Used	0.633765	0.942172	3.79117	1.30079	3.37047	1929.11	1222.6	1817.55	7313.58	2509.37	6501.99	0.0001016	5.28654	0	0	250	2	960.01	1919.01	0.859871	46.5659	5002	5002	MS2	0/0
							High				eFNAETFTFHADIcTLSEk	Unambiguous	1	1	P02768	N-Term(TMT10Plex); C14(Carbamidomethyl); K19(TMT10Plex)	HCD	1	0	1	1	27678	Unique	Used	0.255061	1.7755	2.99767	1.76847	6.82254	9032.44	2303.83	16037.1	27076.3	15973.6	61624.2	1.364e-11	5.28597	0	9.98739	59	3	906.79	2718.36	2.41632	108.353	12029	12029	MS2	0/0
									High		qEPERNEcFLQHkDDNPNLPR	Unambiguous	1	1	P02768	N-Term(TMT10Plex); C8(Carbamidomethyl); K13(TMT10Plex)	HCD	1	0	1	1	26455	Unique	Used	0.284049	2.17885	3.35503	4.25053	3.59404	58008.8	16477.4	126392	194621	246568	208486	0.01166	5.28402	2	12.0561	6	5	619.711	3094.53	-8.07131	56.9646	6283	6283	MS2	0/0
									High		vSEADSSNADWVTk	Unambiguous	1	1	P00751	N-Term(TMT10Plex); K14(TMT10Plex)	HCD	1	0	1	1	29098	Unique	Used	0.120921	0.577699	0.807035	5.50704	1.7198	35041.7	4237.28	20243.6	28279.9	192976	60264.8	5.192e-05	5.2832	0	31.3329	45	2	984.009	1967.01	-1.06551	73.1482	9014	9014	MS2	0/0
							High				aHFSPSNIILDFPAAGSAAR	Unambiguous	1	1	O00391	N-Term(TMT10Plex)	HCD	1	0	1	1	26695	Unique	Used	0.470824	1.12046	3.06481	3.0393	2.96994	7596.87	3576.79	8511.95	23283	23089.1	22562.3	5.284e-07	5.28308	0	23.0674	152	3	757.745	2271.22	4.71864	100.455	11013	11013	MS2	0/0
							High				vLSALQAVQGLLVAQGR	Unambiguous	1	1	P01019	N-Term(TMT10Plex)	HCD	1	0	1	1	31812	Unique	Used	0.990181	1.91288	2.70498	5.18946	5.78007	573.748	568.115	1097.51	1551.98	2977.45	3316.31	2.822e-15	5.28264	0	2.02967	65	3	651.401	1952.19	2.07204	141.763	16301	16301	MS2	0/0
High											lVNEVTEFAk	Unambiguous	1	1	P02768	N-Term(TMT10Plex); K10(TMT10Plex)	HCD	1	0	1	1	36304	Unique	Used	0.30603	1.851	3.01244	1.6863	8.19554	4191.34	1282.68	7758.19	12626.2	7067.85	34350.3	8.253e-06	5.28252	0	15.4449	250	2	804.473	1607.94	-1.04402	165.587	19163	19163	MS2	0/0
									High		lVNEVTEFAk	Unambiguous	1	1	P02768	N-Term(TMT10Plex); K10(TMT10Plex)	HCD	1	0	1	1	32572	Unique	Used	0.176078	1.68225	3.02876	1.37225	8.93014	753315	132642	1.26726e+06	2.28161e+06	1.03373e+06	6.72721e+06	0.004018	5.28179	0	4.85448	1	2	804.476	1607.94	1.99267	95.2188	12604	12604	MS2	0/0
							High				aLLAYAFALAGNQDk	Unambiguous	1	1	P01023	N-Term(TMT10Plex); K15(TMT10Plex)	HCD	1	0	1	1	30739	Unique	Used	0.331552	0.772175	1.10502	5.34476	2.8713	5520.68	1830.4	4262.93	6100.48	29506.7	15851.5	2.281e-12	5.28155	0	28.6365	250	2	1012.58	2024.16	1.97695	132.85	15192	15192	MS2	0/0
							High				sAGWNIPIGLLYcDLPEPR	Unambiguous	1	1	P02787	N-Term(TMT10Plex); C13(Carbamidomethyl)	HCD	1	0	1	1	30643	Unique	Used	1.08439	1.55908	3.5222	2.39429	3.76132	9459.4	10257.7	14748	33317.9	22648.6	35579.8	2.27e-10	5.27707	0	8.47702	27	3	800.758	2400.26	1.03368	132.073	15093	15093	MS2	0/0
									High		yEDGTLSLTSTSDLQSGIIk	Unambiguous	1	1	P04114	N-Term(TMT10Plex); K20(TMT10Plex)	HCD	1	0	1	1	33790	Unique	Used	0.527933	1.24353	1.77241	4.81827	3.49985	5188.06	2738.94	6451.49	9195.37	24997.5	18157.4	0.0004847	5.27659	0	23.7533	169	2	1293.71	2586.41	7.97695	103.214	13862	13862	MS2	0/0
									High		aDLEmQIESLTEELAYLk	Unambiguous	1	1	P13645	N-Term(TMT10Plex); M5(Oxidation); K18(TMT10Plex)	HCD	1	0	1	1	40702	Unique	Used	1.24846	0.793538	7.70965	1.89469	0.953648	48796.4	60920.2	38721.8	376203	92454	46534.6	0.0003113	5.27647	0	7.80886	10	3	857.462	2570.37	1.66554	154.528	21005	21005	MS2	0/0
							High				lkEDAVSAAFk	Unambiguous	1	1	P51884	N-Term(TMT10Plex); K2(TMT10Plex); K11(TMT10Plex)	HCD	1	0	1	1	24561	Unique	Used	0.759885	2.0893	1.67071	3.28913	2.44337	24069.8	18290.3	50288.9	40213.5	79168.7	58811.4	4.919e-12	5.27583	1	28.9291	78	3	622.714	1866.13	-1.02573	83.6822	8808	8808	MS2	0/0
									High		vFSNGADLSGVTEEAPLkLSk	Unambiguous	1	1	P01009	N-Term(TMT10Plex); K18(TMT10Plex); K21(TMT10Plex)	HCD	1	0	1	1	33385	Unique	Used	0.673114	2.67905	1.65086	3.88159	2.49162	17252.5	11612.9	46220.3	28481.4	66967.1	42986.7	0.0007338	5.27515	1	20.6486	37	3	950.544	2849.62	-1.37445	100.456	13444	13444	MS2	0/0
							High				lLDNWDSVTSTFSk	Unambiguous	1	1	P02647	N-Term(TMT10Plex); K14(TMT10Plex)	HCD	1	0	1	1	28886	Unique	Used	0.408982	2.50646	2.37713	4.7876	3.36275	9521.4	3894.08	23865	22633.6	45584.7	32018.1	2.521e-11	5.27456	0	13.2099	250	2	1036.06	2071.12	3.12299	117.936	13277	13277	MS2	0/0
							High				aLLAYAFSLLGkQNQNR	Unambiguous	1	1	P20742	N-Term(TMT10Plex); K12(TMT10Plex)	HCD	1	0	1	1	30955	Unique	Used	0.56075	1.01352	3.25274	2.15098	6.88205	3019.66	1693.27	3060.47	9822.15	6495.23	20781.4	2.712e-13	5.2706	1	24.2411	250	3	789.131	2365.38	0.907453	134.597	15415	15415	MS2	0/0
							High				sGTASVVcLLNNFYPR	Unambiguous	1	1	P01834	N-Term(TMT10Plex); C8(Carbamidomethyl)	HCD	1	0	1	1	29954	Unique	Used	0.527047	1.54178	3.33935	3.64526	3.26039	1673.99	882.274	2580.92	5590.05	6102.14	5457.87	1.032e-10	5.26794	0	8.87625	196	3	676.358	2027.06	-0.0733645	126.497	14381	14381	MS2	0/0
									High		SHcIAEVENDEMPADLPSLAADFVESk	Unambiguous	1	1	P02768	C3(Carbamidomethyl); K27(TMT10Plex)	HCD	1	0	1	1	36549	Unique	Used	0.919654	2.28252	3.25452	3.52956	4.50505	2921.97	2687.2	6669.46	9509.62	10313.3	13163.6	0.002093	5.26727	0	40.8835	250	3	1068.51	3203.51	-0.503429	121.816	16713	16713	MS2	0/0
									High		aAFTEccQAADk	Unambiguous	1	1	P02768	N-Term(TMT10Plex); C6(Carbamidomethyl); C7(Carbamidomethyl); K12(TMT10Plex)	HCD	1	0	1	1	26754	Unique	Used	0.282276	2.61151	2.65472	0.497137	8.64194	650195	183534	1.69799e+06	1726084	323236	5618943	0.0002797	5.26406	0	4.10513	2	2	915.448	1829.89	-2.57188	58.8149	6592	6592	MS2	0/0
									High		lVRPEVDVMcTAFHDNEETFLk	Unambiguous	1	1	P02768	N-Term(TMT10Plex); C10(Carbamidomethyl); K22(TMT10Plex)	HCD	1	0	1	1	34524	Unique	Used	0.551251	2.16119	2.22934	1.92825	7.35804	9159.13	5048.98	19794.6	20418.8	17661.1	67393.3	0.001396	5.26401	0	27.4062	39	4	777.901	3108.58	-2.43234	107.98	14621	14621	MS2	0/0
							High				vLSALQAVQGLLVAQGR	Unambiguous	1	1	P01019	N-Term(TMT10Plex)	HCD	1	0	1	1	32558	Unique	Used	0.486818	1.30074	1.64355	4.44764	4.49575	1101.61	536.286	1432.91	1810.56	4899.59	4952.58	5.379e-16	5.26315	0	28.8513	250	2	976.6	1952.19	3.67343	147.992	17072	17072	MS2	0/0
									High		gEcVPGEQEPEPILIPR	Unambiguous	1	1	P02760	N-Term(TMT10Plex); C3(Carbamidomethyl)	HCD	1	0	1	1	30751	Unique	Used	0.837046	1.74494	1.44787	5.17984	3.74611	10753.7	9001.38	18764.7	15570	55702.7	40284.6	0.00251	5.26315	0	19.7185	50	2	1075.06	2149.12	0.946603	83.549	10722	10722	MS2	0/0
							High				iDTINLFPATLFDAYmVAQNPGEWmLScQNLNHLk	Unambiguous	1	1	P00450	N-Term(TMT10Plex); M16(Oxidation); M25(Oxidation); C28(Carbamidomethyl); K35(TMT10Plex)	HCD	1	0	1	1	32341	Unique	Used	0.205719	0.649031	1.27222	2.97569	4.95909	607.775	125.031	394.465	773.226	1808.55	3014.01	4.404e-13	5.26185	0	9.23612	250	4	1139.58	4555.3	3.78776	146.16	16847	16847	MS2	0/0
									High		aVDQSVLLMkPEAELSVSSVYNLLTVk	Unambiguous	1	1	P20742	N-Term(TMT10Plex); K10(TMT10Plex); K27(TMT10Plex)	HCD	1	0	1	1	39266	Unique	Used	0.183973	0.364655	1.96346	1.75714	6.26493	3910.37	719.401	1425.94	7677.83	6871.04	24498.2	0.001297	5.26115	0	19.6104	128	3	1207.7	3621.09	3.47264	142.718	19521	19521	MS2	0/0
			High								lVNEVTEFAk	Unambiguous	1	1	P02768	N-Term(TMT10Plex); K10(TMT10Plex)	HCD	1	0	1	1	28159	Unique	Used	0.204286	1.54559	2.60399	1.89581	6.90029	6338.03	1294.77	9795.98	16504.2	12015.7	43734.3	1.053e-10	5.26011	0	8.95525	250	2	804.474	1607.94	-0.208928	99.7219	11562	11562	MS2	0/0
High											aIAANEADAVTLDAGLVYDAYLAPNNLkPVVAEFYGSk	Unambiguous	1	1	P02787	N-Term(TMT10Plex); K28(TMT10Plex); K38(TMT10Plex)	HCD	1	0	1	1	34481	Unique	Used	0.492967	0.390766	1.70884	1.41296	3.6104	499.369	246.172	195.137	853.341	705.588	1802.92	1.596e-05	5.25902	0	5.04469	250	4	1161.13	4641.51	1.66268	147.943	17165	17165	MS2	0/0
									High		vkSPELQAEAk	Unambiguous	1	1	P02652	N-Term(TMT10Plex); K2(TMT10Plex); K11(TMT10Plex)	HCD	1	0	1	1	26184	Unique	Used	1.69049	4.16804	3.84131	2.31156	2.65619	112545	190256	469091	432320	260154	298940	0.01301	5.25632	1	10.0595	8	3	629.722	1887.15	-0.25751	55.1983	6003	6003	MS2	0/0
									High		sSVVLDDGLVQDEFSESVk	Unambiguous	1	1	Q9UIQ6	N-Term(TMT10Plex); K19(TMT10Plex)	HCD	1	0	1	1	34159	Unique	Used	0.551573	1.99922	1.60952	3.01787	2.18268	4627.98	2552.67	9252.34	7448.82	13966.6	10101.4	0.000293	5.25599	0	0	178	2	1256.16	2511.31	-7.0353	105.592	14243	14243	MS2	0/0
			High								tNQVNSGGVLLR	Unambiguous	1	1	P02747	N-Term(TMT10Plex)	HCD	1	0	1	1	23232	Unique	Used	0.177168	0.810439	1.64746	5.91127	3.67952	13387	2371.74	10849.3	22054.6	79134	49257.6	1.456e-09	5.25579	0	14.9386	72	2	743.931	1486.85	0.551921	59.9835	6469	6469	MS2	0/0
							High				vLSALQAVQGLLVAQGR	Unambiguous	1	1	P01019	N-Term(TMT10Plex)	HCD	1	0	1	1	32621	Unique	Used	0.708996	1.28719	2.26824	3.76471	3.08456	483.3	342.658	622.1	1096.24	1819.48	1490.77	4e-13	5.2526	0	5.46322	250	3	651.4	1952.19	0.196141	148.53	17137	17137	MS2	0/0
				High							lAKTYETTLEk	Unambiguous	1	1	P02768	N-Term(TMT10Plex); K11(TMT10Plex)	HCD	1	0	1	1	24234	Unique	Used	0.106629	0.450801	1.32796	0.460384	6.47453	16199.1	1727.28	7302.55	21511.7	7457.78	104881	0.04114	5.25215	1	4.90432	250	2	878.019	1755.03	0.126463	60.7723	6820	6820	MS2	0/0
				High							aSPAFLASQNTk	Unambiguous	1	1	P20742	N-Term(TMT10Plex); K12(TMT10Plex)	HCD	1	0	1	1	25501	Unique	Used	0.188027	0.317951	2.289	0.773336	6.73831	5056.19	950.701	1607.62	11573.6	3910.14	34070.2	0.0003712	5.251	0	9.225	250	2	846.988	1692.97	0.293236	70.774	8129	8129	MS2	0/0
							High				vGYVSGWGQSDNFk	Unambiguous	1	1	P00739	N-Term(TMT10Plex); K14(TMT10Plex)	HCD	1	0	1	1	25875	Unique	Used	0.328093	1.51797	1.56597	5.99065	3.52409	10150.8	3330.4	15408.6	15895.8	60809.7	35772.3	2.046e-13	5.25041	0	6.00349	138	2	1001.53	2002.05	3.53608	93.9112	10166	10166	MS2	0/0
							High				dLGEENFkALVLIAFAQYLQQcPFEDHVk	Unambiguous	1	1	P02768	N-Term(TMT10Plex); K8(TMT10Plex); C22(Carbamidomethyl); K29(TMT10Plex)	HCD	1	0	1	1	33159	Unique	Used	0.183346	0.780152	1.83904	2.29406	6.64763	661.785	121.336	516.293	1217.05	1518.18	4399.3	3.283e-15	5.25038	1	4.40281	247	5	822.846	4110.2	1.18844	153.124	17693	17693	MS2	0/0
High											gGGGGGYGSGGSSYGSGGGSYGSGGGGGGGR	Unambiguous	1	1	P04264	N-Term(TMT10Plex)	HCD	1	0	1	1	22909	Unique	Used	7.72823	1.16458	1.12638	1.9353	0.788663	997.9	7712	1162.13	1124.01	1931.24	787.007	8.338e-06	5.25032	0	0	250	2	1307.06	2613.11	-0.135374	48.302	5201	5201	MS2	0/0
									High		eQLGPVTQEFWDNLEk	Unambiguous	1	1	P02647	N-Term(TMT10Plex); K16(TMT10Plex)	HCD	1	0	1	1	38846	Unique	Used	0.63069	2.77923	1.96006	3.8605	2.9624	4216.36	2659.22	11718.2	8264.33	16277.3	12490.5	0.001146	5.24955	0	26.3656	250	2	1196.14	2391.28	8.09819	139.393	19087	19087	MS2	0/0
							High				ccVEcPPcPAPPVAGPSVFLFPPkPk	Unambiguous	1	1	P01859	N-Term(TMT10Plex); C1(Carbamidomethyl); C2(Carbamidomethyl); C5(Carbamidomethyl); C8(Carbamidomethyl); K24(TMT10Plex); K26(TMT10Plex)	HCD	1	0	1	1	27133	Unique	Used	0.261762	0.616156	4.94955	1.27811	6.47706	10758	2816.04	6628.63	53247.5	13750	69680.4	4.101e-09	5.2489	0	4.04135	26	4	899.731	3595.9	3.02474	104.02	11466	11466	MS2	0/0
				High							lATALSLSNk	Unambiguous	1	1	P04114	N-Term(TMT10Plex); K10(TMT10Plex)	HCD	1	0	1	1	27745	Unique	Used	0.452425	0.820954	1.09105	4.25201	3.94611	19221.5	8696.27	15779.9	20971.5	81730	75850.1	0.004036	5.24853	0	24.6571	181	2	738.464	1475.92	-0.0474056	88.9747	10450	10450	MS2	0/0
									High		fYQTSVESVDFANAPEESR	Unambiguous	1	1	P29508	N-Term(TMT10Plex)	HCD	1	0	1	1	32291	Unique	Used	0.270492	0.949679	10.1017	2.6879	1.87694	3291.72	890.383	3126.07	33252	8847.81	6178.36	0.0003249	5.24742	0	7.976	91	2	1203.08	2405.15	2.07605	93.3791	12313	12313	MS2	0/0
							High				qVFLYPEkDEPTYILNIkR	Unambiguous	1	1	P04114	N-Term(TMT10Plex); K8(TMT10Plex); K18(TMT10Plex)	HCD	1	0	1	1	26866	Unique	Used	1.06655	1.19758	1.15386	2.38613	3.43258	6284.62	6702.84	7526.3	7251.57	14995.9	21572.5	3.421e-08	5.24742	2	27.3825	160	4	764.197	3053.77	0.948114	101.839	11190	11190	MS2	0/0
									High		dYVSQFEGSALGk	Unambiguous	1	1	P02647	N-Term(TMT10Plex); K13(TMT10Plex)	HCD	1	0	1	1	36453	Unique	Used	0.61517	2.39051	2.11379	3.84365	3.19765	7318.82	4502.32	17495.7	15470.4	28131	23403	0.001657	5.24584	0	25.7833	172	2	930.002	1859	0.727414	121.142	16614	16614	MS2	0/0
									High		ePcVESLVSQYFQTVTDYGk	Unambiguous	1	1	P02652	N-Term(TMT10Plex); C3(Carbamidomethyl); K20(TMT10Plex)	HCD	1	0	1	1	40041	Unique	Used	0.761938	2.60997	2.73683	2.87807	3.71061	4007.26	3053.29	10458.8	10967.2	11533.2	14869.4	0.001374	5.24408	0	8.9876	73	3	936.812	2808.42	1.83691	149.073	20322	20322	MS2	0/0
									High		vHTEccHGDLLEcADDR	Unambiguous	1	1	P02768	N-Term(TMT10Plex); C5(Carbamidomethyl); C6(Carbamidomethyl); C13(Carbamidomethyl)	HCD	1	0	1	1	25831	Unique	Used	0.408072	2.48338	3.04992	0.940488	6.96175	17026.4	6948.01	42283.1	51929.3	16013.2	118534	0.0001588	5.24408	0	12.9515	26	3	772.672	2316	0.143931	52.8828	5638	5638	MS2	0/0
							High				sLGPNScSANGPGLYLIHGPNLYcYSDVEkLNAAk	Unambiguous	1	1	P02790	N-Term(TMT10Plex); C7(Carbamidomethyl); C24(Carbamidomethyl); K30(TMT10Plex); K35(TMT10Plex)	HCD	1	0	1	1	27516	Unique	Used	0.648571	1.65413	3.62166	3.43967	3.52769	1199.06	777.678	1983.41	4342.6	4124.38	4229.93	1.703e-09	5.24207	1	0	250	4	1117.58	4467.29	-2.4479	107.047	11861	11861	MS2	0/0
							High				yVGGQEHFAHLLILR	Unambiguous	1	1	P02763	N-Term(TMT10Plex)	HCD	1	0	1	1	24948	Unique	Used	0.417717	1.05944	2.87422	3.03006	3.66422	19642.5	8205.01	20810	56456.9	59518	71974.6	3.813e-15	5.23492	0	19.3929	65	3	661.377	1982.12	0.190538	86.6531	9208	9208	MS2	0/0
							High				lPSGLPVSLLTLYLDNNk	Unambiguous	1	1	P51884	N-Term(TMT10Plex); K18(TMT10Plex)	HCD	1	0	1	1	32203	Unique	Used	0.822542	2.05224	1.35029	3.61085	2.84528	10900.2	8965.88	22369.9	14718.5	39359	31014.2	1.225e-14	5.23489	0	4.37023	86	3	805.814	2415.43	0.694868	145.027	16705	16705	MS2	0/0
							High				vLSALQAVQGLLVAQGR	Unambiguous	1	1	P01019	N-Term(TMT10Plex)	HCD	1	0	1	1	32440	Unique	Used	0.759468	1.56048	2.72397	5.82376	4.5474	375.06	284.846	585.274	1021.65	2184.26	1705.55	1.397e-12	5.23481	0	5.67489	250	3	651.4	1952.19	0.196141	147.01	16950	16950	MS2	0/0
									High		aAPSVTLFPPSSEELQANk	Unambiguous	4	4	A0M8Q6;P0CF74;P0CG05;P0CG06	N-Term(TMT10Plex); K19(TMT10Plex)	HCD	1	0	1	1	32103	Not Unique	Not Used	0.39417	0.946657	7.24595	1.94938	2.51479	14229.6	5608.88	13470.5	103107	27738.8	35784.4	0.001285	5.2342	0	2.49896	42	2	1222.67	2444.34	-0.80219	92.1866	12119	12119	MS2	0/0
									High		aDDkETcFAEEGk	Unambiguous	1	1	P02768	N-Term(TMT10Plex); K4(TMT10Plex); C7(Carbamidomethyl); K13(TMT10Plex)	HCD	1	0	1	1	26880	Unique	Used	0.180367	1.55942	2.12849	1.04128	9.02857	50602	9126.91	78910	107706	52691.1	456864	0.001761	5.23389	1	12.0651	27	2	1094.06	2187.11	-3.94728	59.524	6722	6722	MS2	0/0
				High							hNVYINGITYTPVSSTNEk	Unambiguous	1	1	P01023	N-Term(TMT10Plex); K19(TMT10Plex)	HCD	1	0	1	1	27492	Unique	Used	0.549589	0.98609	2.03235	5.80647	2.66627	2103.84	1156.25	2074.58	4275.74	12215.9	5609.41	0.0002235	5.23378	0	2.66072	250	3	865.799	2595.38	0.703896	86.8655	10188	10188	MS2	0/0
				High							hNVYINGITYTPVSSTNEk	Unambiguous	1	1	P01023	N-Term(TMT10Plex); K19(TMT10Plex)	HCD	1	0	1	1	27071	Unique	Used	0.176569	0.57164	1.70816	6.31104	2.09601	2642.48	466.58	1510.55	4513.78	16676.8	5538.65	0.0003311	5.23328	0	0	213	3	865.798	2595.38	-0.707114	83.4086	9753	9753	MS2	0/0
				High							hQDGSYSTFGER	Unambiguous	1	1	P20742	N-Term(TMT10Plex)	HCD	1	0	1	1	21889	Unique	Used	0.612708	1.29705	3.23429	1.97576	5.32219	4420.52	2708.49	5733.64	14297.2	8733.87	23526.9	0.002147	5.23181	0	9.41387	163	3	538.256	1612.75	-0.421934	41.6684	4376	4376	MS2	0/0
									High		vGAHAGEYGAEALER	Unambiguous	1	1	P69905	N-Term(TMT10Plex)	HCD	1	0	1	1	26335	Unique	Used	0.401838	2.85635	1.5904	4.6809	1.87658	23629.3	9495.13	67493.5	37580	110606	44342.2	0.0003789	5.23008	0	4.18895	24	2	879.946	1758.88	-7.58695	56.1924	6159	6159	MS2	0/0
			High								ySSLAEAASk	Unambiguous	1	1	P00915	N-Term(TMT10Plex); K10(TMT10Plex)	HCD	1	0	1	1	24692	Unique	Used	0.296372	3.30381	1.21622	4.10883	0.858779	17553.2	5202.25	57992.3	21348.4	72123	15074.3	1.489e-08	5.23004	0	5.26562	194	2	742.921	1484.83	-1.32086	71.4696	7979	7979	MS2	0/0
				High							dQSHDLGLHVLScR	Unambiguous	1	1	Q13219	N-Term(TMT10Plex); C13(Carbamidomethyl)	HCD	1	0	1	1	24594	Unique	Used	0.965314	3.44485	3.17149	3.33796	2.01003	3602.01	3477.07	12408.4	11423.7	12023.4	7240.16	0.0009246	5.22962	0	14.3228	162	3	622.654	1865.95	-0.0646366	63.6281	7192	7192	MS2	0/0
			High								tTLSGAPcQPWASEATYR	Unambiguous	1	1	P00748	N-Term(TMT10Plex); C8(Carbamidomethyl)	HCD	1	0	1	1	26372	Unique	Used	0.777044	3.03714	1.15026	3.38978	0.743201	1792.14	1392.57	5442.98	2061.43	6074.95	1331.92	4.095e-15	5.22947	0	0	250	2	1113.05	2225.09	0.254408	84.8799	9715	9715	MS2	0/0
				High							fTcTVTHTDLPSPLk	Unambiguous	2	2	P01871;P04220	N-Term(TMT10Plex); C3(Carbamidomethyl); K15(TMT10Plex)	HCD	1	0	1	1	27451	Not Unique	Not Used	0.547452	1.98983	3.41612	2.48645	2.94526	18293.8	10014.9	36401.5	62493.7	45486.6	53879.8	0.0009425	5.22937	0	5.62826	57	3	725.734	2175.19	-0.116662	86.5437	10146	10146	MS2	0/0
							High				lQHLENELTHDIITk	Unambiguous	1	1	P01009	N-Term(TMT10Plex); K15(TMT10Plex)	HCD	1	0	1	1	26952	Unique	Used	0.164964	1.57303	0.780289	5.5443	2.41499	44027.5	7262.95	69256.6	34354.2	244102	106326	1.96e-08	5.22739	0	3.8654	7	3	754.77	2262.29	3.69461	102.548	11279	11279	MS2	0/0
							High				yTKkVPQVSTPTLVEVSR	Unambiguous	1	1	P02768	N-Term(TMT10Plex); K4(TMT10Plex)	HCD	1	0	1	1	23104	Unique	Used	0.322335	1.37579	2.09641	1.94735	6.12723	5939.51	1914.52	8171.51	12451.6	11566.3	36392.8	2.684e-13	5.22728	2	23.8388	208	3	830.828	2490.47	0.0668348	72.1372	7300	7300	MS2	0/0
							High				qFSFPLSSEPFQGSYk	Unambiguous	1	1	P01023	N-Term(TMT10Plex); K16(TMT10Plex)	HCD	1	0	1	1	28156	Unique	Used	0.193058	0.598854	1.18746	7.68095	2.1076	6735.74	1300.39	4033.72	7998.44	51736.9	14196.2	8.357e-11	5.22665	0	3.78482	219	2	1154.12	2307.23	9.15697	112.118	12523	12523	MS2	0/0
							High				gWVTDGFSSLk	Unambiguous	1	1	P02656	N-Term(TMT10Plex); K11(TMT10Plex)	HCD	1	0	1	1	26893	Unique	Used	0.40443	2.15756	1.14722	5.50879	1.50901	40776.6	16491.3	87977.9	46779.8	224630	61532.2	1.84e-09	5.22568	0	7.7049	49	2	827.963	1654.92	-1.37458	102.067	11218	11218	MS2	0/0
									High		vVSMDENFHPLNELIPLVYIQDPk	Unambiguous	1	1	P01023	N-Term(TMT10Plex); K24(TMT10Plex)	HCD	1	0	1	1	37885	Unique	Used	0.34751	0.720419	1.58704	7.31936	2.41757	9574.39	3327.2	6897.57	15195	70078.4	23146.8	0.0005266	5.22373	0	7.2892	63	4	817.949	3268.77	0.93132	131.853	18094	18094	MS2	0/0
							High				rPcFSALEVDETYVPk	Unambiguous	1	1	P02768	N-Term(TMT10Plex); C3(Carbamidomethyl); K16(TMT10Plex)	HCD	1	0	1	1	25365	Unique	Used	0.118165	1.20821	2.94254	1.05652	11.0483	117664	13903.7	142162	346230	124314	1.29999e+06	6.656e-06	5.22303	0	4.23282	3	3	790.427	2369.27	3.34187	89.9173	9639	9639	MS2	0/0
									High		vFSNGADLSGVTEEAPLk	Unambiguous	1	1	P01009	N-Term(TMT10Plex); K18(TMT10Plex)	HCD	1	0	1	1	36045	Unique	Used	0.349024	1.56616	1.65128	4.49087	2.59953	4770.45	1665	7471.3	7877.34	21423.4	12400.9	9.07e-05	5.22119	0	72.1784	250	2	1146.64	2292.26	7.02139	118.253	16192	16192	MS2	0/0
							High				aTVAVYLESLQDTk	Unambiguous	1	1	P04114	N-Term(TMT10Plex); K14(TMT10Plex)	HCD	1	0	1	1	28188	Unique	Used	0.942355	1.18756	1.57337	4.36161	2.93833	9948.6	9375.12	11814.5	15652.8	43391.9	29232.3	2.067e-12	5.2198	0	5.04815	187	2	998.575	1996.14	3.37897	112.371	12556	12556	MS2	0/0
			High								gAYPLSIEPIGVR	Unambiguous	1	1	P00450	N-Term(TMT10Plex)	HCD	1	0	1	1	27769	Unique	Used	0.361476	0.882117	1.76868	5.45181	3.70336	4842.7	1750.52	4271.83	8565.19	26401.5	17934.3	3.303e-11	5.21777	0	16.0017	250	2	800.967	1600.93	0.152306	96.4035	11159	11159	MS2	0/0
							High				hTFmGVVSLGSPSGEVSHPR	Unambiguous	1	1	P02765	N-Term(TMT10Plex); M4(Oxidation)	HCD	1	0	1	1	22190	Unique	Used	0.55792	0.812273	2.75038	4.97905	2.29646	3408.23	1901.52	2768.41	9373.93	16969.7	7826.86	2.781e-13	5.21577	0	33.1115	236	4	582.3	2326.18	-0.810903	64.723	6355	6355	MS2	0/0
									High		vVSMDENFHPLNELIPLVYIQDPk	Unambiguous	1	1	P01023	N-Term(TMT10Plex); K24(TMT10Plex)	HCD	1	0	1	1	38232	Unique	Used	0.60298	1.06591	2.59948	5.58668	3.00073	2439.32	1470.86	2600.1	6340.96	13627.7	7319.73	0.001336	5.21505	0	8.52402	250	4	817.952	3268.79	5.26325	134.573	18452	18452	MS2	0/0
							High				cPAPELLGGPSVFLFPPkPk	Unambiguous	1	1	P01860	N-Term(TMT10Plex); C1(Carbamidomethyl); K18(TMT10Plex); K20(TMT10Plex)	HCD	1	0	1	1	28635	Unique	Used	0.300378	0.577087	7.36115	2.75451	3.73164	5756.32	1729.07	3321.89	42373.1	15855.8	21480.5	1.216e-09	5.215	0	17.1778	79	3	946.891	2838.66	1.3002	115.938	13018	13018	MS2	0/0
									High		ePcVESLVSQYFQTVTDYGk	Unambiguous	1	1	P02652	N-Term(TMT10Plex); C3(Carbamidomethyl); K20(TMT10Plex)	HCD	1	0	1	1	39831	Unique	Used	0.65305	2.5114	2.53518	2.86153	3.37473	4726.43	3086.6	11870	11982.3	13524.8	15950.4	0.002883	5.21458	0	9.77622	38	3	936.812	2808.42	2.0977	147.342	20105	20105	MS2	0/0
							High				LAkTYETTLEkccAAADPHEcYAk	Ambiguous	1	1	P02768	K3(TMT10Plex); K11(TMT10Plex); C12(Carbamidomethyl); C13(Carbamidomethyl); C21(Carbamidomethyl); K24(TMT10Plex)	HCD	0.0019	0	1	1	22764	Unique	Used	0.292651	1.7149	1.90449	0.786493	6.63961	4773.06	1396.84	8185.31	9090.24	3753.98	31691.2	3.613e-08	5.21325	2	15.1149	250	4	880.198	3517.77	-1.04762	69.4116	6948	6948	MS2	0/0
							High				lQHLENELTHDIITk	Unambiguous	1	1	P01009	N-Term(TMT10Plex); K15(TMT10Plex)	HCD	1	0	1	1	28974	Unique	Used	0.296178	1.52062	1.96504	4.30414	2.92335	4769.03	1412.48	7251.88	9371.33	20526.5	13941.5	1.323e-10	5.21206	0	16.0953	141	3	754.767	2262.29	0.538036	118.579	13368	13368	MS2	0/0
									High		tLNQPDSQLQLTTGNGLFLSEGLk	Unambiguous	1	1	P01009	N-Term(TMT10Plex); K24(TMT10Plex)	HCD	1	0	1	1	40314	Unique	Used	0.175597	1.23589	1.37069	4.73512	2.58773	2705.26	475.034	3343.39	3708.06	12809.7	7000.48	0.0009719	5.21185	0	5.0291	148	3	1011.56	3032.67	1.43553	151.345	20604	20604	MS2	0/0
									High		aVLDVFEEGTEASAATAVk	Unambiguous	1	1	P01011	N-Term(TMT10Plex); K19(TMT10Plex)	HCD	1	0	1	1	35157	Unique	Used	0.167798	0.511511	1.80983	6.1879	2.6761	7279.33	1221.46	3723.46	13174.3	45043.7	19480.2	0.0001956	5.21164	0	0	150	2	1183.64	2366.27	-5.96015	112.155	15275	15275	MS2	0/0
							High				skPTVSSSMEFk	Unambiguous	1	1	P04114	N-Term(TMT10Plex); K2(TMT10Plex); K12(TMT10Plex)	HCD	1	0	1	1	22838	Unique	Used	0.681652	0.984541	1.61596	4.39597	3.51933	11611.8	7915.22	11432.3	18764.3	51045.2	40865.8	1.248e-11	5.21062	0	10.1215	189	3	672.386	2015.14	-0.652735	69.9864	7025	7025	MS2	0/0
							High				vLSALQAVQGLLVAQGR	Unambiguous	1	1	P01019	N-Term(TMT10Plex)	HCD	1	0	1	1	32982	Unique	Used	0.570248	1.40644	2.60477	4.46538	3.68786	560.431	319.585	788.215	1459.79	2502.54	2066.79	7.542e-13	5.2106	0	2.17585	250	3	651.4	1952.19	-0.0852446	151.61	17510	17510	MS2	0/0
							High				NTVLVLNTQSLVFVQTDkPMYkPGQTVR	Unambiguous	1	1	P20742	K18(TMT10Plex); K22(TMT10Plex)	HCD	1	0	1	1	26755	Unique	Used	0.419687	0.65248	2.85046	2.43123	4.24203	2507.63	1052.42	1636.18	7147.9	6096.62	10637.5	1.11e-09	5.20989	0	0	250	4	909.521	3635.06	6.39923	100.924	11075	11075	MS2	0/0
									High		sAGWNIPIGLLYcDLPEPR	Unambiguous	1	1	P02787	N-Term(TMT10Plex); C13(Carbamidomethyl)	HCD	1	0	1	1	38271	Unique	Used	0.863763	1.29079	3.07532	2.58882	3.51263	5072.91	4381.79	6548.04	15600.8	13132.8	17819.3	0.0007727	5.20855	0	5.50353	37	3	800.76	2400.26	2.48311	134.896	18493	18493	MS2	0/0
									High		sHcIAEVENDEmPADLPSLAADFVESk	Unambiguous	1	1	P02768	N-Term(TMT10Plex); C3(Carbamidomethyl); M12(Oxidation); K27(TMT10Plex)	HCD	1	0	1	1	40699	Unique	Used	0.572817	1.66494	3.86838	3.09631	5.96094	798.269	457.262	1329.07	3088.01	2471.69	4758.44	0.0001508	5.20648	0	43.1252	250	3	1150.24	3448.7	9.90048	154.495	21001	21001	MS2	0/0
									High		gMADQDGLkPTIDkPSEDSPPLEMLGPR	Unambiguous	1	1	P19827	N-Term(TMT10Plex); K9(TMT10Plex); K14(TMT10Plex)	HCD	1	0	1	1	32184	Unique	Used	0.242085	1.0681	1.09732	6.21279	1.1322	51942.5	12574.5	55480.1	56997.5	322708	58809.5	0.0009843	5.20427	0	2.9547	13	4	921.242	3681.95	0.681813	92.7334	12203	12203	MS2	0/0
									High		lHTEAQIQEEGTVVELTGR	Unambiguous	1	1	P01023	N-Term(TMT10Plex)	HCD	1	0	1	1	39027	Unique	Used	0.694817	1.65149	3.14205	3.49424	3.05768	1856.57	1289.98	3066.11	5833.45	6487.31	5676.81	0.0002905	5.20337	0	5.92408	189	3	780.419	2339.24	1.30432	140.794	19274	19274	MS2	0/0
			High								gSGGLGGAcGGAGFGSR	Unambiguous	3	3	P02538;P04259;P48668	N-Term(TMT10Plex); C9(Carbamidomethyl)	HCD	1	0	1	1	22823	Not Unique	Not Used	0.855202	0.907811	7.6033	1.88493	0.985733	1810.41	1548.26	1643.51	13765.1	3412.5	1784.58	7.881e-17	5.20264	0	40.5015	250	2	827.404	1653.8	2.35539	56.8181	6046	6046	MS2	0/0
							High				aLVLIAFAQYLQQcPFEDHVk	Unambiguous	1	1	P02768	N-Term(TMT10Plex); C14(Carbamidomethyl); K21(TMT10Plex)	HCD	1	0	1	1	33609	Unique	Used	0.336411	1.38165	2.73832	2.49108	6.39815	2110.33	709.94	2915.75	5778.77	5257.02	13502.2	1.492e-12	5.20233	0	14.3461	250	4	737.908	2948.61	0.180289	156.823	18158	18158	MS2	0/0
							High				lAKTYETTLEkccAAADPHEcYAk	Ambiguous	1	1	P02768	N-Term(TMT10Plex); K11(TMT10Plex); C12(Carbamidomethyl); C13(Carbamidomethyl); C21(Carbamidomethyl); K24(TMT10Plex)	HCD		0.0019	2	2	22764	Redundant	Not Used	0.292651	1.7149	1.90449	0.786493	6.63961	4773.06	1396.84	8185.31	9090.24	3753.98	31691.2	3.621e-08	5.20123	2	15.1149	250	4	880.198	3517.77	-1.04762	69.4116	6948	6948	MS2	0/0
									High		vFDEFkPLVEEPQNLIk	Unambiguous	1	1	P02768	N-Term(TMT10Plex); K6(TMT10Plex); K17(TMT10Plex)	HCD	1	0	1	1	40281	Unique	Used	0.268075	1.72437	2.70559	1.52625	7.75317	11702.1	3137.04	20178.8	31661	17860.3	90728.3	0.001421	5.201	0	6.11474	77	3	911.535	2732.59	2.03088	151.072	20570	20570	MS2	0/0
							High				aNAGkPkDPTFIPAPIQAk	Unambiguous	1	1	P01019	N-Term(TMT10Plex); K5(TMT10Plex); K7(TMT10Plex); K19(TMT10Plex)	HCD	1	0	1	1	23653	Unique	Used	2.57904	2.56187	1.81617	3.01713	2.81053	7265.04	18736.9	18612.1	13194.5	21919.6	20418.6	8.142e-09	5.19965	1	5.20045	70	4	720.943	2880.75	0.0779283	76.4735	7868	7868	MS2	0/0
							High				fkPTLSQQQk	Unambiguous	1	1	Q14624	N-Term(TMT10Plex); K2(TMT10Plex); K10(TMT10Plex)	HCD	1	0	1	1	22037	Unique	Used	0.506108	1.15171	1.57789	4.73382	3.44953	7568.08	3830.27	8716.21	11941.6	35825.9	26106.3	4.17e-10	5.19833	0	20.5104	250	3	631.39	1892.16	-0.75596	63.4121	6195	6195	MS2	0/0
							High				tHTcPPcPAPELLGGPSVFLFPPkPk	Unambiguous	1	1	P01857	N-Term(TMT10Plex); C4(Carbamidomethyl); C7(Carbamidomethyl); K24(TMT10Plex); K26(TMT10Plex)	HCD	1	0	1	1	27132	Unique	Used	0.161479	1.18499	7.31944	1.53681	6.5935	13210.1	2133.15	15653.8	96690.2	20301.4	87100.5	3.044e-09	5.19558	0	2.59038	14	4	883.745	3531.96	3.16737	104.017	11465	11465	MS2	0/0
							High				nQGNTWLTAFVLk	Unambiguous	2	2	P01023;P20742	N-Term(TMT10Plex); K13(TMT10Plex)	HCD	1	0	1	1	29322	Not Unique	Not Used	0.149202	0.184502	0.813539	2.77162	3.93478	294516	43942.4	54338.6	239600	816285	1.15886e+06	2.289e-09	5.19462	0	2.52017	7	2	975.569	1950.13	4.45467	121.365	13728	13728	MS2	0/0
							High				sAGWNIPIGLLYcDLPEPR	Unambiguous	1	1	P02787	N-Term(TMT10Plex); C13(Carbamidomethyl)	HCD	1	0	1	1	30621	Unique	Used	1.09957	1.26825	3.512	1.63479	3.4849	1544.84	1698.66	1959.25	5425.49	2525.5	5383.62	4.378e-12	5.19451	0	0	250	2	1200.63	2400.26	0.479858	131.884	15070	15070	MS2	0/0
				High							fGFGGSTDSGPIR	Unambiguous	1	1	O43184	N-Term(TMT10Plex)	HCD	1	0	1	1	27161	Unique	Used	0.470792	2.39583	1.49435	3.29754	1.87442	4688.63	2207.37	11233.2	7006.46	15460.9	8788.45	0.0007304	5.19384	0	9.14247	250	2	763.894	1526.78	-0.203399	84.1633	9846	9846	MS2	0/0
									High		tLNQPDSQLQLTTGNGLFLSEGLk	Unambiguous	1	1	P01009	N-Term(TMT10Plex); K24(TMT10Plex)	HCD	1	0	1	1	41544	Unique	Used	0.192483	1.4325	1.22032	5.30832	2.72035	2995.09	576.505	4290.46	3654.98	15898.9	8147.7	0.001592	5.19275	0	2.95702	113	3	1011.56	3032.67	1.37516	161.218	21875	21875	MS2	0/0
									High		dYVSQFEGSALGk	Unambiguous	1	1	P02647	N-Term(TMT10Plex); K13(TMT10Plex)	HCD	1	0	1	1	33835	Unique	Used	0.614944	2.39706	2.21056	4.33709	3.08347	19308.9	11873.9	46284.7	42683.6	83744.5	59538.5	0.00109	5.18994	0	21.5091	47	2	930.002	1859	0.727414	103.525	13909	13909	MS2	0/0
				High							dFTcVHQALk	Unambiguous	1	1	P05155	N-Term(TMT10Plex); C4(Carbamidomethyl); K10(TMT10Plex)	HCD	1	0	1	1	25015	Unique	Used	0.691829	1.27811	1.012	4.54157	2.55943	13851.2	9582.66	17703.4	14017.4	62906.2	35451.2	0.001977	5.18889	0	4.28477	144	2	838.964	1676.92	0.510689	66.9203	7627	7627	MS2	0/0
									High		eTYGEMADccAk	Unambiguous	1	1	P02768	N-Term(TMT10Plex); C9(Carbamidomethyl); C10(Carbamidomethyl); K12(TMT10Plex)	HCD	1	0	1	1	27144	Unique	Used	0.267727	2.13557	3.05688	0.600773	9.24843	860535	230388	1837729	2.63055e+06	516986	7.95859e+06	0.0002045	5.18656	0	5.71535	2	2	946.931	1892.85	-2.73118	61.1678	6995	6995	MS2	0/0
									High		lYHSEAFTVNFGDTEEAk	Unambiguous	1	1	P01009	N-Term(TMT10Plex); K18(TMT10Plex)	HCD	1	0	1	1	41612	Unique	Used	0.249537	0.855725	1.27713	4.67773	3.56515	2241.81	559.415	1918.38	2863.08	10486.6	7992.39	0.002175	5.18293	0	4.3467	250	3	839.428	2516.27	-0.430672	161.763	21945	21945	MS2	0/0
High											gGGGGGYGSGGSSYGSGGGSYGSGGGGGGGR	Unambiguous	1	1	P04264	N-Term(TMT10Plex)	HCD	1	0	1	1	22926	Unique	Used	3.20574	0.927063	1.3359	1.46272	2.24979	328.527	1053.17	304.565	438.88	480.543	739.118	3.464e-08	5.18035	0	18.9154	250	3	871.708	2613.11	-2.07918	48.4409	5218	5218	MS2	0/0
							High				hPDYSVVLLLR	Unambiguous	1	1	P02768	N-Term(TMT10Plex)	HCD	1	0	1	1	26536	Unique	Used	0.341036	1.6129	2.63342	3.38068	4.30465	4240.97	1446.32	6840.25	11168.3	14337.4	18255.9	1.479e-09	5.18029	0	6.22953	142	3	514.307	1540.91	1.12081	99.2491	10849	10849	MS2	0/0
									High		iMNGEADAMSLDGGFVYIAGk	Unambiguous	1	1	P02787	N-Term(TMT10Plex); K21(TMT10Plex)	HCD	1	0	1	1	36428	Unique	Used	0.375791	0.556799	2.91826	2.19246	2.84621	7092.58	2665.33	3949.15	20698	15550.2	20187	0.0005008	5.17957	0	71.7975	152	2	1309.17	2617.33	-2.47167	120.955	16588	16588	MS2	0/0
							High				aALTELSLGSAYQAMILGVDSk	Unambiguous	1	1	P04114	N-Term(TMT10Plex); K22(TMT10Plex)	HCD	1	0	1	1	31458	Unique	Used	0.593099	1.43314	1.95228	3.85688	4.67607	1640.86	973.193	2351.58	3203.42	6328.59	7672.78	4.202e-12	5.17806	0	6.89253	250	3	899.503	2696.49	0.00620192	138.782	15935	15935	MS2	0/0
									High		dSTYSLSSTLTLSk	Unambiguous	1	1	P01834	N-Term(TMT10Plex); K14(TMT10Plex)	HCD	1	0	1	1	34499	Unique	Used	0.206765	0.875651	5.48077	2.48659	3.61254	13103.9	2709.42	11474.4	71819.2	32584	47338.3	0.0001566	5.17649	0	14.7933	75	2	981.042	1961.08	-3.77007	107.797	14595	14595	MS2	0/0
							High				lQHLENELTHDIITk	Unambiguous	1	1	P01009	N-Term(TMT10Plex); K15(TMT10Plex)	HCD	1	0	1	1	27887	Unique	Used	0.676629	1.65087	2.05129	4.4464	2.69252	8835.45	5978.32	14586.2	18124	39286	23789.6	7.103e-10	5.17592	0	11.4701	88	3	754.767	2262.29	-0.271346	110.005	12245	12245	MS2	0/0
									High		gEVQAMLGQSTEELR	Unambiguous	1	1	P02649	N-Term(TMT10Plex)	HCD	1	0	1	1	31542	Unique	Used	0.5631	1.59173	2.52073	3.58522	3.38583	3263.78	1837.83	5195.06	8227.1	11701.4	11050.6	0.0007081	5.17467	0	36.1023	185	2	938.994	1876.98	8.64298	88.5388	11539	11539	MS2	0/0
									High		lHTEAQIQEEGTVVELTGR	Unambiguous	1	1	P01023	N-Term(TMT10Plex)	HCD	1	0	1	1	42073	Unique	Used	0.680617	1.62497	3.82079	3.84915	3.1856	570.202	388.089	926.561	2178.62	2194.79	1816.43	9.304e-05	5.1723	0	27.8918	250	3	780.419	2339.24	1.30432	165.801	22426	22426	MS2	0/0
							High				yFAATQFEPLAAR	Unambiguous	1	1	Q9UIQ6	N-Term(TMT10Plex)	HCD	1	0	1	1	26632	Unique	Used	0.353144	1.49909	1.89369	3.0489	2.37449	9078.7	3206.08	13609.8	17192.3	27680	21557.2	2.253e-13	5.17129	0	11.2752	120	2	857.462	1713.92	0.541774	99.9885	10948	10948	MS2	0/0
							High				vSFLSALEEYTk	Unambiguous	1	1	P02647	N-Term(TMT10Plex); K12(TMT10Plex)	HCD	1	0	1	1	32618	Unique	Used	0.574622	3.18777	2.20062	4.10863	3.1006	5357.18	3078.36	17077.4	11789.1	22010.7	16610.5	2.273e-13	5.16687	0	8.96329	250	2	923.025	1845.04	1.07371	148.506	17134	17134	MS2	0/0
			High								aATGEcTATVGkR	Unambiguous	1	1	P01042	N-Term(TMT10Plex); C6(Carbamidomethyl); K12(TMT10Plex)	HCD	1	0	1	1	20514	Unique	Used	0.672867	3.03151	1.43926	3.73971	1.96294	3527.33	2373.43	10693.2	5076.75	13191.2	6923.94	2.551e-11	5.16642	1	33.3048	250	3	593.997	1779.98	-0.591569	38.1152	3645	3645	MS2	0/0
									High		lYHSEAFTVNFGDTEEAk	Unambiguous	1	1	P01009	N-Term(TMT10Plex); K18(TMT10Plex)	HCD	1	0	1	1	39717	Unique	Used	0.3264	0.977644	1.4812	4.06036	3.22135	3605.16	1176.72	3524.56	5339.97	14638.2	11613.5	0.003514	5.16527	0	0	215	3	839.431	2516.28	2.77114	146.404	19987	19987	MS2	0/0
		High									aAFTEccQAADk	Unambiguous	1	1	P02768	N-Term(TMT10Plex); C6(Carbamidomethyl); C7(Carbamidomethyl); K12(TMT10Plex)	HCD	1	0	1	1	22187	Unique	Used	0.273036	2.48172	2.5414	0.565137	7.82235	10617.7	2899.02	26350.2	26983.9	6000.48	83055.6	3.982e-05	5.16469	0	4.17155	164	2	915.445	1829.88	-5.30697	63.663	6765	6765	MS2	0/0
									High		eQLGPVTQEFWDNLEk	Unambiguous	1	1	P02647	N-Term(TMT10Plex); K16(TMT10Plex)	HCD	1	0	1	1	37612	Unique	Used	0.690852	2.75677	2.25194	4.14012	3.09311	11368.9	7854.2	31341.4	25602	47068.4	35165.2	0.0001543	5.16238	0	9.98574	53	3	797.76	2391.27	2.78358	129.719	17812	17812	MS2	0/0
									High		dLYSGLIGPLIVcR	Unambiguous	1	1	P00450	N-Term(TMT10Plex); C13(Carbamidomethyl)	HCD	1	0	1	1	36055	Unique	Used	0.273748	1.18184	1.69419	2.52884	6.22692	34842.7	9538.14	41178.7	59030.3	88111.7	216963	0.001526	5.16197	0	4.57895	18	2	903.016	1805.02	2.43872	118.34	16203	16203	MS2	0/0
									High		eEGTDLEVTANR	Unambiguous	1	1	P20742	N-Term(TMT10Plex)	HCD	1	0	1	1	25827	Unique	Used	0.36414	0.470636	3.10007	1.36987	5.47988	64289.4	23410.3	30256.9	199301	88067.9	352298	0.001172	5.15867	0	8.53129	19	2	781.896	1562.79	-0.517954	52.8671	5634	5634	MS2	0/0
									High		eQLGPVTQEFWDNLEk	Unambiguous	1	1	P02647	N-Term(TMT10Plex); K16(TMT10Plex)	HCD	1	0	1	1	37799	Unique	Used	0.631068	2.76759	1.98941	3.7243	3.12012	9508.07	6000.24	26314.5	18915.5	35410.9	29666.3	0.0005176	5.15617	0	7.05539	84	2	1196.14	2391.27	3.09549	131.197	18005	18005	MS2	0/0
									High		IREEGTDLEVTANR	Unambiguous	1	1	P20742		HCD	1	0	1	1	24452	No Quan Labels	Not Used						1420.04	1146.35	2053.2	11062.3	3773.4	2707.47	0.001151	5.15543	1	5.02055	205	2	801.908	1602.81	0.154715	43.1557	4213	4213	MS2	0/0
							High				wYVDGVEVHNAk	Unambiguous	1	1	P01860	N-Term(TMT10Plex); K12(TMT10Plex)	HCD	1	0	1	1	23734	Unique	Used	0.151444	0.95905	8.73788	1.84919	2.26818	17095.8	2589.06	16395.8	149381	31613.5	38776.5	7.156e-11	5.15542	0	4.56397	45	2	938.015	1875.02	2.7844	77.1457	7952	7952	MS2	0/0
									High		tLNQPDSQLQLTTGNGLFLSEGLk	Unambiguous	1	1	P01009	N-Term(TMT10Plex); K24(TMT10Plex)	HCD	1	0	1	1	41123	Unique	Used	0.259496	1.40661	1.41309	5.48533	2.88078	3593.56	932.515	5054.72	5078.01	19711.9	10352.2	0.0008456	5.15528	0	4.11867	72	3	1011.56	3032.67	2.40157	157.745	21440	21440	MS2	0/0
			High								vHTEccHGDLLEcADDR	Unambiguous	1	1	P02768	N-Term(TMT10Plex); C5(Carbamidomethyl); C6(Carbamidomethyl); C13(Carbamidomethyl)	HCD	1	0	1	1	22431	Unique	Used	0.252068	0.560827	2.12666	6.75851	3.95951	9832.61	2478.49	5514.39	20910.6	66453.8	38932.3	1.755e-12	5.15255	0	11.7584	24	4	579.753	2315.99	-4.1839	53.6303	5639	5639	MS2	0/0
							High				sGSSTASWIQNVDTkYQIR	Unambiguous	1	1	P04114	N-Term(TMT10Plex); K15(TMT10Plex)	HCD	1	0	1	1	25975	Unique	Used	0.594966	1.1335	2.15336	3.66122	2.74712	3924.38	2334.87	4448.28	8450.58	14368	10780.7	1.48e-12	5.15105	1	15.3311	246	3	867.132	2599.38	-2.82138	94.6985	10269	10269	MS2	0/0
							High				sLQTFSQAWFTcR	Unambiguous	1	1	P13727	N-Term(TMT10Plex); C12(Carbamidomethyl)	HCD	1	0	1	1	28008	Unique	Used	1.55634	3.08449	1.60449	1.15723	3.26455	2208.83	3437.7	6813.11	3544.04	2556.12	7210.84	1.912e-12	5.15104	0	21.9246	250	2	930.968	1860.93	0.963473	110.907	12370	12370	MS2	0/0
		High									sSGSLLNNAIk	Unambiguous	2	2	P01023;P20742	N-Term(TMT10Plex); K11(TMT10Plex)	HCD	1	0	1	1	24267	Not Unique	Not Used	0.27216	0.645269	1.46372	5.45849	3.03578	12362.2	3364.5	7976.93	18094.8	67478.9	37528.8	8.324e-05	5.14929	0	5.41732	162	2	781.47	1561.93	0.559099	80.8726	8916	8916	MS2	0/0
			High								qEPSQGTTTFAVTSILR	Unambiguous	2	2	P01876;P01877	N-Term(TMT10Plex)	HCD	1	0	1	1	27833	Not Unique	Not Used	0.262318	0.562335	3.43936	2.94699	2.5159	2647.66	694.528	1488.87	9106.26	7802.63	6661.25	8.718e-14	5.14927	0	0	250	2	1033.06	2065.11	-0.794977	96.9548	11225	11225	MS2	0/0
									High		lHTEAQIQEEGTVVELTGR	Unambiguous	1	1	P01023	N-Term(TMT10Plex)	HCD	1	0	1	1	32440	Unique	Used	0.346122	0.805898	3.32553	4.41382	3.0856	1923.16	665.647	1549.87	6395.52	8488.47	5934.09	0.002785	5.14811	0	18.1818	250	2	1170.11	2339.22	-8.13525	94.261	12467	12467	MS2	0/0
							High				yTkkVPQVSTPTLVEVSR	Unambiguous	1	1	P02768	N-Term(TMT10Plex); K3(TMT10Plex); K4(TMT10Plex)	HCD	1	0	1	1	24240	Unique	Used	0.290049	1.14926	3.30603	2.19349	4.74448	6919.22	2006.92	7951.98	22875.1	15177.3	32828.1	1.076e-08	5.14806	2	29.0182	158	4	680.664	2719.63	0.673921	81.12	8476	8476	MS2	0/0
			High								qFTSSSSIk	Unambiguous	1	1	Q04695	N-Term(TMT10Plex); K9(TMT10Plex)	HCD	1	0	1	1	23193	Unique	Used	0.11897	0.517685	12.2705	1.36261	0.826253	9218.8	1096.76	4772.44	113119	12561.6	7617.06	8.73e-06	5.14769	0	32.1322	250	2	721.914	1442.82	-3.84761	59.6748	6428	6428	MS2	0/0
									High		tLNQPDSQLQLTTGNGLFLSEGLk	Unambiguous	1	1	P01009	N-Term(TMT10Plex); K24(TMT10Plex)	HCD	1	0	1	1	39054	Unique	Used	0.307208	1.57528	1.74262	5.18919	3.09288	4159.64	1277.87	6552.6	7248.68	21585.2	12865.2	0.0009257	5.1456	0	5.04546	66	3	1011.56	3032.67	1.91855	141.015	19302	19302	MS2	0/0
							High				tTIEkPVWLGFLGPIIk	Unambiguous	1	1	P00450	N-Term(TMT10Plex); K5(TMT10Plex); K17(TMT10Plex)	HCD	1	0	1	1	30429	Unique	Used	0.141084	0.374714	1.21205	5.31695	5.01602	2913.77	411.087	1091.83	3531.65	15492.4	14615.6	1.9e-15	5.1453	0	0	250	2	1300.32	2599.62	1.37219	130.345	14871	14871	MS2	0/0
									High		tLNQPDSQLQLTTGNGLFLSEGLk	Unambiguous	1	1	P01009	N-Term(TMT10Plex); K24(TMT10Plex)	HCD	1	0	1	1	41332	Unique	Used	0.192999	1.53139	1.4179	5.85262	2.75149	2703.37	521.749	4139.91	3833.1	15821.8	7438.31	0.0009025	5.14501	0	6.05552	88	3	1011.56	3032.66	-1.03995	159.491	21656	21656	MS2	0/0
			High								qQNAQGGFSSTQDTVVALHALSk	Unambiguous	1	1	P01023	N-Term(TMT10Plex); K23(TMT10Plex)	HCD	1	0	1	1	27319	Unique	Used	0.433418	1.31056	1.86121	6.03043	2.32062	2299.48	996.635	3013.6	4279.8	13866.8	5336.21	5.836e-16	5.14478	0	6.82333	116	4	712.136	2845.52	-0.0142577	92.652	10694	10694	MS2	0/0
									High		dSYVGDEAQSk	Unambiguous	6	6	P60709;P62736;P63261;P63267;P68032;P68133	N-Term(TMT10Plex); K11(TMT10Plex)	HCD	1	0	1	1	25762	Not Unique	Not Used	0.405081	1.38999	8.23901	1.83367	1.29957	13081.8	5299.17	18183.6	107781	23987.6	17000.7	0.001487	5.14426	0	7.59378	230	2	828.928	1656.85	0.175617	52.4037	5566	5566	MS2	0/0
							High				fHGLYQcTNGFQFNSEcR	Unambiguous	1	1	Q13219	N-Term(TMT10Plex); C7(Carbamidomethyl); C17(Carbamidomethyl)	HCD	1	0	1	1	25043	Unique	Used	0.673685	1.44758	4.00295	3.02344	2.86501	2783.9	1875.47	4029.92	11143.8	8416.97	7975.91	6.978e-15	5.14398	0	5.14893	250	3	832.046	2494.12	0.0444094	87.4007	9306	9306	MS2	0/0
									High		dSTYSLSSTLTLSk	Unambiguous	1	1	P01834	N-Term(TMT10Plex); K14(TMT10Plex)	HCD	1	0	1	1	33834	Unique	Used	0.210807	0.868867	5.38307	2.48586	3.49324	18254.1	3848.08	15860.4	98262.8	45377	63765.8	0.0001539	5.14317	0	5.0941	44	2	981.047	1961.09	0.898415	103.521	13908	13908	MS2	0/0
									High		lGYVTADGETSGSITcGk	Unambiguous	1	1	P08603	N-Term(TMT10Plex); C16(Carbamidomethyl); K18(TMT10Plex)	HCD	1	0	1	1	30260	Unique	Used	0.440717	1.00029	3.14751	3.69349	4.1086	3315.32	1461.12	3316.28	10435	12245.1	13621.3	0.0004243	5.14231	0	11.644	209	2	1137.58	2274.16	-3.48394	80.3326	10214	10214	MS2	0/0
						High					fkPTLSQQQk	Unambiguous	1	1	Q14624	N-Term(TMT10Plex); K2(TMT10Plex); K10(TMT10Plex)	HCD	1	0	1	1	18474	Unique	Used	0.439241	1.07765	1.27639	5.41559	4.30214	13705.7	6020.12	14770	17493.8	74224.7	58964.1	6.817e-08	5.14181	0	10.4356	85	3	631.391	1892.16	0.598831	65.6675	6554	6554	MS2	0/0
				High							iNVGGGLSGDHck	Unambiguous	1	1	P07357	N-Term(TMT10Plex); C12(Carbamidomethyl); K13(TMT10Plex)	HCD	1	0	1	1	24236	Unique	Used	0.553099	1.21283	1.70994	3.44297	4.39557	10428.3	5767.88	12647.7	17831.8	35904.4	45838.4	0.0001052	5.14181	0	13.3328	233	3	591.322	1771.95	-0.401752	60.7886	6822	6822	MS2	0/0
									High		lVRPEVDVMcTAFHDNEETFLk	Unambiguous	1	1	P02768	N-Term(TMT10Plex); C10(Carbamidomethyl); K22(TMT10Plex)	HCD	1	0	1	1	39584	Unique	Used	0.476159	1.42167	2.79186	2.44756	5.19155	1626.63	774.534	2312.53	4541.32	3981.28	8444.74	0.001431	5.14049	0	38.9205	250	4	777.901	3108.58	-2.74649	145.296	19849	19849	MS2	0/0
									High		dLLFRDDTVcLAk	Unambiguous	1	1	P02787	N-Term(TMT10Plex); C10(Carbamidomethyl); K13(TMT10Plex)	HCD	1	0	1	1	32064	Unique	Used	2.01448	1.90286	3.19871	1.40439	1.46656	95906	193201	182495	306775	134690	140652	0.01697	5.14022	1	13.2558	12	3	675.384	2024.14	6.30553	91.9594	12079	12079	MS2	0/0
									High		iAELSATAQEIIk	Unambiguous	1	1	P04114	N-Term(TMT10Plex); K13(TMT10Plex)	HCD	1	0	1	1	34614	Unique	Used	0.725411	1.1237	1.35976	3.8855	3.67998	35746.5	25930.9	40168.1	48606.7	138893	131546	0.0005404	5.13879	0	17.8893	27	2	923.056	1845.11	-2.3245	108.581	14714	14714	MS2	0/0
									High		fPSGTFEQVSQLVk	Unambiguous	1	1	P02774	N-Term(TMT10Plex); K14(TMT10Plex)	HCD	1	0	1	1	34885	Unique	Used	0.101772	0.370025	1.3629	5.84079	3.50205	39841.7	4054.77	14742.4	54300.2	232707	139528	0.0006392	5.13667	0	39.2894	25	2	1013.07	2025.13	-8.15127	110.386	14994	14994	MS2	0/0
			High								eSkPLTAQQTTk	Unambiguous	1	1	P02751	N-Term(TMT10Plex); K3(TMT10Plex); K12(TMT10Plex)	HCD	1	0	1	1	21684	Unique	Used	0.398077	2.46338	1.69724	4.51695	2.04832	9597	3820.35	23641.1	16288.5	43349.1	19657.8	2.354e-11	5.13642	0	23.3077	208	3	673.735	2019.19	-7.86455	47.7356	4864	4864	MS2	0/0
									High		qRPPDLDTSSNAVDLLFFTDESGDSR	Unambiguous	1	1	P00736	N-Term(TMT10Plex)	HCD	1	0	1	1	34948	Unique	Used	0.59974	2.4233	2.30385	5.12416	3.37191	10387	6229.49	25170.8	23930.1	53224.5	35024	0.0002184	5.13378	0	18.4001	22	3	1037.84	3111.51	0.071337	110.752	15059	15059	MS2	0/0
									High		dAVEkPQEFTIVAFVk	Unambiguous	1	1	P04114	N-Term(TMT10Plex); K5(TMT10Plex); K16(TMT10Plex)	HCD	1	0	1	1	33839	Unique	Used	0.897785	0.865697	1.36318	2.00268	4.05594	18857.5	16930	16324.9	25706.2	37765.6	76485.1	0.0005518	5.12899	0	21.1213	67	3	836.828	2508.47	1.09751	103.544	13913	13913	MS2	0/0
									High		tEHPFTVEEFVLPk	Unambiguous	1	1	P01023	N-Term(TMT10Plex); K14(TMT10Plex)	HCD	1	0	1	1	32723	Unique	Used	0.187022	0.573015	1.13684	7.43673	1.54301	231446	43285.6	132622	263118	1.7212e+06	357125	0.001647	5.12689	0	3.60953	2	3	711.063	2131.18	-4.00017	96.1983	12760	12760	MS2	0/0
									High		ePcVESLVSQYFQTVTDYGk	Unambiguous	1	1	P02652	N-Term(TMT10Plex); C3(Carbamidomethyl); K20(TMT10Plex)	HCD	1	0	1	1	39233	Unique	Used	0.828737	3.4555	2.91436	2.97316	3.80478	5586.21	4629.5	19303.2	16280.2	16608.7	21254.3	0.0006585	5.12651	0	0	99	2	1404.71	2808.42	0.73332	142.466	19487	19487	MS2	0/0
									High		dTVIkPLLVEPEGLEk	Unambiguous	1	1	P01023	N-Term(TMT10Plex); K5(TMT10Plex); K16(TMT10Plex)	HCD	1	0	1	1	33543	Unique	Used	0.31382	0.843478	1.47463	5.47043	2.33144	21258.2	6671.22	17930.8	31348	116291	49562.1	0.007761	5.12622	0	41.9061	53	3	823.17	2467.5	-0.922788	101.52	13607	13607	MS2	0/0
		High									eTYGEMADccAk	Unambiguous	1	1	P02768	N-Term(TMT10Plex); C9(Carbamidomethyl); C10(Carbamidomethyl); K12(TMT10Plex)	HCD	1	0	1	1	22509	Unique	Used	0.217774	1.88874	6.03455	0.706634	7.81502	18109.2	3943.72	34203.6	109281	12796.6	141524	6.959e-05	5.12506	0	21.8785	66	2	946.934	1892.86	0.428833	66.3236	7099	7099	MS2	0/0
		High									nQVSLTcLVk	Unambiguous	4	4	P01857;P01859;P01860;P01861	N-Term(TMT10Plex); C7(Carbamidomethyl); K10(TMT10Plex)	HCD	1	0	1	1	25240	Not Unique	Not Used	0.613254	2.54159	4.29668	1.33445	3.49566	5595.47	3431.45	14221.4	24041.9	7466.87	19559.8	0.0004459	5.12291	0	6.66758	250	2	810.482	1619.96	0.504413	89.2025	9922	9922	MS2	0/0
							High				hIYAISSAALSASYk	Unambiguous	1	1	P04114	N-Term(TMT10Plex); K15(TMT10Plex)	HCD	1	0	1	1	24741	Unique	Used	0.5041	0.900942	1.93279	5.20736	4.42928	12847	6476.18	11574.4	24830.5	66899	56903.1	9.573e-09	5.12257	0	21.2577	71	3	680.725	2040.16	4.31488	85.0489	8994	8994	MS2	0/0
							High				mDAkMYLGYEYVTAIR	Unambiguous	1	1	P02787	N-Term(TMT10Plex); K4(TMT10Plex)	HCD	1	0	1	1	28169	Unique	Used	0.433235	0.7761	2.5225	1.82625	2.61598	5977.64	2589.72	4639.25	15078.6	10916.6	15637.4	3.074e-12	5.12057	1	36.998	250	3	794.765	2382.28	8.34041	112.222	12536	12536	MS2	0/0
									High		eQLGPVTQEFWDNLEk	Unambiguous	1	1	P02647	N-Term(TMT10Plex); K16(TMT10Plex)	HCD	1	0	1	1	39173	Unique	Used	0.636977	2.52299	2.11943	4.18985	2.75498	6119.55	3898.01	15439.6	12969.9	25640	16859.3	0.0008123	5.12006	0	15.3451	126	3	797.76	2391.27	2.32414	141.974	19425	19425	MS2	0/0
									High		vFDEFkPLVEEPQNLIk	Unambiguous	1	1	P02768	N-Term(TMT10Plex); K6(TMT10Plex); K17(TMT10Plex)	HCD	1	0	1	1	40741	Unique	Used	0.296555	1.98165	3.11116	1.75702	8.57876	12354.8	3663.88	24483	38437.9	21707.6	105989	0.0003662	5.11939	0	17.3463	60	3	911.536	2732.59	3.17001	154.762	21045	21045	MS2	0/0
							High				vLSALQAVQGLLVAQGR	Unambiguous	1	1	P01019	N-Term(TMT10Plex)	HCD	1	0	1	1	34141	Unique	Used	0.554373	1.35459	2.24461	4.47048	3.91268	419.277	232.436	567.948	941.112	1874.37	1640.5	1.59e-11	5.11926	0	33.666	250	3	651.403	1952.19	4.22931	161.414	18709	18709	MS2	0/0
							High				tVAAPSVFIFPPSDEQLkSGTASVVcLLNNFYPR	Unambiguous	1	1	P01834	N-Term(TMT10Plex); K18(TMT10Plex); C26(Carbamidomethyl)	HCD	1	0	1	1	32947	Unique	Used	1.75452	3.3419	6.98157	2.24925	4.10426	565.139	991.55	1888.64	3945.56	1271.14	2319.48	3.852e-14	5.11858	1	1.08428	176	4	1046.56	4183.23	0.524798	151.313	17474	17474	MS2	0/0
									High		sTSGGTAALGcLVk	Unambiguous	2	2	P01857;P01860	N-Term(TMT10Plex); C11(Carbamidomethyl); K14(TMT10Plex)	HCD	1	0	1	1	29272	Not Unique	Not Used	0.175764	1.12941	5.9206	2.31636	4.85377	138851	24405.1	156821	822082	321629	673952	0.0003223	5.11785	0	23.7022	8	2	890.507	1780.01	1.36851	74.3088	9194	9194	MS2	0/0
									High		vTASDPLDTLGSEGALSPGGVASLLR	Unambiguous	2	2	P0C0L5;P0C0L4	N-Term(TMT10Plex)	HCD	1	0	1	1	37349	Not Unique	Not Used	0.223821	0.710046	1.03635	5.42117	2.01345	3112.83	696.718	2210.26	3225.98	16875.2	6267.52	9.46777e-07	5.11557	0	5.09711	88	2	1356.74	2712.47	1.21373	127.752	17540	17540	MS2	0/0
							High				vLSALQAVQGLLVAQGR	Unambiguous	1	1	P01019	N-Term(TMT10Plex)	HCD	1	0	1	1	33581	Unique	Used	0.623071	1.22138	2.79607	4.22332	3.13311	488.313	304.253	596.413	1365.36	2062.3	1529.94	1.336e-15	5.11352	0	5.24516	250	3	651.401	1952.19	2.16583	156.581	18129	18129	MS2	0/0
									High		lISVDTEHSNIYLQNGPDR	Unambiguous	1	1	P00450	N-Term(TMT10Plex)	HCD	1	0	1	1	30566	Unique	Used	0.507166	0.774518	2.35006	4.14178	2.73031	20242.8	10266.5	15678.4	47571.8	83841.3	55269.2	0.001771	5.11323	0	5.15649	29	3	800.749	2400.23	-0.810129	82.3515	10531	10531	MS2	0/0
									High		dSTYSLSSTLTLSk	Unambiguous	1	1	P01834	N-Term(TMT10Plex); K14(TMT10Plex)	HCD	1	0	1	1	32603	Unique	Used	0.308777	0.96556	6.14036	2.40002	3.81137	87089.5	26891.3	84090.1	534761	209016	331930	0.0001883	5.11308	0	0.478351	10	2	981.046	1961.08	-0.0975256	95.3695	12636	12636	MS2	0/0
									High		aTEHLSTLSEk	Unambiguous	1	1	P02647	N-Term(TMT10Plex); K11(TMT10Plex)	HCD	1	0	1	1	25794	Unique	Used	0.628532	3.06567	2.00301	3.99165	2.82493	405657	254969	1.24361e+06	812535	1.61924e+06	1.14595e+06	0.001791	5.11281	0	6.26912	3	2	837.48	1673.95	2.60732	52.6608	5600	5600	MS2	0/0
							High				VVSVLTVLHQDWLNGkEYk	Unambiguous	3	3	P01857;P01860;P01861	K16(TMT10Plex); K19(TMT10Plex)	HCD	1	0	1	1	27677	Not Unique	Not Used	0.191777	1.17567	4.88649	1.58262	2.62179	11482.2	2202.03	13499.3	56107.9	18172.1	30104	8.286e-06	5.11271	1	3.92371	48	4	672.391	2686.54	2.73393	108.349	12028	12028	MS2	0/0
				High							dcHLAQVPSHTVVAR	Unambiguous	1	1	P02787	N-Term(TMT10Plex); C2(Carbamidomethyl)	HCD	1	0	1	1	22471	Unique	Used	0.678777	1.11295	4.37806	1.9402	2.94516	1517.76	1030.22	1689.18	6644.83	2944.75	4470.03	3.066e-05	5.11271	0	5.65921	195	3	640.341	1919.01	-2.3913	46.4324	4985	4985	MS2	0/0
							High				gLkPGVVYEGQLISIQQYGHQEVTR	Unambiguous	1	1	P02751	N-Term(TMT10Plex); K3(TMT10Plex)	HCD	1	0	1	1	25700	Unique	Used	0.402455	1.2672	3.4556	4.40326	2.97958	1687.96	679.329	2138.99	5832.92	7432.53	5029.43	7.926e-16	5.11219	0	36.3891	250	4	815.203	3257.79	-4.17673	92.5062	9985	9985	MS2	0/0
									High		dLATVYVDVLk	Unambiguous	1	1	P02647	N-Term(TMT10Plex); K11(TMT10Plex)	HCD	1	0	1	1	34702	Unique	Used	0.63599	3.08524	1.89417	3.7861	2.68526	896372	570083	2.76552e+06	1.69788e+06	3.39375e+06	2.40699e+06	0.002576	5.11159	0	11.3244	2	2	847.513	1694.02	2.58847	109.144	14805	14805	MS2	0/0
									High		dYVSQFEGSALGk	Unambiguous	1	1	P02647	N-Term(TMT10Plex); K13(TMT10Plex)	HCD	1	0	1	1	35130	Unique	Used	0.547287	2.32622	2.12112	4.00002	2.82395	6217.97	3403.01	14464.4	13189.1	24872	17559.2	0.001525	5.11145	0	14.7296	126	2	930.002	1859	0.596085	111.953	15247	15247	MS2	0/0
							High				hQMDLVATLSQLGLQELFQAPDLR	Unambiguous	1	1	P08697	N-Term(TMT10Plex)	HCD	1	0	1	1	32920	Unique	Used	0.366143	0.860625	2.45308	3.53685	7.3632	887.117	324.812	763.475	2176.17	3137.6	6532.02	5.831e-12	5.11125	0	33.7618	201	3	984.874	2952.61	8.41464	151.081	17446	17446	MS2	0/0
							High				lQHLENELTHDIITk	Unambiguous	1	1	P01009	N-Term(TMT10Plex); K15(TMT10Plex)	HCD	1	0	1	1	30056	Unique	Used	0.246047	1.3422	1.17995	5.03526	3.00009	2612.91	642.898	3507.06	3083.09	13156.7	7838.96	6.439e-14	5.11087	0	6.48906	225	4	566.328	2262.29	1.58429	127.319	14486	14486	MS2	0/0
									High		lQHLENELTHDIITk	Unambiguous	1	1	P01009	N-Term(TMT10Plex); K15(TMT10Plex)	HCD	1	0	1	1	33227	Unique	Used	0.342039	1.57542	1.87312	4.86618	2.59771	4738.36	1620.7	7464.9	8875.53	23057.7	12308.9	0.004602	5.11034	0	0	250	2	1131.64	2262.26	-10.2209	99.3873	13280	13280	MS2	0/0
									High		eYSGTIASEANTYLNSk	Unambiguous	1	1	P04114	N-Term(TMT10Plex); K17(TMT10Plex)	HCD	1	0	1	1	32587	Unique	Used	0.702039	0.885413	1.35334	4.96863	3.50608	21700	15234.3	19213.5	29367.6	107819	76082	0.0001637	5.10967	0	13.0507	47	2	1153.6	2306.19	0.433291	95.2765	12619	12619	MS2	0/0
									High		vNWEEEAASGLLTSLk	Unambiguous	1	1	P04114	N-Term(TMT10Plex); K16(TMT10Plex)	HCD	1	0	1	1	37228	Unique	Used	0.65838	0.922876	1.20481	4.31519	3.87663	9043.64	5954.15	8346.15	10895.9	39025	35058.8	0.0006025	5.10866	0	13.1932	109	2	1103.11	2205.22	2.34268	126.838	17415	17415	MS2	0/0
							High				eDLIWELLNQAQEHFGk	Unambiguous	1	1	P02787	N-Term(TMT10Plex); K17(TMT10Plex)	HCD	1	0	1	1	32263	Unique	Used	0.632602	0.709183	2.84994	1.74227	2.57587	14062.1	8895.74	9972.64	40076.3	24500.1	36222.2	1.751e-14	5.10836	0	1.27489	79	2	1264.69	2528.36	3.56989	145.526	16767	16767	MS2	0/0
									High		lISVDTEHSNIYLQNGPDR	Unambiguous	1	1	P00450	N-Term(TMT10Plex)	HCD	1	0	1	1	30323	Unique	Used	0.441669	0.681184	1.56747	5.68726	3.04004	50674.6	22381.4	34518.7	79430.7	288200	154053	0.002271	5.10573	0	1.63816	6	3	800.753	2400.24	3.15676	80.7673	10280	10280	MS2	0/0
							High				aLVLIAFAQYLQQcPFEDHVk	Unambiguous	1	1	P02768	N-Term(TMT10Plex); C14(Carbamidomethyl); K21(TMT10Plex)	HCD	1	0	1	1	32293	Unique	Used	0.0968464	1.13455	2.49319	1.36656	8.13595	25267.9	2447.1	28667.6	62997.7	34530	205578	5.231e-10	5.10554	0	2.40326	13	3	983.545	2948.62	3.20698	145.765	16798	16798	MS2	0/0
				High							aASGTTGTYQEWk	Unambiguous	1	1	P04114	N-Term(TMT10Plex); K13(TMT10Plex)	HCD	1	0	1	1	25475	Unique	Used	0.753914	1.05754	1.20531	4.10179	3.73301	3855.15	2906.45	4076.96	4646.64	15813	14391.3	0.0001678	5.10512	0	12.2753	250	2	929.492	1857.98	0.609468	70.5862	8102	8102	MS2	0/0
							High				vSFLSALEEYTk	Unambiguous	1	1	P02647	N-Term(TMT10Plex); K12(TMT10Plex)	HCD	1	0	1	1	31992	Unique	Used	0.569129	3.1717	2.21459	4.1456	3.29346	9413.47	5357.48	29856.7	20847	39024.5	31002.9	9.272e-12	5.10479	0	2.1873	147	2	923.025	1845.04	0.941392	143.272	16487	16487	MS2	0/0
			High								cSTSSLLEAcTFR	Unambiguous	1	1	P02787	N-Term(TMT10Plex); C1(Carbamidomethyl); C10(Carbamidomethyl)	HCD	1	0	1	1	26495	Unique	Used	1.1513	1.61863	3.38054	1.72503	3.65833	3114.38	3585.59	5041.04	10528.3	5372.38	11393.4	4.594e-14	5.10256	0	10.4164	250	2	880.932	1760.86	3.57441	85.8856	9842	9842	MS2	0/0
	High										tNQVNSGGVLLR	Unambiguous	1	1	P02747	N-Term(TMT10Plex)	HCD	1	0	1	1	21934	Unique	Used	0.0543517	0.2628	1.17192	6.83187	3.41107	24618.5	1338.06	6469.74	28851	168191	83975.7	0.003541	5.10129	0	2.6144	31	2	743.932	1486.86	1.20872	62.1615	6443	6443	MS2	0/0
							High				sYIFIDEAHITQSLTWLSQMQk	Unambiguous	1	1	P20742	N-Term(TMT10Plex); K22(TMT10Plex)	HCD	1	0	1	1	31438	Unique	Used	0.201941	0.786527	1.98816	2.98056	3.54098	2411.39	486.959	1896.62	4794.22	7187.29	8538.68	6.485e-13	5.09955	0	51.7455	250	4	775.167	3097.65	1.13505	138.612	15914	15914	MS2	0/0
			High								cDEWSVNSVGk	Unambiguous	1	1	P02787	N-Term(TMT10Plex); C1(Carbamidomethyl); K11(TMT10Plex)	HCD	1	0	1	1	25422	Unique	Used	0.708544	1.20409	2.91012	1.40836	3.15054	11048.9	7828.65	13303.9	32153.7	15560.9	34810	1.752e-10	5.09499	0	15.8046	250	2	869.946	1738.88	0.19401	77.2154	8733	8733	MS2	0/0
							High				eQLGPVTQEFWDNLEk	Unambiguous	1	1	P02647	N-Term(TMT10Plex); K16(TMT10Plex)	HCD	1	0	1	1	29443	Unique	Used	0.682049	2.93083	1.87756	3.60858	2.91965	5264.19	3590.43	15428.4	9883.83	18996.2	15369.6	9.161e-12	5.09451	0	0	179	2	1196.14	2391.27	3.09549	122.327	13853	13853	MS2	0/0
							High				sAGWNIPIGLLYcDLPEPR	Unambiguous	1	1	P02787	N-Term(TMT10Plex); C13(Carbamidomethyl)	HCD	1	0	1	1	31034	Unique	Used	1.06303	1.44432	3.14658	2.34815	3.14977	2016.86	2143.97	2912.99	6346.19	4735.89	6352.64	7.325e-09	5.09444	0	7.20709	216	2	1200.63	2400.25	-3.89387	135.28	15497	15497	MS2	0/0
									High		sAGWNIPIGLLYcDLPEPR	Unambiguous	1	1	P02787	N-Term(TMT10Plex); C13(Carbamidomethyl)	HCD	1	0	1	1	41248	Unique	Used	0.765201	1.211	3.37317	3.46924	3.02596	2005.13	1534.33	2428.21	6763.64	6956.27	6067.43	0.0153	5.09443	0	11.1997	250	3	800.761	2400.27	4.69538	158.772	21569	21569	MS2	0/0
									High		vNWEEEAASGLLTSLk	Unambiguous	1	1	P04114	N-Term(TMT10Plex); K16(TMT10Plex)	HCD	1	0	1	1	37251	Unique	Used	0.807577	0.917927	1.01121	4.86856	4.46472	33432.3	26999.2	30688.4	33807.1	162767	149266	0.000228	5.09396	0	2.72472	11	3	735.745	2205.22	0.980382	127.025	17439	17439	MS2	0/0
							High				mPcAEDYLSVVLNQLcVLHEk	Unambiguous	1	1	P02768	N-Term(TMT10Plex); C3(Carbamidomethyl); C16(Carbamidomethyl); K21(TMT10Plex)	HCD	1	0	1	1	33375	Unique	Used	0.252449	1.8774	2.51601	1.96703	7.63442	1138.6	287.438	2137.61	2864.73	2239.65	8692.55	1.305e-12	5.09266	0	28.3844	244	3	992.852	2976.54	0.531721	154.895	17916	17916	MS2	0/0
									High		qVGSGVTTDQVQAEAk	Unambiguous	1	1	P01871	N-Term(TMT10Plex); K16(TMT10Plex)	HCD	1	0	1	1	27488	Unique	Used	0.664555	1.15987	4.24752	3.70133	2.84641	4026.85	2676.06	4670.6	17104.1	14904.7	11462.1	0.0002665	5.09236	0	0	250	2	1038.57	2076.13	-0.0976716	63.2204	7350	7350	MS2	0/0
									High		cSTSSLLEAcTFR	Unambiguous	1	1	P02787	N-Term(TMT10Plex); C1(Carbamidomethyl); C10(Carbamidomethyl)	HCD	1	0	1	1	29964	Unique	Used	1.09415	1.27898	4.27255	1.81975	2.6663	32756.7	35840.8	41895.3	139955	59608.9	87339.2	0.0003358	5.09231	0	28.6346	32	2	880.927	1760.85	-1.97155	78.555	9909	9909	MS2	0/0
							High				fNkPFVFLMIEQNTk	Unambiguous	1	1	P01009	N-Term(TMT10Plex); K3(TMT10Plex); K15(TMT10Plex)	HCD	1	0	1	1	29625	Unique	Used	0.111398	0.84868	0.812434	5.07712	2.05234	35047.1	3904.19	29743.8	28473.5	177938	71928.6	1.603e-09	5.09124	0	20.0226	30	3	848.495	2543.47	1.15833	123.784	14041	14041	MS2	0/0
							High				mFTTAPDQVDkEDEDFQESNk	Unambiguous	1	1	P00450	N-Term(TMT10Plex); K11(TMT10Plex); K21(TMT10Plex)	HCD	1	0	1	1	25077	Unique	Used	0.213447	0.720487	1.52533	5.61662	3.65218	3025.11	645.7	2179.55	4614.3	16990.9	11048.2	1.341e-11	5.08886	1	0	250	3	1054.53	3161.56	2.69126	87.671	9341	9341	MS2	0/0
									High		lYHSEAFTVNFGDTEEAk	Unambiguous	1	1	P01009	N-Term(TMT10Plex); K18(TMT10Plex)	HCD	1	0	1	1	33359	Unique	Used	0.319236	0.936269	2.81251	3.317	3.22947	21493.5	6861.51	20123.7	60450.6	71293.9	69412.7	0.001282	5.08852	0	34.2028	74	3	839.423	2516.25	-7.12543	100.258	13417	13417	MS2	0/0
							High				lQHLENELTHDIITk	Unambiguous	1	1	P01009	N-Term(TMT10Plex); K15(TMT10Plex)	HCD	1	0	1	1	28462	Unique	Used	0.346575	1.20448	2.42703	3.9338	2.75515	6758.22	2342.23	8140.13	16402.4	26585.5	18619.9	4.113e-08	5.08379	0	7.88755	158	3	754.774	2262.31	9.52209	114.544	12839	12839	MS2	0/0
				High							lkcDEWSVNSVGk	Unambiguous	1	1	P02787	N-Term(TMT10Plex); K2(TMT10Plex); C3(Carbamidomethyl); K13(TMT10Plex)	HCD	1	0	1	1	26841	Unique	Used	1.89528	2.19377	2.01236	1.71367	1.13294	13784	26124.5	30238.8	27738.3	23621.1	15616.5	0.006164	5.08377	1	19.3062	85	3	737.079	2209.22	-1.06538	81.5127	9515	9515	MS2	0/0
High											yVTSAPMPEPQAPGR	Unambiguous	2	2	P01871;P04220	N-Term(TMT10Plex)	HCD	1	0	1	1	25663	Not Unique	Not Used	0.308577	0.945802	4.29425	4.20869	3.31466	2091.51	645.392	1978.16	8981.47	8802.53	6932.65	8.148e-05	5.08207	0	0.298425	250	2	915.475	1829.94	0.870887	71.8647	8049	8049	MS2	0/0
							High				FPkAEFAEVSk	Unambiguous	1	1	P02768	K3(TMT10Plex); K11(TMT10Plex)	HCD	1	0	1	1	23159	Unique	Used	0.444966	3.62318	3.93198	1.10119	6.37888	5587.72	2486.35	20245.3	21970.8	6153.13	35643.4	6.402e-09	5.08164	1	17.5712	199	2	855.995	1710.98	0.0330778	72.5794	7357	7357	MS2	0/0
							High				fSVPAGIVIPSFQALTAR	Unambiguous	1	1	P04114	N-Term(TMT10Plex)	HCD	1	0	1	1	30554	Unique	Used	0.5717	0.945657	2.42679	3.80127	4.59848	2604.49	1488.98	2462.95	6320.53	9900.36	11976.7	5.089e-16	5.0809	0	22.7677	250	2	1052.11	2103.22	1.22119	131.323	15001	15001	MS2	0/0
							High				aHLDIAGSLEGHLR	Unambiguous	1	1	P04114	N-Term(TMT10Plex)	HCD	1	0	1	1	23533	Unique	Used	0.635116	1.09862	1.48512	3.82867	3.78635	3478.17	2209.04	3821.17	5165.5	13316.8	13169.6	5.1e-16	5.08061	0	5.30652	250	2	859.482	1717.96	1.1405	75.5327	7744	7744	MS2	0/0
							High				lQHLENELTHDIITk	Unambiguous	1	1	P01009	N-Term(TMT10Plex); K15(TMT10Plex)	HCD	1	0	1	1	32213	Unique	Used	0.273116	1.25981	1.4964	4.63071	3.2013	1443.98	394.373	1819.14	2160.76	6686.64	4622.6	4.548e-14	5.07973	0	3.53285	250	3	754.768	2262.29	1.59023	145.105	16715	16715	MS2	0/0
									High		vFDEFkPLVEEPQNLIk	Unambiguous	1	1	P02768	N-Term(TMT10Plex); K6(TMT10Plex); K17(TMT10Plex)	HCD	1	0	1	1	42279	Unique	Used	0.250419	1.63774	2.67806	1.36709	7.41569	7486.65	1874.8	12261.2	20049.7	10234.9	55518.7	0.001646	5.07971	0	4.10846	97	3	911.533	2732.58	0.154657	167.637	22641	22641	MS2	0/0
							High				aGPHcPTAQLIATLk	Unambiguous	2	2	P02776;P10720	N-Term(TMT10Plex); C5(Carbamidomethyl); K15(TMT10Plex)	HCD	1	0	1	1	24771	Not Unique	Not Used	0.604175	1.02043	2.91466	2.74544	4.82715	15891.4	9601.18	16216	46317.9	43628.9	76710.2	3.287e-09	5.0785	0	36.4512	75	3	679.394	2036.17	-2.00622	85.2666	9025	9025	MS2	0/0
							High				sGTASVVcLLNNFYPR	Unambiguous	1	1	P01834	N-Term(TMT10Plex); C8(Carbamidomethyl)	HCD	1	0	1	1	29323	Unique	Used	0.752853	1.67318	4.13072	2.9491	5.01888	14213.9	10701	23782.4	58713.6	41918.1	71337.8	2.329e-09	5.07755	0	20.374	8	3	676.361	2027.07	4.35282	121.368	13729	13729	MS2	0/0
							High				YTkkVPQVSTPTLVEVSR	Unambiguous	1	1	P02768	K3(TMT10Plex); K4(TMT10Plex)	HCD	1	0	1	1	23095	Unique	Used	0.32745	1.26976	2.20116	1.75425	4.6184	17052.1	5583.69	21652.1	37534.3	29913.5	78753.2	2.225e-08	5.06973	2	8.13728	24	4	623.373	2490.47	-0.404207	72.0911	7291	7291	MS2	0/0
							High				vSFLSALEEYTk	Unambiguous	1	1	P02647	N-Term(TMT10Plex); K12(TMT10Plex)	HCD	1	0	1	1	34702	Unique	Used	0.523794	3.15788	2.03368	3.90201	2.84421	3214.84	1683.91	10152.1	6537.94	12544.3	9143.68	2.164e-12	5.06902	0	8.1588	250	2	923.028	1845.05	4.51408	168.566	19422	19422	MS2	0/0
									High		lHTEAQIQEEGTVVELTGR	Unambiguous	1	1	P01023	N-Term(TMT10Plex)	HCD	1	0	1	1	40372	Unique	Used	0.7987	1.5361	2.99616	3.88119	3.52445	2148.34	1715.88	3300.07	6436.75	8338.1	7571.72	0.002883	5.06874	0	47.7813	250	3	780.414	2339.23	-5.50568	151.835	20664	20664	MS2	0/0
									High		iEcVSAETTEDcIAk	Unambiguous	1	1	P02787	N-Term(TMT10Plex); C3(Carbamidomethyl); C12(Carbamidomethyl); K15(TMT10Plex)	HCD	1	0	1	1	30025	Unique	Used	2.19515	2.37548	2.36154	0.474009	2.04508	39801	87369.2	94546.6	93991.7	18866	81396.3	0.000207	5.0683	0	1.38219	23	2	1092.55	2184.1	2.07702	78.9411	9972	9972	MS2	0/0
									High		aVMDDFAAFVEk	Unambiguous	1	1	P02768	N-Term(TMT10Plex); K12(TMT10Plex)	HCD	1	0	1	1	36502	Unique	Used	0.221871	1.63952	2.6693	1.59783	7.99329	155478	34496	254908	415017	248426	1.24278e+06	0.0007795	5.06787	0	8.86639	9	2	900.985	1800.96	1.64098	121.526	16665	16665	MS2	0/0
				High							tAQEGDHGSHVYTk	Unambiguous	1	1	P01023	N-Term(TMT10Plex); K14(TMT10Plex)	HCD	1	0	1	1	20974	Unique	Used	0.270191	0.603941	1.03452	7.44114	1.57641	6608.23	1785.48	3990.98	6836.37	49172.8	10417.2	0.0006676	5.06785	0	9.34082	250	3	663.346	1988.02	-0.909694	33.8406	3420	3420	MS2	0/0
							High				vLSALQAVQGLLVAQGR	Unambiguous	1	1	P01019	N-Term(TMT10Plex)	HCD	1	0	1	1	32355	Unique	Used	0.433908	1.41067	1.90649	4.42	4.82632	1493.71	648.132	2107.13	2847.73	6602.19	7209.12	3.53e-16	5.06762	0	18.8118	250	2	976.604	1952.2	7.61278	146.283	16862	16862	MS2	0/0
									High		aVMDDFAAFVEk	Unambiguous	1	1	P02768	N-Term(TMT10Plex); K12(TMT10Plex)	HCD	1	0	1	1	40221	Unique	Used	0.231238	1.63301	2.65204	1.74332	7.34114	7963.62	1841.49	13004.7	21119.8	13883.1	58462	0.000362	5.06696	0	8.76355	191	2	900.987	1800.97	2.92881	150.577	20508	20508	MS2	0/0
									High		yTYNYEAESSSGVPGTADSR	Unambiguous	1	1	P04114	N-Term(TMT10Plex)	HCD	1	0	1	1	28530	Unique	Used	0.73493	0.778214	0.991785	4.77952	4.44409	55763	40981.9	43395.6	55305	266520	247816	2.723e-05	5.06612	0	3.59898	6	2	1192.04	2383.08	-5.57945	69.8182	8427	8427	MS2	0/0
									High		lVNEVTEFAk	Unambiguous	1	1	P02768	N-Term(TMT10Plex); K10(TMT10Plex)	HCD	1	0	1	1	32903	Unique	Used	0.226497	1.62926	2.87164	1.49365	7.81675	93607.4	21201.8	152511	268807	139817	731706	0.001964	5.06554	0	5.26846	8	2	804.476	1607.94	2.22042	97.3515	12946	12946	MS2	0/0
									High		aGAFcLSEDAGLGISSTASLR	Unambiguous	2	2	P01023;P20742	N-Term(TMT10Plex); C5(Carbamidomethyl)	HCD	1	0	1	1	40225	Not Unique	Not Used	0.552401	1.40295	1.99005	3.56688	2.74464	1120.65	619.048	1572.22	2230.15	3997.23	3075.78	4.067e-05	5.0632	0	26.5611	250	3	771.4	2312.18	3.78471	150.605	20512	20512	MS2	0/0
							High				dLATVYVDVLk	Unambiguous	1	1	P02647	N-Term(TMT10Plex); K11(TMT10Plex)	HCD	1	0	1	1	28152	Unique	Used	0.57022	2.5639	2.2003	3.71991	2.87644	76234	43470.1	195456	167738	283584	219282	2.987e-10	5.06183	0	15.5174	40	2	847.517	1694.03	7.77672	112.099	12519	12519	MS2	0/0
									High		eFNLQNMGLPDFHIPENLFLk	Unambiguous	1	1	P04114	N-Term(TMT10Plex); K21(TMT10Plex)	HCD	1	0	1	1	38935	Unique	Used	0.47211	0.896414	1.48674	4.79753	4.16279	7631.52	3602.92	6841	11346.1	36612.5	31768.4	0.001841	5.06082	0	8.3068	80	3	992.204	2974.6	2.09924	140.097	19179	19179	MS2	0/0
									High		dLATVYVDVLkDSGR	Unambiguous	1	1	P02647	N-Term(TMT10Plex); K11(TMT10Plex)	HCD	1	0	1	1	34408	Unique	Used	1.61898	4.44498	3.78065	4.26453	3.10773	6666.32	10792.6	29631.7	25203	28428.7	20717.1	0.0003494	5.0586	1	21.7149	59	3	703.736	2109.19	-1.10602	107.251	14501	14501	MS2	0/0
							High				lQHLENELTHDIITk	Unambiguous	1	1	P01009	N-Term(TMT10Plex); K15(TMT10Plex)	HCD	1	0	1	1	28457	Unique	Used	0.212913	1.63167	1.10953	5.98544	2.56247	6466.35	1376.77	10551	7174.59	38704	16569.8	5.817e-09	5.05739	0	2.91077	62	4	566.332	2262.3	8.1672	114.516	12834	12834	MS2	0/0
	High										gGSISGGGYGSGGGk	Unambiguous	1	1	P35908	N-Term(TMT10Plex); K15(TMT10Plex)	HCD	1	0	1	1	20616	Unique	Used	1.02464	0.922473	1.271	1.19398	0.794432	6553.94	6715.44	6045.83	8330.07	7825.26	5206.66	0.0004058	5.0558	0	8.3959	250	2	828.442	1655.88	0.533254	51.0074	5079	5079	MS2	0/0
							High				lQHLENELTHDIITk	Unambiguous	1	1	P01009	N-Term(TMT10Plex); K15(TMT10Plex)	HCD	1	0	1	1	30470	Unique	Used	0.290592	1.50176	1.05348	5.52521	2.67248	2098.94	609.934	3152.1	2211.19	11597.1	5609.37	1.627e-10	5.05521	0	4.46832	209	4	566.328	2262.29	1.90804	130.622	14914	14914	MS2	0/0
				High							vHTEccHGDLLEcADDR	Unambiguous	1	1	P02768	N-Term(TMT10Plex); C5(Carbamidomethyl); C6(Carbamidomethyl); C13(Carbamidomethyl)	HCD	1	0	1	1	23321	Unique	Used	0.322535	1.63096	3.19688	2.60519	6.06271	4456.55	1437.39	7268.47	14247	11610.2	27018.8	0.001095	5.05518	0	2.13937	20	4	579.755	2316	-1.23227	53.3747	5872	5872	MS2	0/0
							High				vPSYTLILPSLELPVLHVPR	Unambiguous	1	1	P04114	N-Term(TMT10Plex)	HCD	1	0	1	1	32031	Unique	Used	0.473043	1.18107	2.48135	4.82826	2.60776	1134.77	536.797	1340.25	2815.77	5478.98	2959.21	4.785e-13	5.05327	0	43.9323	250	3	824.831	2472.48	-0.91424	143.595	16527	16527	MS2	0/0
									High		lQHLENELTHDIITk	Unambiguous	1	1	P01009	N-Term(TMT10Plex); K15(TMT10Plex)	HCD	1	0	1	1	33539	Unique	Used	0.246179	1.50518	1.05546	6.00098	2.71461	13134.7	3233.48	19770.1	13863.2	78821	35655.5	0.0003254	5.05246	0	3.91419	25	4	566.326	2262.28	-1.22157	101.502	13603	13603	MS2	0/0
							High				iLGEELGFASLHDLQLLGk	Unambiguous	1	1	P04114	N-Term(TMT10Plex); K19(TMT10Plex)	HCD	1	0	1	1	30653	Unique	Used	0.515005	0.917836	1.0079	4.72143	3.63639	1777.64	915.492	1631.58	1791.67	8392.98	6464.18	2.469e-12	5.05143	0	9.08757	250	2	1256.23	2511.46	0.487062	132.145	15103	15103	MS2	0/0
							High				sTAAMSTYTGIFTDQVLSVLk	Unambiguous	1	1	P02655	N-Term(TMT10Plex); K21(TMT10Plex)	HCD	1	0	1	1	31958	Unique	Used	0.167694	1.04926	1.07468	7.5595	2.08893	1463.85	245.479	1535.97	1573.17	11066	3057.88	5.224e-15	5.05135	0	12.9587	250	2	1346.24	2691.47	0.472077	142.966	16451	16451	MS2	0/0
									High		tLNQPDSQLQLTTGNGLFLSEGLk	Unambiguous	1	1	P01009	N-Term(TMT10Plex); K24(TMT10Plex)	HCD	1	0	1	1	38633	Unique	Used	0.256039	1.49939	1.53089	5.77233	2.77094	4569.89	1170.07	6852.04	6996.02	26378.9	12662.9	0.004806	5.04995	0	9.75121	66	3	1011.56	3032.68	3.00535	137.725	18867	18867	MS2	0/0
			High								nQVSLTcLVk	Unambiguous	4	4	P01857;P01859;P01860;P01861	N-Term(TMT10Plex); C7(Carbamidomethyl); K10(TMT10Plex)	HCD	1	0	1	1	27530	Not Unique	Not Used	0.485563	1.7498	3.51469	1.48528	4.61413	7812.3	3793.36	13669.9	27457.8	11603.5	36047	1.176e-08	5.04943	0	21.1773	237	2	810.482	1619.96	0.655121	94.403	10912	10912	MS2	0/0
							High				iAQWQSLkLEAGINQLSFPLSSEPIQGSYR	Unambiguous	1	1	P20742	N-Term(TMT10Plex); K8(TMT10Plex)	HCD	1	0	1	1	30077	Unique	Used	0.184788	0.168961	1.37715	0.419753	3.68098	5503.51	1016.98	929.88	7579.14	2310.11	20258.3	3.328e-13	5.04726	1	1.65406	50	3	1273.7	3819.08	-2.03921	127.485	14508	14508	MS2	0/0
							High				qGYFVEAQPkIVLGQEQDSYGGkFDR	Unambiguous	1	1	P02743	N-Term(TMT10Plex); K10(TMT10Plex); K23(TMT10Plex)	HCD	1	0	1	1	26168	Unique	Used	1.87124	2.56502	2.88034	4.75102	3.21015	2416.44	4521.73	6198.22	6960.16	11480.6	7757.12	8.017e-09	5.04496	2	16.5894	250	4	912.496	3646.96	3.9582	96.2765	10468	10468	MS2	0/0
									High		aLEEANADLEVk	Unambiguous	4	4	P02533;P08779;P13646;P19012	N-Term(TMT10Plex); K12(TMT10Plex)	HCD	1	0	1	1	29753	Not Unique	Not Used	0.690573	0.675637	10.0528	2.32039	1.36008	39088.9	26993.7	26409.9	392954	90701.5	53163.9	0.004046	5.04179	0	16.7909	22	2	880.495	1759.98	-0.401818	77.2922	9691	9691	MS2	0/0
									High		gSQTQSHPDLGTEGcWDQLSAPR	Unambiguous	1	1	Q96PD5	N-Term(TMT10Plex); C15(Carbamidomethyl)	HCD	1	0	1	1	28982	Unique	Used	0.770406	1.99731	2.37137	2.33309	4.01988	10759.7	8289.33	21490.4	25515.2	25103.3	43252.6	0.0002353	5.0413	0	3.02426	29	3	919.426	2756.26	-9.1569	72.4719	8894	8894	MS2	0/0
									High		dTVIkPLLVEPEGLEk	Unambiguous	1	1	P01023	N-Term(TMT10Plex); K5(TMT10Plex); K16(TMT10Plex)	HCD	1	0	1	1	34514	Unique	Used	0.429052	0.945739	1.90851	4.94636	2.54457	4720.99	2025.55	4464.83	9010.07	23351.7	12012.9	0.009554	5.04036	0	53.2386	234	3	823.165	2467.48	-7.52726	107.889	14610	14610	MS2	0/0
							High				lQHLENELTHDIITk	Unambiguous	1	1	P01009	N-Term(TMT10Plex); K15(TMT10Plex)	HCD	1	0	1	1	33866	Unique	Used	0.264623	1.82724	1.10983	6.24541	2.92487	1293.84	342.38	2364.15	1435.94	8080.56	3784.31	7.748e-14	5.03908	0	4.02229	250	4	566.326	2262.28	-0.789899	159.069	18424	18424	MS2	0/0
							High				sPcYGYQWVSEEHEEAHHTAYLVFSPSk	Unambiguous	1	1	P01023	N-Term(TMT10Plex); C3(Carbamidomethyl); K28(TMT10Plex)	HCD	1	0	1	1	25941	Unique	Used	0.352106	0.8818	3.10571	3.95509	2.90297	4742.29	1669.79	4181.75	14728.2	18756.2	13766.8	1.958e-07	5.03902	0	22.8471	178	5	760.169	3796.82	1.13527	94.4331	10234	10234	MS2	0/0
		High									aPSTYGGGLSVSSR	Unambiguous	1	1	P08779	N-Term(TMT10Plex)	HCD	1	0	1	1	21964	Unique	Used	0.361985	0.630936	10.8751	1.53293	1.07656	3234.43	1170.82	2040.72	35174.7	4958.16	3482.07	4.19e-05	5.03881	0	7.77169	250	2	784.417	1567.83	-1.08806	61.8194	6534	6534	MS2	0/0
									High		aGAFcLSEDAGLGISSTASLR	Unambiguous	2	2	P01023;P20742	N-Term(TMT10Plex); C5(Carbamidomethyl)	HCD	1	0	1	1	39956	Not Unique	Not Used	0.65719	1.69914	2.42145	3.76884	2.90955	1365.97	897.701	2320.97	3307.63	5148.12	3974.36	6.04e-05	5.03754	0	41.3656	250	3	771.401	2312.19	5.60611	148.352	20234	20234	MS2	0/0
				High							iHSGSFQSQVELSNDQEk	Unambiguous	1	1	P04114	N-Term(TMT10Plex); K18(TMT10Plex)	HCD	1	0	1	1	25379	Unique	Used	0.454171	1.19391	3.04947	3.88712	3.29283	1045.68	474.919	1248.45	3188.77	4064.69	3443.25	6.544e-05	5.03687	0	0	250	3	831.098	2491.28	-1.31581	69.8293	8003	8003	MS2	0/0
									High		ePcVESLVSQYFQTVTDYGk	Unambiguous	1	1	P02652	N-Term(TMT10Plex); C3(Carbamidomethyl); K20(TMT10Plex)	HCD	1	0	1	1	41914	Unique	Used	0.77262	2.87793	3.09666	3.15915	3.64102	878.748	678.938	2528.98	2721.18	2776.1	3199.54	0.0008378	5.03634	0	0	250	3	936.812	2808.42	1.31532	164.378	22260	22260	MS2	0/0
									High		dTEEEDFHVDQVTTVk	Unambiguous	1	1	P01009	N-Term(TMT10Plex); K16(TMT10Plex)	HCD	1	0	1	1	29362	Unique	Used	0.297667	1.6771	0.995727	5.5197	2.3812	186279	55449	312409	185483	1.0282e+06	443566	0.002175	5.03562	0	3.04151	3	3	784.067	2350.19	1.95518	74.9203	9287	9287	MS2	0/0
									High		lHTEAQIQEEGTVVELTGR	Unambiguous	1	1	P01023	N-Term(TMT10Plex)	HCD	1	0	1	1	39238	Unique	Used	0.645974	1.60366	3.19114	3.79726	3.43203	1566.96	1012.22	2512.87	5000.39	5950.14	5377.84	0.0002042	5.03467	0	10.7851	204	3	780.419	2339.24	0.834669	142.495	19492	19492	MS2	0/0
		High									tAQEGDHGSHVYTk	Unambiguous	1	1	P01023	N-Term(TMT10Plex); K14(TMT10Plex)	HCD	1	0	1	1	18601	Unique	Used	0.254289	0.626104	1.16988	8.33309	1.71985	4198.92	1067.74	2628.96	4912.25	34990	7221.5	0.000112	5.03375	0	2.39423	203	3	663.346	1988.02	-0.633381	33.6846	2966	2966	MS2	0/0
									High		lYHSEAFTVNFGDTEEAkk	Unambiguous	1	1	P01009	N-Term(TMT10Plex); K18(TMT10Plex); K19(TMT10Plex)	HCD	1	0	1	1	30697	Unique	Used	0.409092	1.93544	2.26045	2.81442	2.09357	10886.3	4453.52	21069.9	24608.1	30638.8	22791.3	0.0003808	5.03273	1	13.7568	106	3	958.516	2873.53	1.18476	83.1872	10666	10666	MS2	0/0
							High				tIHDLHLFIENIDFNk	Unambiguous	1	1	P04114	N-Term(TMT10Plex); K16(TMT10Plex)	HCD	1	0	1	1	28487	Unique	Used	0.703875	0.856686	1.32307	4.78817	4.16388	3486.08	2453.77	2986.48	4612.34	16691.9	14515.6	4.467e-13	5.03251	0	18.652	250	2	1214.18	2427.35	4.2541	114.749	12865	12865	MS2	0/0
							High				lQHLENELTHDIITk	Unambiguous	1	1	P01009	N-Term(TMT10Plex); K15(TMT10Plex)	HCD	1	0	1	1	30679	Unique	Used	0.18619	1.60977	1.02954	5.08112	2.52518	1881.35	350.288	3028.55	1936.93	9559.37	4750.74	1.406e-11	5.03004	0	2.87547	250	4	566.327	2262.29	-0.142393	132.358	15130	15130	MS2	0/0
									High		tLLVEAEGIEQEk	Unambiguous	1	1	P20742	N-Term(TMT10Plex); K13(TMT10Plex)	HCD	1	0	1	1	32872	Unique	Used	0.304906	0.269111	2.82184	0.73465	6.08282	141354	43099.5	38039.8	398877	103845	859829	0.0001345	5.02889	0	7.81851	8	2	959.048	1917.09	-3.2606	97.1497	12914	12914	MS2	0/0
		High									eIQNAVNGVk	Unambiguous	1	1	P10909	N-Term(TMT10Plex); K10(TMT10Plex)	HCD	1	0	1	1	22643	Unique	Used	0.479652	1.31827	1.32454	3.66545	3.30344	10628.2	5097.86	14010.9	14077.6	38957.4	35109.8	0.0006838	5.02852	0	53.4178	250	2	765.456	1529.9	-0.728782	67.4123	7237	7237	MS2	0/0
									High		eIETYHNLLEGGQEDFESSGAGk	Unambiguous	1	1	P35527	N-Term(TMT10Plex); K23(TMT10Plex)	HCD	1	0	1	1	32246	Unique	Used	3.27661	1.13812	1.95081	2.64316	1.97316	13820.3	45283.7	15729.1	26960.7	36529.2	27269.6	0.0004072	5.02842	0	12.0499	35	3	990.155	2968.45	-2.48741	93.1126	12267	12267	MS2	0/0
							High				VPSYTLILPSLELPVLHVPR	Unambiguous	1	1	P04114		HCD	1	0	1	1	29983	No Quan Labels	Not Used						5394.26	1927.56	7865.55	16882.8	11467.3	26743.2	1.545e-11	5.02676	0	28.4813	111	3	748.444	2243.32	1.12756	126.743	14411	14411	MS2	0/0
									High		aLEEANTELEVk	Unambiguous	1	1	Q04695	N-Term(TMT10Plex); K12(TMT10Plex)	HCD	1	0	1	1	29703	Unique	Used	0.293658	0.904089	9.64089	1.9562	1.48685	10951.7	3216.05	9901.29	105584	21423.7	16283.5	0.0006058	5.02673	0	6.2204	95	2	902.509	1804.01	0.642445	76.9785	9639	9639	MS2	0/0
						High					eGYYGYTGAFR	Unambiguous	1	1	P02787	N-Term(TMT10Plex)	HCD	1	0	1	1	20261	Unique	Used	0.390897	0.60574	2.75977	1.84864	3.0247	9159.5	3580.43	5548.27	25278.1	16932.6	27704.7	1.258e-11	5.02628	0	3.38659	141	2	756.871	1512.73	1.6271	81.384	8421	8421	MS2	0/0
							High				aLVLIAFAQYLQQcPFEDHVk	Unambiguous	1	1	P02768	N-Term(TMT10Plex); C14(Carbamidomethyl); K21(TMT10Plex)	HCD	1	0	1	1	33188	Unique	Used	0.273072	1.62682	2.66359	2.57427	6.93657	1345.15	367.323	2188.32	3582.93	3462.78	9330.75	7.863e-16	5.02584	0	21.2987	250	4	737.907	2948.61	-1.55848	153.375	17723	17723	MS2	0/0
							High				vDLSFSPSQSLPASHAHLR	Unambiguous	1	1	P01023	N-Term(TMT10Plex)	HCD	1	0	1	1	23875	Unique	Used	0.448788	1.19397	2.72548	3.6241	3.9626	3365.47	1510.38	4018.27	9172.5	12196.8	13336	9.127e-12	5.02373	0	0	250	3	760.077	2278.22	1.17143	78.1868	8098	8098	MS2	0/0
							High				aLkYEVQGEVFTkPQLWP	Unambiguous	1	1	P02741	N-Term(TMT10Plex); K3(TMT10Plex); K13(TMT10Plex)	HCD	1	0	1	1	28042	Unique	Used	0.832145	1.89078	1.95641	4.68384	2.53871	4312.95	3589	8154.83	8437.91	20201.2	10949.4	1.136e-09	5.02361	1	8.71301	250	3	940.884	2820.64	3.74949	111.177	12405	12405	MS2	0/0
							High				dTVIkPLLVEPEGLEk	Unambiguous	1	1	P01023	N-Term(TMT10Plex); K5(TMT10Plex); K16(TMT10Plex)	HCD	1	0	1	1	26707	Unique	Used	0.404467	0.945147	3.19893	3.86126	3.14049	7605	3075.97	7187.84	24327.8	29364.9	23883.4	8.645e-08	5.02307	0	29.5981	250	3	823.175	2467.51	4.86533	100.547	11025	11025	MS2	0/0
		High									gSGGLGGAcGGAGFGSR	Unambiguous	3	3	P02538;P04259;P48668	N-Term(TMT10Plex); C9(Carbamidomethyl)	HCD	1	0	1	1	21509	Not Unique	Not Used	0.660669	0.523245	10.8571	1.69033	0.616477	3390.63	2240.08	1774.13	36812.5	5731.26	2090.24	5.619e-06	5.02263	0	40.7387	250	2	827.401	1653.8	-0.892345	58.1288	6064	6064	MS2	0/0
							High				yVRPGGGFVPNFQLFEk	Unambiguous	1	1	P22352	N-Term(TMT10Plex); K17(TMT10Plex)	HCD	1	0	1	1	27867	Unique	Used	0.675458	1.88711	1.80789	2.66245	3.01256	5244.23	3542.26	9896.45	9481.01	13962.5	15798.5	5.918e-10	5.02243	0	23.3893	250	3	805.12	2413.34	0.485332	109.847	12224	12224	MS2	0/0
							High				vKDLATVYVDVLkDSGR	Unambiguous	1	1	P02647	N-Term(TMT10Plex); K13(TMT10Plex)	HCD	1	0	1	1	27263	Unique	Used	1.10483	2.54145	3.59784	4.93327	3.69264	2338.82	2583.99	5943.99	8414.7	11538	8636.41	2.21e-12	5.0211	2	4.85158	250	3	779.461	2336.37	4.09617	105.035	11600	11600	MS2	0/0
			High								sSGSLLNNAIk	Unambiguous	2	2	P01023;P20742	N-Term(TMT10Plex); K11(TMT10Plex)	HCD	1	0	1	1	26336	Not Unique	Not Used	0.24809	0.577623	1.6371	5.1578	2.96101	13681.5	3394.25	7902.75	22398	70566.5	40511.2	1.39e-11	5.02031	0	6.60718	122	2	781.47	1561.93	0.324639	84.5925	9678	9678	MS2	0/0
									High		iMNGEADAMSLDGGFVYIAGk	Unambiguous	1	1	P02787	N-Term(TMT10Plex); K21(TMT10Plex)	HCD	1	0	1	1	38699	Unique	Used	0.556832	0.933716	3.52223	2.55928	3.19714	6032.68	3359.19	5632.81	21248.5	15439.3	19287.3	0.0008865	5.02015	0	2.6258	71	3	873.119	2617.34	0.741294	138.222	18935	18935	MS2	0/0
									High		lVNEVTEFAk	Unambiguous	1	1	P02768	N-Term(TMT10Plex); K10(TMT10Plex)	HCD	1	0	1	1	34558	Unique	Used	0.356482	1.51618	4.908	2.08813	6.06231	19345	6896.14	29330.4	94945.1	40394.8	117275	0.002799	5.01605	0	40.8169	73	2	804.474	1607.94	-0.133011	108.215	14656	14656	MS2	0/0
									High		lVNEVTEFAk	Unambiguous	1	1	P02768	N-Term(TMT10Plex); K10(TMT10Plex)	HCD	1	0	1	1	35642	Unique	Used	0.502547	1.75862	2.88242	2.16271	6.10454	11741.1	5900.44	20648.1	33842.6	25392.5	71673.8	0.01024	5.01529	0	14.9497	148	2	804.476	1607.95	2.6	115.441	15776	15776	MS2	0/0
							High				lQHLENELTHDIITk	Unambiguous	1	1	P01009	N-Term(TMT10Plex); K15(TMT10Plex)	HCD	1	0	1	1	33099	Unique	Used	0.258242	1.4781	1.63143	5.34987	3.55631	1151.54	297.375	1702.08	1878.65	6160.57	4095.21	1.226e-12	5.0144	0	20.6785	250	3	754.767	2262.29	0.699912	152.609	17631	17631	MS2	0/0
			High								rPcFSALEVDETYVPk	Unambiguous	1	1	P02768	N-Term(TMT10Plex); C3(Carbamidomethyl); K16(TMT10Plex)	HCD	1	0	1	1	27265	Unique	Used	0.287021	1.08705	2.78875	3.79657	5.3499	4289.38	1231.14	4662.78	11962	16284.9	22947.7	3.626e-11	5.01392	0	24.4964	250	3	790.424	2369.26	0.405095	92.1965	10638	10638	MS2	0/0
High											iMNGEADAMSLDGGFVYIAGk	Unambiguous	1	1	P02787	N-Term(TMT10Plex); K21(TMT10Plex)	HCD	1	0	1	1	31738	Unique	Used	0.398903	0.472436	2.91743	2.25357	2.97853	2444.93	975.289	1155.07	7132.91	5509.82	7282.28	6.701e-07	5.01338	0	3.53023	250	2	1309.17	2617.34	0.0468457	124.242	14329	14329	MS2	0/0
							High				YTkkVPQVSTPTLVEVSR	Unambiguous	1	1	P02768	K3(TMT10Plex); K4(TMT10Plex)	HCD	1	0	1	1	22897	Unique	Used	0.35434	1.34269	2.73718	2.44913	3.6975	8078.66	2862.59	10847.1	22112.7	19785.7	29870.9	4.221e-07	5.01333	2	33.6142	231	4	623.373	2490.47	-0.502237	70.4784	7086	7086	MS2	0/0
							High				EQLGPVTQEFWDNLEkETEGLR	Unambiguous	1	1	P02647	K16(TMT10Plex)	HCD	1	0	1	1	30286	Unique	Used	1.46856	4.04942	3.02033	4.59676	3.4018	3514.24	5160.88	14230.6	10614.2	16154.1	11954.7	1.611e-07	5.01262	1	6.21195	78	3	949.817	2847.44	0.246738	129.172	14724	14724	MS2	0/0
							High				sETEIHQGFQHLHQLFAk	Unambiguous	1	1	P08185	N-Term(TMT10Plex); K18(TMT10Plex)	HCD	1	0	1	1	25573	Unique	Used	0.326793	1.55764	0.977364	3.86293	1.69296	14452.5	4722.97	22511.8	14125.3	55828.9	24467.5	3.179e-10	5.01218	0	9.74221	40	5	522.487	2608.4	0.139815	91.5295	9854	9854	MS2	0/0
							High				aLVLIAFAQYLQQcPFEDHVk	Unambiguous	1	1	P02768	N-Term(TMT10Plex); C14(Carbamidomethyl); K21(TMT10Plex)	HCD	1	0	1	1	33404	Unique	Used	0.233935	1.34504	2.54266	2.49406	5.86564	2282.52	533.96	3070.07	5803.66	5692.74	13388.4	9.292e-12	5.01101	0	13.178	213	4	737.909	2948.61	0.428684	155.13	17946	17946	MS2	0/0
									High		aTVAVYLESLQDTk	Unambiguous	1	1	P04114	N-Term(TMT10Plex); K14(TMT10Plex)	HCD	1	0	1	1	34745	Unique	Used	0.922399	1.19671	2.05517	4.3545	2.63236	15138.4	13963.6	18116.3	31111.9	65920.2	39849.7	0.0008036	5.00959	0	22.2697	88	2	998.575	1996.14	3.19551	109.408	14849	14849	MS2	0/0
							High				vSFLSALEEYTk	Unambiguous	1	1	P02647	N-Term(TMT10Plex); K12(TMT10Plex)	HCD	1	0	1	1	33836	Unique	Used	0.575315	3.16145	2.28115	4.13303	3.19292	7242.37	4166.64	22896.4	16520.9	29932.9	23124.3	4.31e-11	5.00806	0	8.47268	192	2	923.024	1845.04	0.147457	158.807	18393	18393	MS2	0/0
									High		dSTYSLSSTLTLSk	Unambiguous	1	1	P01834	N-Term(TMT10Plex); K14(TMT10Plex)	HCD	1	0	1	1	33413	Unique	Used	0.185993	0.785051	4.99339	2.35645	3.51153	35780.1	6654.84	28089.2	178664	84314.2	125643	0.0003207	5.00799	0	14.1433	25	2	981.046	1961.08	-0.284265	100.65	13473	13473	MS2	0/0
				High							vFSNGADLSGVTEEAPLk	Unambiguous	1	1	P01009	N-Term(TMT10Plex); K18(TMT10Plex)	HCD	1	0	1	1	29110	Unique	Used	0.30138	1.2488	1.29349	5.0073	2.27032	1962.84	591.561	2451.2	2538.92	9828.54	4456.28	3.867e-05	5.00749	0	8.90526	250	3	764.755	2292.25	0.385506	100.568	11862	11862	MS2	0/0
							High				aLVLIAFAQYLQQcPFEDHVk	Unambiguous	1	1	P02768	N-Term(TMT10Plex); C14(Carbamidomethyl); K21(TMT10Plex)	HCD	1	0	1	1	34020	Unique	Used	0.234016	1.36341	2.53198	2.32701	6.42474	1304.69	305.319	1778.84	3303.46	3036.04	8382.32	3.045e-14	5.00631	0	27.8558	229	4	737.907	2948.61	-1.31009	160.378	18583	18583	MS2	0/0
			High								sVLGQLGITk	Unambiguous	1	1	P01009	N-Term(TMT10Plex); K10(TMT10Plex)	HCD	1	0	1	1	27556	Unique	Used	0.333208	1.67002	0.802484	4.55365	2.1137	265373	88424.4	443179	212957	1.20842e+06	560918	2.744e-09	5.006	0	6.55451	11	2	737.475	1473.94	2.11393	94.6293	10939	10939	MS2	0/0
							High				yTKkVPQVSTPTLVEVSR	Unambiguous	1	1	P02768	N-Term(TMT10Plex); K4(TMT10Plex)	HCD	1	0	1	2	22897	Redundant	Not Used	0.35434	1.34269	2.73718	2.44913	3.6975	8078.66	2862.59	10847.1	22112.7	19785.7	29870.9	4.206e-07	5.00562	2	33.6142	231	4	623.373	2490.47	-0.502237	70.4784	7086	7086	MS2	0/0
									High		eQLGPVTQEFWDNLEk	Unambiguous	1	1	P02647	N-Term(TMT10Plex); K16(TMT10Plex)	HCD	1	0	1	1	39505	Unique	Used	0.696923	2.94301	2.00846	3.85652	2.94568	4272.17	2977.37	12573	8580.48	16475.7	12584.4	0.0008159	5.0053	0	15.3014	228	2	1196.14	2391.26	2.07452	144.651	19768	19768	MS2	0/0
							High				yAASSYLSLTPEQWk	Unambiguous	6	6	A0M8Q6;B9A064;P0CF74;P0CG04;P0CG05;P0CG06	N-Term(TMT10Plex); K15(TMT10Plex)	HCD	1	0	1	1	28514	Not Unique	Not Used	0.291841	0.880609	6.12637	2.36118	3.1527	4748.77	1385.89	4181.81	29092.7	11212.7	14971.5	2.748e-13	5.00216	0	6.72448	206	2	1101.6	2202.19	1.05532	114.978	12893	12893	MS2	0/0
							High				tEHPFTVEEFVLPk	Unambiguous	1	1	P01023	N-Term(TMT10Plex); K14(TMT10Plex)	HCD	1	0	1	1	26660	Unique	Used	0.261532	0.699068	1.57477	6.67853	2.09271	8029.38	2099.94	5613.09	12644.4	53624.4	16803.2	4.592e-10	5.00178	0	22.3733	250	2	1066.1	2131.19	2.10627	100.201	10977	10977	MS2	0/0
									High		lHTEAQIQEEGTVVELTGR	Unambiguous	1	1	P01023	N-Term(TMT10Plex)	HCD	1	0	1	1	31359	Unique	Used	0.482046	0.753856	4.70972	3.58549	3.23237	3075.93	1482.74	2318.81	14486.8	11028.7	9942.54	0.0004795	5.00048	0	21.5156	250	2	1170.12	2339.23	-3.02119	87.3087	11350	11350	MS2	0/0
			High								kQTALVELVk	Unambiguous	1	1	P02768	N-Term(TMT10Plex); K10(TMT10Plex)	HCD	1	0	1	1	24760	Unique	Used	0.368478	1.4216	2.08617	3.52125	4.53539	9542.72	3516.28	13565.9	19907.8	33602.3	43280	2.688e-07	4.99991	1	70.3899	250	2	794.016	1587.02	-0.475097	71.9996	8049	8049	MS2	0/0
			High								kQTALVELVk	Unambiguous	1	1	P02768	K1(TMT10Plex); K10(TMT10Plex)	HCD	1	0	1	2	24760	Redundant	Not Used	0.368478	1.4216	2.08617	3.52125	4.53539	9542.72	3516.28	13565.9	19907.8	33602.3	43280	2.688e-07	4.99991	1	70.3899	250	2	794.016	1587.02	-0.475097	71.9996	8049	8049	MS2	0/0
			High								tVAAPSVFIFPPSDEQLk	Unambiguous	1	1	P01834	N-Term(TMT10Plex); K18(TMT10Plex)	HCD	1	0	1	1	29816	Unique	Used	0.257492	0.763993	4.36233	2.31697	4.07635	3697.11	951.978	2824.57	16128	8566.11	15070.7	2.535e-14	4.99862	0	17.393	250	3	802.122	2404.35	0.0100342	113.939	13275	13275	MS2	0/0
									High		aVDQSVLLMkPEAELSVSSVYNLLTVk	Unambiguous	1	1	P20742	N-Term(TMT10Plex); K10(TMT10Plex); K27(TMT10Plex)	HCD	1	0	1	1	39476	Unique	Used	0.261252	0.635028	2.03438	2.45799	5.60144	2629	686.831	1669.49	5348.39	6462.05	14726.2	0.00108	4.99799	0	26.7104	214	3	1207.7	3621.09	2.66358	144.414	19738	19738	MS2	0/0
									High		vNWEEEAASGLLTSLk	Unambiguous	1	1	P04114	N-Term(TMT10Plex); K16(TMT10Plex)	HCD	1	0	1	1	37701	Unique	Used	0.586652	1.18232	1.43004	4.31254	3.83296	4720.88	2769.51	5581.59	6751.03	20359	18094.9	0.0006428	4.99794	0	8.55356	109	3	735.745	2205.22	2.05981	130.432	17904	17904	MS2	0/0
									High		sEAAcLAAGPGIR	Unambiguous	1	1	O75882	N-Term(TMT10Plex); C5(Carbamidomethyl)	HCD	1	0	1	1	26885	Unique	Used	0.840631	1.73516	4.0463	3.33359	3.56969	13618.9	11448.5	23630.9	55106	45399.8	48615.1	0.000931	4.99774	0	15.8924	89	2	751.4	1501.79	-3.91572	59.5463	6727	6727	MS2	0/0
							High				lISVDTEHSNIYLQNGPDR	Unambiguous	1	1	P00450	N-Term(TMT10Plex)	HCD	1	0	1	1	24747	Unique	Used	0.620352	1.29929	2.58059	3.59377	2.96766	5333.2	3308.46	6929.37	13762.8	19166.3	15827.1	3.501e-11	4.99715	0	15.9727	142	3	800.752	2400.24	1.93618	85.0822	9000	9000	MS2	0/0
									High		sGSSTASWIQNVDTk	Unambiguous	1	1	P04114	N-Term(TMT10Plex); K15(TMT10Plex)	HCD	1	0	1	1	30273	Unique	Used	0.672588	0.975789	1.38566	4.15226	4.25824	14256.1	9588.51	13911	19754.2	59195.2	60706.1	0.000359	4.99705	0	0	129	2	1020.04	2039.07	-3.8486	80.4185	10228	10228	MS2	0/0
									High		qAEISASAPTSLR	Unambiguous	1	1	P04278	N-Term(TMT10Plex)	HCD	1	0	1	1	26589	Unique	Used	0.701952	1.79549	2.00184	2.9025	2.93046	9346.76	6560.98	16782	18710.7	27129	27390.3	0.003606	4.99705	0	62.027	130	2	780.427	1559.85	-7.47098	57.754	6421	6421	MS2	0/0
							High				hSTIFENLANk	Unambiguous	1	1	P02787	N-Term(TMT10Plex); K11(TMT10Plex)	HCD	1	0	1	1	23979	Unique	Used	0.628784	0.879539	3.37298	2.61001	2.83357	5707.01	3588.48	5019.54	19249.6	14895.4	16171.2	2.038e-09	4.99669	0	41.3943	250	2	866.493	1731.98	-0.151113	79.0151	8206	8206	MS2	0/0
							High				aFQPFFVELTMPYSVIR	Unambiguous	2	2	P01023;P20742	N-Term(TMT10Plex)	HCD	1	0	1	1	32142	Not Unique	Not Used	0.225482	0.337584	1.03642	2.82282	3.66609	6753.05	1522.69	2279.72	6999.02	19062.6	24757.3	7.483e-13	4.99458	0	2.21563	62	2	1137.61	2274.22	-0.525008	144.525	16642	16642	MS2	0/0
							High				fSGQLNSHGcFYQQVk	Unambiguous	1	1	P01023	N-Term(TMT10Plex); C10(Carbamidomethyl); K16(TMT10Plex)	HCD	1	0	1	1	23975	Unique	Used	0.531012	0.993338	1.5541	5.05598	2.81342	5733.79	3044.71	5695.59	8910.88	28989.9	16131.6	2.315e-12	4.99208	0	13.4675	192	3	786.74	2358.2	-1.02772	78.9841	8202	8202	MS2	0/0
				High							gVTSVSQIFHSPDLAIR	Unambiguous	1	1	P05155	N-Term(TMT10Plex)	HCD	1	0	1	1	29059	Unique	Used	0.650488	1.34484	2.07602	3.23627	2.73737	2047.1	1331.61	2753.02	4249.82	6624.97	5603.66	0.001701	4.99197	0	37.6808	250	3	686.051	2056.14	-0.644852	100.133	11809	11809	MS2	0/0
									High		dkDQEVLLQTFLDDASPGDk	Unambiguous	1	1	P04114	N-Term(TMT10Plex); K2(TMT10Plex); K20(TMT10Plex)	HCD	1	0	1	1	36063	Unique	Used	0.615331	1.38943	2.46428	4.86809	4.64796	2706.82	1665.59	3760.93	6670.35	13177.1	12581.2	0.0003539	4.99143	1	17.2423	133	3	974.529	2921.57	0.917105	118.387	16211	16211	MS2	0/0
							High				vSALLTPAEQTGTWk	Unambiguous	1	1	P04114	N-Term(TMT10Plex); K15(TMT10Plex)	HCD	1	0	1	1	26701	Unique	Used	0.869499	1.05377	1.24098	4.35152	3.6094	13166.3	11448.1	13874.2	16339.1	57293.3	47522.4	3.275e-11	4.98994	0	5.13098	250	2	1030.6	2060.19	6.26202	100.499	11019	11019	MS2	0/0
									High		iVLGQEQDSYGGk	Unambiguous	1	1	P02743	N-Term(TMT10Plex); K13(TMT10Plex)	HCD	1	0	1	1	29074	Unique	Used	0.338082	1.32935	1.13094	4.34733	2.9589	49822.4	16844.1	66231.5	56346.2	216595	147420	0.02764	4.98961	0	4.21643	44	2	926.512	1852.02	-2.8619	73.0015	8989	8989	MS2	0/0
		High									yVTSAPMPEPQAPGR	Unambiguous	2	2	P01871;P04220	N-Term(TMT10Plex)	HCD	1	0	1	1	23131	Not Unique	Not Used	0.249609	1.32941	3.43221	2.99954	4.38299	2816.72	703.079	3744.58	9667.56	8448.86	12345.6	4.514e-05	4.98954	0	2.16567	250	2	915.477	1829.95	2.8721	71.3571	7742	7742	MS2	0/0
									High		eQLGPVTQEFWDNLEk	Unambiguous	1	1	P02647	N-Term(TMT10Plex); K16(TMT10Plex)	HCD	1	0	1	1	38634	Unique	Used	0.663125	2.85322	2.0281	3.78139	3.02551	5948.17	3944.38	16971.5	12063.5	22492.4	17996.2	0.0009102	4.98842	0	7.157	124	2	1196.14	2391.27	2.6871	137.73	18868	18868	MS2	0/0
							High				lQHLENELTHDIITk	Unambiguous	1	1	P01009	N-Term(TMT10Plex); K15(TMT10Plex)	HCD	1	0	1	1	31702	Unique	Used	0.203592	1.63414	1.02126	5.89473	2.90287	1365.57	278.02	2231.54	1394.61	8049.69	3964.08	1.556e-12	4.98786	0	0	250	4	566.324	2262.28	-4.3512	140.817	16187	16187	MS2	0/0
									High		aSSIIDELFQDR	Unambiguous	1	1	P10909	N-Term(TMT10Plex)	HCD	1	0	1	1	36113	Unique	Used	1.07844	2.09036	1.28225	4.56989	2.74064	19756.5	21306.3	41298.1	25332.8	90284.9	54145.4	0.001839	4.98555	0	18.659	35	2	811.931	1622.86	-2.01309	118.761	16263	16263	MS2	0/0
							High				iAQWQSFQLEGGLk	Unambiguous	1	1	P01023	N-Term(TMT10Plex); K14(TMT10Plex)	HCD	1	0	1	1	27974	Unique	Used	0.299515	0.810447	0.922937	4.90812	2.94691	34996	10481.8	28362.4	32299.1	171765	103130	3.036e-14	4.98335	0	1.22851	32	2	1032.09	2063.17	-0.0302393	110.654	12335	12335	MS2	0/0
			High								aAPSVTLFPPSSEELQANk	Unambiguous	4	4	A0M8Q6;P0CF74;P0CG05;P0CG06	N-Term(TMT10Plex); K19(TMT10Plex)	HCD	1	0	1	1	27828	Not Unique	Not Used	0.422779	1.25501	5.88524	2.2043	2.78284	2418.56	1022.52	3035.32	14233.8	5331.23	6730.47	5.985e-14	4.98314	0	18.8572	250	3	815.453	2444.34	-0.0336216	96.914	11220	11220	MS2	0/0
									High		tLNQPDSQLQLTTGNGLFLSEGLk	Unambiguous	1	1	P01009	N-Term(TMT10Plex); K24(TMT10Plex)	HCD	1	0	1	1	36053	Unique	Used	0.124831	1.83141	1.03054	5.32695	3.18268	30353.3	3789.04	55589.2	31280.3	161691	96604.9	0.001886	4.98283	0	1.37483	7	3	1011.56	3032.67	1.91855	118.333	16201	16201	MS2	0/0
							High				cYFPYLENGYNQNYGR	Unambiguous	2	2	P08603;Q02985	N-Term(TMT10Plex); C1(Carbamidomethyl)	HCD	1	0	1	1	26703	Not Unique	Not Used	0.241691	0.662242	2.02086	4.95972	5.76992	2959.63	715.314	1959.99	5980.99	14678.9	17076.8	5.808e-16	4.98195	0	17.3593	250	2	1144.03	2287.06	5.12203	100.515	11021	11021	MS2	0/0
							High				eLISLVEDVSSNYDGccEGDVVQcIR	Unambiguous	1	1	P43652	N-Term(TMT10Plex); C16(Carbamidomethyl); C17(Carbamidomethyl); C24(Carbamidomethyl)	HCD	1	0	1	1	30951	Unique	Used	0.709623	1.63977	3.00391	3.35388	3.32388	848.611	602.194	1391.53	2549.15	2846.14	2820.68	6.509e-15	4.98173	0	13.1052	250	3	1082.5	3245.5	1.04874	134.565	15411	15411	MS2	0/0
							High				mPcAEDYLSVVLNQLcVLHEkTPVSDR	Unambiguous	1	1	P02768	N-Term(TMT10Plex); C3(Carbamidomethyl); C16(Carbamidomethyl); K21(TMT10Plex)	HCD	1	0	1	1	31190	Unique	Used	1.00055	3.89603	3.51783	1.51735	7.24367	822.983	823.439	3206.36	2895.11	1248.75	5961.42	1.464e-12	4.9816	1	92.8186	250	3	1211.29	3631.85	-4.65368	136.58	15658	15658	MS2	0/0
				High							sVLGQLGITk	Unambiguous	1	1	P01009	N-Term(TMT10Plex); K10(TMT10Plex)	HCD	1	0	1	1	28657	Unique	Used	0.319139	1.73926	0.887488	4.82083	2.6944	86915.8	27738.2	151169	77136.7	419006	234186	0.004013	4.97978	0	10.7763	23	2	737.475	1473.94	1.45138	96.6883	11393	11393	MS2	0/0
			High								fSSSSGYGGGSSR	Unambiguous	1	1	P35527	N-Term(TMT10Plex)	HCD	1	0	1	1	21470	Unique	Used	5.92555	1.07237	1.42765	1.38495	0.71446	3515.98	20834.1	3770.44	5019.58	4869.44	2512.02	1.212e-16	4.97934	0	24.7568	250	2	732.85	1464.69	1.16999	45.99	4640	4640	MS2	0/0
									High		sAGWNIPIGLLYcDLPEPR	Unambiguous	1	1	P02787	N-Term(TMT10Plex); C13(Carbamidomethyl)	HCD	1	0	1	1	38491	Unique	Used	0.980579	1.41674	2.97582	2.535	3.66485	2901.49	2845.14	4110.66	8634.32	7355.27	10633.5	0.00535	4.97721	0	5.78839	196	2	1200.63	2400.26	-0.333857	136.605	18720	18720	MS2	0/0
							High				nPFVFAPTLLTVAVHFEEVAk	Unambiguous	1	1	P43652	N-Term(TMT10Plex); K21(TMT10Plex)	HCD	1	0	1	1	33556	Unique	Used	0.407908	0.940194	2.02749	4.54464	3.19188	1318.61	537.871	1239.75	2673.47	5992.6	4208.84	2.565e-13	4.97677	0	3.89196	250	3	929.87	2787.6	3.59112	156.365	18103	18103	MS2	0/0
				High							sVLGQLGITk	Unambiguous	1	1	P01009	N-Term(TMT10Plex); K10(TMT10Plex)	HCD	1	0	1	1	28457	Unique	Used	0.259307	1.70295	0.742201	4.77301	2.15655	574401	148946	978178	426321	2.74162e+06	1.23872e+06	0.007227	4.97662	0	11.1186	4	2	737.476	1473.94	2.69366	94.98	11186	11186	MS2	0/0
							High				sFFSFLGEAFDGAR	Unambiguous	2	2	P0DJI8;P0DJI9	N-Term(TMT10Plex)	HCD	1	0	1	1	31637	Not Unique	Not Used	0.474702	4.2643	1.30976	5.47794	3.04365	2351.21	1116.12	10026.3	3079.51	12879.8	7156.25	5.104e-09	4.97613	0	41.5061	250	2	890.455	1779.9	7.33561	140.272	16120	16120	MS2	0/0
			High								tAQEGDHGSHVYTk	Unambiguous	1	1	P01023	N-Term(TMT10Plex); K14(TMT10Plex)	HCD	1	0	1	1	20360	Unique	Used	0.420249	1.12447	1.95138	5.80361	2.46462	2171.04	912.379	2441.26	4236.52	12599.9	5350.79	3.885e-09	4.97565	0	9.73605	250	4	497.761	1988.02	-0.0568169	36.7844	3484	3484	MS2	0/0
							High				aDSQAQLLLSTVVGVFTAPGLHLk	Unambiguous	1	1	P01019	N-Term(TMT10Plex); K24(TMT10Plex)	HCD	1	0	1	1	34778	Unique	Used	0.221575	0.60928	0.790561	4.45671	2.50573	661.397	146.549	402.976	522.875	2947.65	1657.28	4.281e-13	4.97503	0	0	250	3	975.243	2923.71	3.7256	169.608	19522	19522	MS2	0/0
							High				mPcAEDYLSVVLNQLcVLHEkTPVSDR	Unambiguous	1	1	P02768	M1(Oxidation); C3(Carbamidomethyl); C16(Carbamidomethyl); K21(TMT10Plex)	HCD	1	0	1	1	30222	Unique	Used	0.633028	2.6066	3.14439	1.82238	3.49056	7011.02	4438.17	18274.9	22045.4	12776.8	24472.3	2.183e-08	4.97497	1	6.66055	22	4	855.437	3418.73	7.153	128.679	14658	14658	MS2	0/0
									High		tFGSGEADcGLRPLFEk	Unambiguous	1	1	P00734	N-Term(TMT10Plex); C9(Carbamidomethyl); K17(TMT10Plex)	HCD	1	0	1	1	32054	Unique	Used	0.881473	2.44107	3.1832	2.26554	2.12341	8542.9	7530.33	20853.8	27193.7	19354.3	18140.1	0.001004	4.97462	0	0	195	2	1171.62	2342.24	7.25105	91.8733	12068	12068	MS2	0/0
									High		tLNQPDSQLQLTTGNGLFLSEGLk	Unambiguous	1	1	P01009	N-Term(TMT10Plex); K24(TMT10Plex)	HCD	1	0	1	1	39264	Unique	Used	0.39163	1.45365	1.85456	4.78112	2.85221	2975.25	1165.2	4324.97	5517.78	14225	8486.04	0.004391	4.97243	0	3.42502	94	3	1011.56	3032.67	0.892135	142.705	19519	19519	MS2	0/0
									High		scDNPYIPNGDYSPLR	Unambiguous	1	1	P08603	N-Term(TMT10Plex); C2(Carbamidomethyl)	HCD	1	0	1	1	30680	Unique	Used	0.331081	0.67741	2.94996	4.00089	3.70348	7801.7	2583	5284.95	23014.7	31213.8	28893.4	0.003554	4.97226	0	0	209	2	1049	2096.98	-2.86908	83.0761	10648	10648	MS2	0/0
									High		lVNEVTEFAk	Unambiguous	1	1	P02768	N-Term(TMT10Plex); K10(TMT10Plex)	HCD	1	0	1	1	41338	Unique	Used	0.418097	1.78384	2.64859	2.01788	6.50143	4318.78	1805.67	7704.03	11438.7	8714.79	28078.3	0.004148	4.97068	0	39.463	250	2	804.473	1607.94	-1.57544	159.532	21662	21662	MS2	0/0
									High		sAGWNIPIGLLYcDLPEPR	Unambiguous	1	1	P02787	N-Term(TMT10Plex); C13(Carbamidomethyl)	HCD	1	0	1	1	38483	Unique	Used	0.823133	1.38129	2.45145	2.78181	2.82274	3413.29	2809.59	4714.73	8367.51	9495.12	9634.82	0.002266	4.97025	0	6.06656	63	3	800.759	2400.26	1.4914	136.553	18712	18712	MS2	0/0
	High										gGGGGGYGSGGSSYGSGGGSYGSGGGGGGGR	Unambiguous	1	1	P04264	N-Term(TMT10Plex)	HCD	1	0	1	1	20314	Unique	Used	5.44473	1.10419	1.3523	1.2012	0.986409	422.214	2298.84	466.203	570.959	507.164	416.475	0.03065	4.96848	0	12.3952	250	3	871.71	2613.11	0.0229808	48.4444	4766	4766	MS2	0/0
High											tLNQPDSQLQLTTGNGLFLSEGLk	Unambiguous	1	1	P01009	N-Term(TMT10Plex); K24(TMT10Plex)	HCD	1	0	1	1	30766	Unique	Used		0.98982	1.31553	5.88127	2.54163	790.781		782.731	1040.29	4650.79	2009.87	0.0002437	4.96816	0	17.6881	250	3	1011.56	3032.67	0.831758	115.837	13324	13324	MS2	0/0
									High		gDAVcTESGWRPLPScEEk	Unambiguous	1	1	P08603	N-Term(TMT10Plex); C5(Carbamidomethyl); C16(Carbamidomethyl); K19(TMT10Plex)	HCD	1	0	1	1	28652	Unique	Used	0.299158	0.914374	2.66966	3.33675	5.65266	22536.3	6741.9	20606.6	60164.1	75197.9	127390	0.000849	4.96722	0	5.44337	49	3	879.434	2636.29	1.36748	70.502	8553	8553	MS2	0/0
				High							vkSPELQAEAk	Unambiguous	1	1	P02652	N-Term(TMT10Plex); K2(TMT10Plex); K11(TMT10Plex)	HCD	1	0	1	1	23921	Unique	Used	1.44805	3.31599	3.46291	2.73964	2.52906	6446.51	9334.86	21376.6	22323.7	17661.2	16303.6	0.01276	4.96677	1	30.4839	250	3	629.722	1887.15	-0.742647	58.2355	6495	6495	MS2	0/0
									High		tcVADESAENcDk	Unambiguous	1	1	P02768	N-Term(TMT10Plex); C2(Carbamidomethyl); C11(Carbamidomethyl); K13(TMT10Plex)	HCD	1	0	1	1	25468	Unique	Used	0.639152	3.31573	2.62113	0.709598	6.91087	10360.8	6622.14	34353.6	27157	7352.02	71602.3	0.0002393	4.96674	0	3.81484	111	2	978.956	1956.9	0.292056	50.3612	5263	5263	MS2	0/0
									High		cDEWSVNSVGk	Unambiguous	1	1	P02787	N-Term(TMT10Plex); C1(Carbamidomethyl); K11(TMT10Plex)	HCD	1	0	1	1	29032	Unique	Used	0.750678	1.22922	2.96032	1.08571	3.31436	1436001	1.07797e+06	1.76516e+06	4.25102e+06	1.55908e+06	4.75943e+06	0.001261	4.96654	0	5.52749	1	2	869.946	1738.88	0.404611	72.7692	8946	8946	MS2	0/0
							High				nIFISPVSISMALAmLSLGTcGHTR	Unambiguous	1	1	P08185	N-Term(TMT10Plex); M15(Oxidation); C21(Carbamidomethyl)	HCD	1	0	1	1	32267	Unique	Used	0.424773	1.45419	1.62316	4.04056	3.54482	1387.94	589.56	2018.33	2252.86	5608.06	4920.01	7.405e-10	4.96511	0	15.1427	152	3	974.515	2921.53	1.9447	145.548	16771	16771	MS2	0/0
									High		tLNQPDSQLQLTTGNGLFLSEGLk	Unambiguous	1	1	P01009	N-Term(TMT10Plex); K24(TMT10Plex)	HCD	1	0	1	1	39892	Unique	Used	0.189327	1.39514	1.37555	4.77308	2.77653	2701.7	511.506	3769.25	3716.32	12895.4	7501.36	0.001693	4.9651	0	10.5315	106	3	1011.56	3032.68	2.94497	147.838	20168	20168	MS2	0/0
							High				TVAAPSVFIFPPSDEQLkSGTASVVcLLNNFYPR	Unambiguous	1	1	P01834	K18(TMT10Plex); C26(Carbamidomethyl)	HCD	1	0	1	1	32508	Unique	Used	14.6619	10.2781	15.2133	2.91458	5.69057	137.528	2016.43	1413.53	2092.26	400.836	782.613	1.527e-07	4.96413	1	5.05335	250	3	1318.71	3954.11	10.1671	147.563	17020	17020	MS2	0/0
							High				yLGEEYVkAVGNLR	Unambiguous	1	1	P02787	N-Term(TMT10Plex); K8(TMT10Plex)	HCD	1	0	1	1	26327	Unique	Used	0.771663	1.19185	2.10744	0.817519	2.21632	16186.8	12490.7	19292.3	34112.7	13233	35875	5.964e-13	4.96385	1	6.34045	113	2	1035.1	2069.19	2.89446	97.5506	10633	10633	MS2	0/0
							High				aLLAYAFSLLGk	Unambiguous	1	1	P20742	N-Term(TMT10Plex); K12(TMT10Plex)	HCD	1	0	1	1	33549	Unique	Used	0.250989	0.47731	2.72795	1.87157	8.92136	5408.36	1357.44	2581.47	14753.8	10122.2	48249.9	3.115e-09	4.96289	0	23.5464	250	2	863.042	1725.08	3.55289	156.311	18096	18096	MS2	0/0
				High							cSAPEPSQkPPGkPcPGLAYEQR	Unambiguous	1	1	P27918	N-Term(TMT10Plex); C1(Carbamidomethyl); K9(TMT10Plex); K13(TMT10Plex); C15(Carbamidomethyl)	HCD	1	0	1	1	24351	Unique	Used	0.833417	1.66848	2.7317	2.1594	4.11589	10864.7	9054.84	18127.6	29679.2	23461.3	44718	0.0002626	4.96136	0	3.44953	47	4	811.182	3241.71	-0.430144	61.7075	6941	6941	MS2	0/0
									High		aGAFcLSEDAGLGISSTASLR	Unambiguous	2	2	P01023;P20742	N-Term(TMT10Plex); C5(Carbamidomethyl)	HCD	1	0	1	1	39330	Not Unique	Not Used	0.647601	1.71572	2.56868	4.03982	3.61319	1108.39	717.797	1901.69	2847.11	4477.71	4004.83	0.000117	4.96068	0	17.5702	250	3	771.398	2312.18	2.28008	143.215	19587	19587	MS2	0/0
			High								eIVLTQSPGTLSLSPGER	Unambiguous	4	4	P01620;P01622;P01623;P04206	N-Term(TMT10Plex)	HCD	1	0	1	1	27446	Not Unique	Not Used	0.415727	1.12139	5.45971	2.2393	4.19999	1114.65	463.389	1249.95	6085.65	2496.03	4681.51	3.719e-15	4.95989	0	0	250	2	1057.09	2113.17	0.650756	93.7055	10825	10825	MS2	0/0
							High				vSFSSPLVAISGVALR	Unambiguous	1	1	Q13219	N-Term(TMT10Plex)	HCD	1	0	1	1	29061	Unique	Used	0.933055	2.72182	2.35935	3.76008	2.96031	2263.73	2112.19	6161.47	5340.92	8511.8	6701.35	5.389e-14	4.95743	0	15.9169	244	3	611.367	1832.09	0.533818	119.259	13458	13458	MS2	0/0
									High		sAGWNIPIGLLYcDLPEPR	Unambiguous	1	1	P02787	N-Term(TMT10Plex); C13(Carbamidomethyl)	HCD	1	0	1	1	38061	Unique	Used	1.13012	1.0537	3.19207	1.99473	3.42255	13723.8	15509.6	14460.8	43807.4	27375.3	46970.4	0.0009858	4.9567	0	2.57687	7	3	800.761	2400.27	3.93253	133.259	18276	18276	MS2	0/0
									High		aVMDDFAAFVEk	Unambiguous	1	1	P02768	N-Term(TMT10Plex); K12(TMT10Plex)	HCD	1	0	1	1	40011	Unique	Used	0.25639	1.75995	2.86188	1.92772	7.64207	7035.17	1803.75	12381.5	20133.8	13561.9	53763.3	0.00152	4.95638	0	7.48992	202	2	900.986	1800.96	1.84432	148.819	20291	20291	MS2	0/0
							High				tVAAPSVFIFPPSDEQLkSGTASVVcLLNNFYPR	Unambiguous	1	1	P01834	N-Term(TMT10Plex); K18(TMT10Plex); C26(Carbamidomethyl)	HCD	1	0	1	1	33260	Unique	Used	1.41176	3.03208	4.98749	3.23232	3.45754	775.61	1094.97	2351.71	3868.35	2507.02	2681.7	2.377e-05	4.95608	1	19.3379	250	3	1395.08	4183.23	0.980315	153.979	17797	17797	MS2	0/0
							High				aFQPFFVELTMPYSVIR	Unambiguous	2	2	P01023;P20742	N-Term(TMT10Plex)	HCD	1	0	1	1	32408	Not Unique	Not Used	0.683871	1.41621	1.70718	3.32083	3.74978	1677.85	1147.43	2376.19	2864.39	5571.85	6291.57	3.321e-09	4.95605	0	0	250	2	1137.61	2274.22	-0.954414	146.742	16917	16917	MS2	0/0
							High				lHTEAQIQEEGTVVELTGR	Unambiguous	1	1	P01023	N-Term(TMT10Plex)	HCD	1	0	1	1	24331	Unique	Used	0.473886	1.23445	2.62185	4.4487	3.14083	3620.61	1715.75	4469.47	9492.68	16107	11371.7	2.457e-13	4.95603	0	36.6245	216	3	780.417	2339.24	-1.67015	81.874	8570	8570	MS2	0/0
							High				fNWYVDGVEVHNAk	Unambiguous	1	1	P01857	N-Term(TMT10Plex); K14(TMT10Plex)	HCD	1	0	1	1	25632	Unique	Used	0.0952584	1.0833	7.66942	1.19934	3.79809	356108	33922.2	385772	2.73114e+06	427093	1.35253e+06	7.824e-08	4.95476	0	5.09055	2	3	712.716	2136.13	2.17036	92.0187	9915	9915	MS2	0/0
							High				hGATVLTALGGILk	Unambiguous	1	1	P02144	N-Term(TMT10Plex); K14(TMT10Plex)	HCD	1	0	1	1	26769	Unique	Used	0.490366	2.76843	1.387	3.21943	1.80954	5971.67	2928.3	16532.2	8282.72	19225.4	10806	6.419e-08	4.95311	0	62.107	250	3	603.72	1809.14	4.5038	101.039	11089	11089	MS2	0/0
							High				rPcFSALEVDETYVPk	Unambiguous	1	1	P02768	N-Term(TMT10Plex); C3(Carbamidomethyl); K16(TMT10Plex)	HCD	1	0	1	1	26240	Unique	Used	0.37865	1.13542	3.56055	2.85979	5.21219	6489.23	2457.15	7368.03	23105.2	18557.9	33823.1	7.511e-12	4.95195	0	17.1746	177	3	790.422	2369.25	-2.29985	96.8574	10543	10543	MS2	0/0
			High								sVLGQLGITk	Unambiguous	1	1	P01009	N-Term(TMT10Plex); K10(TMT10Plex)	HCD	1	0	1	1	29206	Unique	Used	0.299867	1.49836	0.995834	5.02644	2.4152	14473.6	4340.17	21686.7	14413.3	72750.9	34956.7	1.203e-09	4.95161	0	21.4926	186	2	737.474	1473.94	0.291916	108.664	12644	12644	MS2	0/0
			High								dcHLAQVPSHTVVAR	Unambiguous	1	1	P02787	N-Term(TMT10Plex); C2(Carbamidomethyl)	HCD	1	0	1	1	21594	Unique	Used	0.743512	1.60599	3.53407	2.41556	3.07371	7642.86	5682.56	12274.3	27010.4	18461.8	23491.9	2.102e-11	4.95154	0	4.18523	35	4	480.508	1919.01	-0.426363	47.0383	4771	4771	MS2	0/0
							High				sAGWNIPIGLLYcDLPEPR	Unambiguous	1	1	P02787	N-Term(TMT10Plex); C13(Carbamidomethyl)	HCD	1	0	1	1	31064	Unique	Used	0.471339	1.23585	1.90781	5.12758	2.34469	4409.41	2078.33	5449.38	8412.29	22609.6	10338.7	5.608e-08	4.95112	0	23.5441	111	3	800.759	2400.26	1.4914	135.53	15528	15528	MS2	0/0
		High									sSGSLLNNAIk	Unambiguous	2	2	P01023;P20742	N-Term(TMT10Plex); K11(TMT10Plex)	HCD	1	0	1	1	24448	Not Unique	Not Used	0.244757	0.615318	1.60049	5.23711	2.86539	10252.7	2509.43	6308.69	16409.4	53694.7	29378.1	0.0001233	4.95066	0	9.48383	175	2	781.47	1561.93	0.402793	82.4087	9103	9103	MS2	0/0
									High		iMNGEADAMSLDGGFVYIAGk	Unambiguous	1	1	P02787	N-Term(TMT10Plex); K21(TMT10Plex)	HCD	1	0	1	1	38486	Unique	Used	0.553775	0.976869	3.57848	2.44628	3.36049	4509.67	2497.34	4405.35	16137.8	11031.9	15154.7	0.0007127	4.94994	0	6.49762	99	3	873.12	2617.35	2.00054	136.568	18715	18715	MS2	0/0
									High		dNEDFQESNR	Unambiguous	1	1	P00450	N-Term(TMT10Plex)	HCD	1	0	1	1	23868	Unique	Used	0.319963	1.16299	1.86391	4.70242	2.968	11670.8	3734.22	13573	21753.3	54881	34639	0.006651	4.94954	0	7.27668	250	2	741.836	1482.66	-0.948961	38.643	3608	3608	MS2	0/0
									High		yTYNYEAESSSGVPGTADSR	Unambiguous	1	1	P04114	N-Term(TMT10Plex)	HCD	1	0	1	1	28496	Unique	Used	0.678831	0.897427	1.07286	4.88243	4.22929	22099	15001.5	19832.3	23709.1	107897	93463.1	4.555e-05	4.94884	0	15.0452	22	2	1192.03	2383.05	-17.4636	69.6321	8392	8392	MS2	0/0
			High								vFSNGADLSGVTEEAPLk	Unambiguous	1	1	P01009	N-Term(TMT10Plex); K18(TMT10Plex)	HCD	1	0	1	1	28276	Unique	Used	0.239437	1.30832	0.80329	6.05189	2.41629	25164.3	6025.28	32923	20214.3	152292	60804.5	4.4e-14	4.94713	0	7.56027	18	3	764.756	2292.25	1.66359	100.722	11683	11683	MS2	0/0
							High				lQHLENELTHDIITk	Unambiguous	1	1	P01009	N-Term(TMT10Plex); K15(TMT10Plex)	HCD	1	0	1	1	33250	Unique	Used	0.229666	1.65792	1.17049	5.99688	2.84302	1493.45	342.995	2476.01	1748.07	8956.04	4245.91	1.768e-14	4.94538	0	4.37832	250	4	566.327	2262.29	-0.358228	153.897	17787	17787	MS2	0/0
							High				tTIEkPVWLGFLGPIIk	Unambiguous	1	1	P00450	N-Term(TMT10Plex); K5(TMT10Plex); K17(TMT10Plex)	HCD	1	0	1	1	30405	Unique	Used	0.170509	0.57267	1.17663	5.25637	4.82997	11438	1950.28	6550.18	13458.3	60122.2	55245.1	5.071e-09	4.94521	0	9.21863	82	4	650.662	2599.63	2.16011	130.154	14847	14847	MS2	0/0
			High								aAPSVTLFPPSSEELQANk	Unambiguous	4	4	A0M8Q6;P0CF74;P0CG05;P0CG06	N-Term(TMT10Plex); K19(TMT10Plex)	HCD	1	0	1	1	28609	Not Unique	Not Used	0.407002	1.29818	4.71882	3.18492	2.59886	1730.97	704.509	2247.11	8168.15	5513.01	4498.56	2.149e-14	4.94266	0	15.005	250	3	815.453	2444.34	-0.0336216	103.546	12027	12027	MS2	0/0
							High				VTFHNkGAYPLSIEPIGVR	Unambiguous	1	1	P00450	K6(TMT10Plex)	HCD	1	0	1	1	24062	Unique	Used	0.898059	1.48631	2.08555	4.37164	3.04734	7287.54	6544.64	10831.5	15198.5	31858.5	22207.6	5.084e-11	4.94155	1	16.8242	153	3	776.442	2327.31	1.60144	79.6852	8292	8292	MS2	0/0
									High		vkDLATVYVDVLk	Unambiguous	1	1	P02647	N-Term(TMT10Plex); K2(TMT10Plex); K13(TMT10Plex)	HCD	1	0	1	1	34387	Unique	Used	1.03683	2.62423	2.75281	3.34591	2.8148	6242.33	6472.24	16381.3	17184	20886.3	17570.9	0.003067	4.9407	1	29.1146	113	3	717.454	2150.35	2.64431	107.108	14479	14479	MS2	0/0
							High				wcAVSEHEATk	Unambiguous	1	1	P02787	N-Term(TMT10Plex); C2(Carbamidomethyl); K11(TMT10Plex)	HCD	1	0	1	1	21844	Unique	Used	1.13372	1.22502	3.20644	1.07658	3.03028	4861.51	5511.61	5955.46	15588.1	5233.82	14731.7	2.275e-10	4.94055	0	0	250	2	888.462	1775.92	0.663356	61.7905	5995	5995	MS2	0/0
									High		sAGWNIPIGLLYcDLPEPR	Unambiguous	1	1	P02787	N-Term(TMT10Plex); C13(Carbamidomethyl)	HCD	1	0	1	1	41040	Unique	Used	0.728181	1.21547	3.13344	3.56217	3.14267	2131.13	1551.85	2590.33	6677.76	7591.43	6697.44	0.02062	4.94055	0	15.5105	250	3	800.761	2400.27	4.31395	157.052	21354	21354	MS2	0/0
							High				gNLVSIHNFNINYR	Unambiguous	1	1	P13727	N-Term(TMT10Plex)	HCD	1	0	1	1	24907	Unique	Used	1.09822	2.79188	2.77398	2.93721	3.94226	3777.97	4149.05	10547.6	10480	11096.7	14893.7	2.266e-14	4.93876	0	21.2391	250	2	945.515	1890.02	2.75863	86.3224	9165	9165	MS2	0/0
									High		gFEPTLEALFGk	Unambiguous	1	1	P04114	N-Term(TMT10Plex); K12(TMT10Plex)	HCD	1	0	1	1	37642	Unique	Used	0.8153	0.953189	1.12849	4.51312	4.2703	37532.8	30600.5	35775.9	42355.4	169390	160276	0.0009324	4.93784	0	11.4153	35	2	884.011	1767.01	2.67139	129.95	17843	17843	MS2	0/0
							High				aHLDIAGSLEGHLR	Unambiguous	1	1	P04114	N-Term(TMT10Plex)	HCD	1	0	1	1	23499	Unique	Used	0.843227	1.42779	2.20106	4.88628	3.5942	2403.04	2026.3	3431.03	5289.22	11741.9	8636.98	4.279e-09	4.93649	0	5.82787	52	4	430.244	1717.95	-0.651538	75.2725	7709	7709	MS2	0/0
							High				iDTINLFPATLFDAYMVAQNPGEWmLScQNLNHLk	Unambiguous	1	1	P00450	N-Term(TMT10Plex); M25(Oxidation); C28(Carbamidomethyl); K35(TMT10Plex)	HCD	1	0	1	1	33249	Unique	Used		0.663284	1.62038	3.31591	5.85647	524.099		347.627	849.24	1737.86	3069.37	4.607e-12	4.93584	0	2.16688	180	4	1135.58	4539.29	-0.223423	153.89	17786	17786	MS2	0/0
							High				vSFLSALEEYTk	Unambiguous	1	1	P02647	N-Term(TMT10Plex); K12(TMT10Plex)	HCD	1	0	1	1	34065	Unique	Used	0.535903	3.07512	2.07029	4.08714	2.93223	4653.5	2493.82	14310	9634.07	19019.5	13645.1	1.891e-12	4.93568	0	12.7316	250	2	923.024	1845.04	-0.249511	160.775	18630	18630	MS2	0/0
			High								sVLGQLGITk	Unambiguous	1	1	P01009	N-Term(TMT10Plex); K10(TMT10Plex)	HCD	1	0	1	1	27766	Unique	Used	0.298878	1.74138	0.865052	4.96728	2.43008	126523	37814.9	220325	109449	628476	307461	7.878e-09	4.93553	0	7.40471	21	2	737.475	1473.94	2.11393	96.3874	11156	11156	MS2	0/0
									High		eQLGEFYEALDcLR	Unambiguous	1	1	P02763	N-Term(TMT10Plex); C12(Carbamidomethyl)	HCD	1	0	1	1	36513	Unique	Used	1.48878	2.05778	2.15873	3.49906	3.21365	7667.49	11415.2	15778	16552	26829	24640.6	0.002039	4.93541	0	24.9367	96	2	986.487	1971.97	-0.488078	121.572	16676	16676	MS2	0/0
									High		dVQMTQSPSSLSASVGDR	Unambiguous	1	1	P01612	N-Term(TMT10Plex)	HCD	1	0	1	1	28667	Unique	Used	0.412078	1.46364	5.61739	2.79456	3.20611	2808.71	1157.41	4110.95	15777.6	7849.12	9005.04	3.687e-05	4.93497	0	0	235	2	1047.52	2094.04	2.8868	70.5843	8568	8568	MS2	0/0
									High		hGNTDSEGIVEVk	Unambiguous	1	1	P05156	N-Term(TMT10Plex); K13(TMT10Plex)	HCD	1	0	1	1	25435	Unique	Used	0.331329	0.625969	1.50869	6.23192	3.16646	35672	11819.2	22329.5	53817.8	222305	112954	0.002225	4.93404	0	10.448	18	3	615.003	1843	-0.582725	50.1405	5229	5229	MS2	0/0
									High		gFEPTLEALFGk	Unambiguous	1	1	P04114	N-Term(TMT10Plex); K12(TMT10Plex)	HCD	1	0	1	1	37441	Unique	Used	0.74956	1.06694	1.65919	4.01451	3.74848	11311.8	8478.88	12069	18768.5	45411.4	42402.1	0.004318	4.93368	0	30.278	166	2	884.011	1767.01	2.87864	128.424	17635	17635	MS2	0/0
							High				dFSAEYEEDGkYEGLQEWEGk	Unambiguous	1	1	P04114	N-Term(TMT10Plex); K11(TMT10Plex); K21(TMT10Plex)	HCD	1	0	1	1	26812	Unique	Used	0.580361	0.866183	1.22993	4.82843	4.24072	4928.75	2860.45	4269.2	6061.99	23798.1	20901.4	9.454e-11	4.93367	1	0	178	3	1066.19	3196.57	3.11466	101.386	11134	11134	MS2	0/0
										High	yAASSYLSLTPEQWk	Unambiguous	6	6	A0M8Q6;B9A064;P0CF74;P0CG04;P0CG05;P0CG06	N-Term(TMT10Plex); K15(TMT10Plex)	HCD	1	0	1	1	21297	Not Unique	Not Used	0.219352	0.969467	6.88409	1.911	2.91089	3227.96	708.059	3129.4	22221.5	6168.64	9396.22	6.985e-11	4.9336	0	0	250	2	1101.6	2202.19	1.38791	166.006	15577	15577	MS2	0/0
									High		gEVQAMLGQSTEELR	Unambiguous	1	1	P02649	N-Term(TMT10Plex)	HCD	1	0	1	1	31585	Unique	Used	0.603514	1.69913	2.53045	4.01268	3.80361	9795.54	5911.75	16643.9	24787.1	39306.4	37258.4	0.000256	4.93269	0	16.899	65	2	938.981	1876.95	-5.07958	88.7925	11584	11584	MS2	0/0
									High		dGEAGAQGPPGPAGPAGER	Unambiguous	1	1	P02452	N-Term(TMT10Plex)	HCD	1	0	1	1	24652	Unique	Used	0.282898	1.04831	13.9108	1.60164	1.14496	1130.66	319.863	1185.28	15728.4	1810.91	1294.57	5.923e-06	4.93177	0	0	250	2	960.473	1919.94	-0.719036	44.6368	4419	4419	MS2	0/0
							High				vVSVLTVVHQDWLNGk	Unambiguous	1	1	P01859	N-Term(TMT10Plex); K16(TMT10Plex)	HCD	1	0	1	1	28872	Unique	Used	0.172909	0.510288	4.84028	1.68067	3.46241	42563.4	7359.58	21719.6	206018	71535.2	147372	6.391e-11	4.93141	0	7.09472	28	3	751.445	2252.32	1.71669	117.856	13263	13263	MS2	0/0
	High										dALSSVQESQVAQQAR	Unambiguous	1	1	P02656	N-Term(TMT10Plex)	HCD	1	0	1	1	22548	Unique	Used	0.415473	2.96351	1.37568	5.84777	1.7408	606.329	251.913	1796.87	834.116	3545.68	1055.5	0.002968	4.93065	0	27.2125	250	2	973.508	1946.01	-2.90484	67.3431	7077	7077	MS2	0/0
			High								eFGNTLEDk	Unambiguous	1	1	P02654	N-Term(TMT10Plex); K9(TMT10Plex)	HCD	1	0	1	1	24876	Unique	Used	0.918082	1.94505	1.88014	2.96523	3.10054	21938.6	20141.4	42671.7	41247.6	65052.9	68021.5	2.309e-06	4.92851	0	9.5737	174	2	755.912	1510.82	0.539052	72.8976	8169	8169	MS2	0/0
							High				vYAcEVTHQGLSSPVTk	Unambiguous	1	1	P01834	N-Term(TMT10Plex); C4(Carbamidomethyl); K17(TMT10Plex)	HCD	1	0	1	1	23226	Unique	Used	0.412785	1.68759	4.85042	2.44858	4.07099	4434.18	1830.36	7483.1	21507.7	10857.5	18051.5	2.53e-13	4.92845	0	10.349	250	3	778.755	2334.25	-0.944541	73.1089	7426	7426	MS2	0/0
									High		lVNEVTEFAk	Unambiguous	1	1	P02768	N-Term(TMT10Plex); K10(TMT10Plex)	HCD	1	0	1	1	34900	Unique	Used	0.37715	1.747	2.79958	1.86395	6.84006	15326.3	5780.3	26775	42907.1	28567.3	104833	0.004233	4.92829	0	28.1878	98	2	804.469	1607.93	-6.81377	110.455	15009	15009	MS2	0/0
									High		hTLNQIDEVk	Unambiguous	1	1	P02765	N-Term(TMT10Plex); K10(TMT10Plex)	HCD	1	0	1	1	26217	Unique	Used	0.165621	0.692505	1.9291	4.76004	3.06966	28648.2	4744.73	19839	55265.3	136366	87940.2	0.004875	4.92811	0	11.3132	50	2	827.98	1654.95	-0.121443	55.4219	6037	6037	MS2	0/0
							High				aTFQTPDFIVPLTDLR	Unambiguous	1	1	P04114	N-Term(TMT10Plex)	HCD	1	0	1	1	29602	Unique	Used	0.526664	1.16674	1.93207	3.59185	3.92384	5381.3	2834.14	6278.6	10397	19328.8	21115.4	2.72e-12	4.92782	0	8.8299	250	2	1032.08	2063.15	4.12011	123.596	14017	14017	MS2	0/0
High											sTSGGTAALGcLVk	Unambiguous	2	2	P01857;P01860	N-Term(TMT10Plex); C11(Carbamidomethyl); K14(TMT10Plex)	HCD	1	0	1	1	26921	Not Unique	Not Used	0.248496	1.40092	7.44823	1.68477	4.31757	3176.96	789.46	4450.68	23662.7	5352.44	13716.8	6.271e-06	4.9265	0	7.40132	250	3	594.006	1780	0.195119	82.6565	9349	9349	MS2	0/0
			High								vYAcEVTHQGLSSPVTk	Unambiguous	1	1	P01834	N-Term(TMT10Plex); C4(Carbamidomethyl); K17(TMT10Plex)	HCD	1	0	1	1	24999	Unique	Used	0.454936	1.72709	4.87981	1.95363	3.93268	1557.83	708.714	2690.51	7601.91	3043.43	6126.44	1.5e-13	4.92639	0	5.66863	250	2	1167.63	2334.25	0.682372	73.8616	8296	8296	MS2	0/0
							High				vPLLLSEPINIIDALEMR	Unambiguous	1	1	P04114	N-Term(TMT10Plex)	HCD	1	0	1	1	33400	Unique	Used	0.28551	1.27945	3.78868	3.28602	3.46791	3102.98	885.932	3970.11	11756.2	10196.5	10760.9	2.142e-11	4.92621	0	5.08936	93	3	755.775	2265.31	0.557799	155.103	17942	17942	MS2	0/0
									High		vEQAVETEPEPELR	Unambiguous	1	1	P02649	N-Term(TMT10Plex)	HCD	1	0	1	1	28312	Unique	Used	0.626234	1.43404	1.4199	4.17178	3.35434	14227.5	8909.74	20402.8	20201.6	59354.1	47723.8	0.001708	4.92499	0	4.76443	39	2	927.981	1854.96	-5.17402	68.5056	8202	8202	MS2	0/0
				High							sSGSLLNNAIk	Unambiguous	2	2	P01023;P20742	N-Term(TMT10Plex); K11(TMT10Plex)	HCD	1	0	1	1	26016	Not Unique	Not Used	0.268406	0.585649	1.63198	5.39732	2.92587	14355.4	3853.06	8407.2	23427.7	77480.5	42001.9	0.0009874	4.9249	0	11.5503	166	2	781.47	1561.93	0.246486	74.9035	8662	8662	MS2	0/0
		High									sGTSASLAISGLR	Unambiguous	2	2	P01700;P04208	N-Term(TMT10Plex)	HCD	1	0	1	1	23377	Not Unique	Not Used	0.491604	1.49665	5.06943	2.88065	3.78494	2829.91	1391.19	4235.39	14346	8151.98	10711	8.58e-05	4.92464	0	24.355	250	2	724.917	1448.83	-0.259206	73.3924	7996	7996	MS2	0/0
			High								dYVSQFEGSALGk	Unambiguous	1	1	P02647	N-Term(TMT10Plex); K13(TMT10Plex)	HCD	1	0	1	1	28313	Unique	Used	0.654249	2.84643	2.48315	3.8322	2.91059	3102.98	2030.12	8832.42	7705.16	11891.2	9031.5	6.296e-13	4.92439	0	7.70662	250	2	930.001	1859	-0.0605618	101.016	11721	11721	MS2	0/0
							High				tSIYPFLDFMPSPQVVR	Unambiguous	1	1	P43251	N-Term(TMT10Plex)	HCD	1	0	1	1	30613	Unique	Used	0.649815	1.5485	1.83522	4.23188	3.11218	2195.07	1426.39	3399.07	4028.45	9289.29	6831.47	2.018e-15	4.92362	0	14.154	197	2	1113.6	2226.18	0.0178635	131.825	15062	15062	MS2	0/0
							High				rPcFSALEVDETYVPk	Unambiguous	1	1	P02768	N-Term(TMT10Plex); C3(Carbamidomethyl); K16(TMT10Plex)	HCD	1	0	1	1	26023	Unique	Used	0.650902	1.38261	3.11487	2.85946	4.95447	8222.69	5352.17	11368.8	25612.6	23512.5	40739.1	6.4e-11	4.92317	0	16.972	155	3	790.423	2369.26	-1.0633	95.0973	10319	10319	MS2	0/0
									High		tLNQPDSQLQLTTGNGLFLSEGLk	Unambiguous	1	1	P01009	N-Term(TMT10Plex); K24(TMT10Plex)	HCD	1	0	1	1	41912	Unique	Used	0.12995	1.70547	1.50655	5.85302	3.0148	1082.05	140.613	1845.41	1630.17	6333.29	3262.18	0.002559	4.92223	0	1.87453	216	3	1011.56	3032.67	2.03931	164.362	22258	22258	MS2	0/0
			High								dYVSQFEGSALGk	Unambiguous	1	1	P02647	N-Term(TMT10Plex); K13(TMT10Plex)	HCD	1	0	1	1	28526	Unique	Used	0.615761	3.11464	2.28875	4.01433	3.20585	1762.71	1085.41	5490.19	4034.39	7076.08	5650.97	4.86e-12	4.92138	0	0	250	2	930.001	1858.99	-0.191891	102.827	11941	11941	MS2	0/0
							High				lQHLENELTHDIITk	Unambiguous	1	1	P01009	N-Term(TMT10Plex); K15(TMT10Plex)	HCD	1	0	1	1	32710	Unique	Used	0.23213	1.63616	1.14809	5.54634	2.36293	961.613	223.219	1573.36	1104.02	5333.43	2272.23	3.601e-14	4.92135	0	0	250	4	566.326	2262.28	-1.22157	149.29	17229	17229	MS2	0/0
		High									sSGSLLNNAIk	Unambiguous	2	2	P01023;P20742	N-Term(TMT10Plex); K11(TMT10Plex)	HCD	1	0	1	1	23727	Not Unique	Not Used	0.237863	0.514016	1.30963	5.285	2.77443	93118.9	22149.5	47864.6	121951	492133	258352	0.0001615	4.92135	0	5.41825	27	2	781.471	1561.93	1.96586	76.3204	8358	8358	MS2	0/0
									High		aVMDDFAAFVEk	Unambiguous	1	1	P02768	N-Term(TMT10Plex); K12(TMT10Plex)	HCD	1	0	1	1	38332	Unique	Used	0.222714	1.78578	2.82044	1.75644	7.87794	19225	4281.69	34331.8	54223.1	33767.7	151454	0.0001837	4.92067	0	6.05259	56	2	900.984	1800.96	0.556492	135.354	18556	18556	MS2	0/0
							High				lQHLENELTHDIITk	Unambiguous	1	1	P01009	N-Term(TMT10Plex); K15(TMT10Plex)	HCD	1	0	1	1	26712	Unique	Used		1.70698	1.08165	6.16805	2.52627	130196		222241	140826	803053	328909	3.446e-10	4.92062	0	4.7808	2	3	754.768	2262.29	2.23773	100.607	11031	11031	MS2	0/0
							High				mPcAEDYLSVVLNQLcVLHEk	Unambiguous	1	1	P02768	N-Term(TMT10Plex); C3(Carbamidomethyl); C16(Carbamidomethyl); K21(TMT10Plex)	HCD	1	0	1	1	33787	Unique	Used	0.240998	2.3893	2.86351	1.90595	9.02433	1081.3	260.591	2583.55	3096.31	2060.91	9758.01	1.578e-15	4.91995	0	6.01291	162	3	992.851	2976.54	-0.452539	158.371	18342	18342	MS2	0/0
									High		eVQLVESGGGLVQPGGSLR	Unambiguous	2	2	P01766;P01777	N-Term(TMT10Plex)	HCD	1	0	1	1	31574	Not Unique	Not Used	0.377565	0.887187	3.54177	3.1599	3.45484	7587.52	2864.78	6731.55	26873.3	23975.8	26213.7	8.965e-05	4.91917	0	3.40671	62	2	1056.08	2111.16	-4.20304	88.7182	11572	11572	MS2	0/0
			High								lVHVEEPHTETVR	Unambiguous	1	1	P01023	N-Term(TMT10Plex)	HCD	1	0	1	1	21966	Unique	Used	0.745054	1.60559	2.31944	5.41317	2.45794	8735.39	6508.34	14025.5	20261.2	47286.1	21471.1	5.809e-13	4.91764	0	37.1495	77	3	592.327	1774.97	0.152574	50.0703	5158	5158	MS2	0/0
High											vFDEFkPLVEEPQNLIk	Unambiguous	1	1	P02768	N-Term(TMT10Plex); K6(TMT10Plex); K17(TMT10Plex)	HCD	1	0	1	1	31407	Unique	Used	0.253369	1.63679	2.59147	1.79897	8.0957	2338.3	592.454	3827.3	6059.64	4206.53	18930.2	1.513e-05	4.91657	0	12.7658	250	3	911.533	2732.58	0.0876491	121.386	13987	13987	MS2	0/0
			High								iSEITNIVSk	Unambiguous	1	1	P20742	N-Term(TMT10Plex); K10(TMT10Plex)	HCD	1	0	1	1	27946	Unique	Used	0.305197	0.385804	2.57208	1.49297	4.94855	25338.5	7733.23	9775.7	65172.8	37829.8	125389	7.744e-09	4.91657	0	7.57668	90	2	781.484	1561.96	2.58879	97.9272	11342	11342	MS2	0/0
							High				vVFLNTQLcQFRPDAFGGLPR	Unambiguous	1	1	P22792	N-Term(TMT10Plex); C9(Carbamidomethyl)	HCD	1	0	1	1	28844	Unique	Used	1.04425	2.08111	1.82838	4.66671	3.51303	7369.53	7695.6	15336.8	13474.3	34391.5	25889.4	3.897e-10	4.91631	0	9.96544	71	3	888.822	2664.45	9.12478	117.619	13234	13234	MS2	0/0
									High		sQYEQLAEQNR	Unambiguous	1	1	P13645	N-Term(TMT10Plex)	HCD	1	0	1	1	26222	Unique	Used	0.8947	0.964922	3.84066	2.40324	1.66697	19939	17839.4	19239.6	76578.9	47918.3	33237.7	0.01108	4.91614	0	35.745	65	2	797.905	1594.8	0.147061	55.4438	6042	6042	MS2	0/0
			High								sYScQVTHEGSTVEk	Unambiguous	5	5	B9A064;P0CF74;P0CG04;P0CG05;P0CG06	N-Term(TMT10Plex); C4(Carbamidomethyl); K15(TMT10Plex)	HCD	1	0	1	1	22177	Not Unique	Not Used	0.408704	1.28878	6.34238	1.46378	2.94247	6544.78	2674.88	8434.78	41509.5	9580.15	19257.8	3.785e-11	4.91556	0	0	91	3	724.031	2170.08	-3.47937	51.6148	5376	5376	MS2	0/0
									High		dYVSQFEGSALGk	Unambiguous	1	1	P02647	N-Term(TMT10Plex); K13(TMT10Plex)	HCD	1	0	1	1	38227	Unique	Used	0.508346	2.67694	2.50394	4.00634	2.61241	4712.27	2395.47	12614.5	11799.2	18878.9	12310.4	0.001727	4.91523	0	70.5354	250	2	930	1858.99	-1.30819	134.532	18447	18447	MS2	0/0
									High		sAGWNIPIGLLYcDLPEPR	Unambiguous	1	1	P02787	N-Term(TMT10Plex); C13(Carbamidomethyl)	HCD	1	0	1	1	40198	Unique	Used	0.777451	1.30628	3.28714	3.3584	2.81311	1873.29	1456.39	2447.04	6157.77	6291.24	5269.77	0.004585	4.91516	0	19.4397	250	3	800.759	2400.26	2.17797	150.375	20484	20484	MS2	0/0
							High				tGcSLMGASVDSTLAFNTYVHFQGk	Unambiguous	1	1	P01019	N-Term(TMT10Plex); C3(Carbamidomethyl); K25(TMT10Plex)	HCD	1	0	1	1	29224	Unique	Used	0.497062	1.76669	2.27785	4.16236	4.32632	1866.97	927.998	3298.35	4252.68	7770.99	8077.09	1.704e-07	4.91423	0	79.0857	250	3	1050.52	3149.56	-6.68797	120.583	13626	13626	MS2	0/0
							High				vPSYTLILPSLELPVLHVPR	Unambiguous	1	1	P04114	N-Term(TMT10Plex)	HCD	1	0	1	1	31523	Unique	Used	0.444542	1.07166	2.14435	4.25473	3.94728	1414.16	628.652	1515.5	3032.45	6016.85	5582.06	6.062e-13	4.91402	0	25.5991	250	3	824.832	2472.48	0.789081	139.32	16002	16002	MS2	0/0
				High							eGYYGYTGAFR	Unambiguous	1	1	P02787	N-Term(TMT10Plex)	HCD	1	0	1	1	26553	Unique	Used	0.436339	0.791212	2.23272	2.91337	2.59698	11054.3	4823.42	8746.29	24681.1	32205.2	28707.7	0.001279	4.91234	0	29.3605	240	2	756.869	1512.73	-1.11654	79.1452	9217	9217	MS2	0/0
			High								sSGSLLNNAIk	Unambiguous	2	2	P01023;P20742	N-Term(TMT10Plex); K11(TMT10Plex)	HCD	1	0	1	1	25678	Not Unique	Not Used	0.236704	0.533401	1.59991	5.4351	2.99271	35658.1	8440.42	19020.1	57049.8	193805	106714	3.367e-11	4.91228	0	6.18086	52	2	781.47	1561.93	0.715406	79.2569	8998	8998	MS2	0/0
									High		dIQmTQSPSTLSASVGDR	Unambiguous	2	2	P01596;P01598	N-Term(TMT10Plex); M4(Oxidation)	HCD	1	0	1	1	29511	Not Unique	Not Used	0.359277	0.988763	5.89905	2.55395	3.55461	4361.62	1567.03	4312.6	25729.4	11139.3	15503.8	0.00292	4.91221	0	0	210	2	1069.54	2138.08	9.74973	75.8391	9440	9440	MS2	0/0
							High				mPcAEDYLSVVLNQLcVLHEk	Unambiguous	1	1	P02768	N-Term(TMT10Plex); C3(Carbamidomethyl); C16(Carbamidomethyl); K21(TMT10Plex)	HCD	1	0	1	1	31842	Unique	Used	0.275099	2.20083	2.79222	1.47948	9.45052	7994.77	2199.35	17595.2	22323.2	11828.1	75554.7	3.67e-15	4.91117	0	3.87878	27	3	992.853	2976.55	1.82356	142.018	16332	16332	MS2	0/0
									High		lQHLENELTHDIITk	Unambiguous	1	1	P01009	N-Term(TMT10Plex); K15(TMT10Plex)	HCD	1	0	1	1	33263	Unique	Used	0.352363	1.33538	1.20798	5.00126	2.71753	27259.5	9605.25	36401.8	32929	136332	74078.6	0.0006209	4.91113	0	8.07528	23	3	754.764	2262.28	-3.67077	99.6406	13318	13318	MS2	0/0
							High				mPcAEDYLSVVLNQLcVLHEk	Unambiguous	1	1	P02768	N-Term(TMT10Plex); C3(Carbamidomethyl); C16(Carbamidomethyl); K21(TMT10Plex)	HCD	1	0	1	1	34211	Unique	Used	0.337715	2.13466	3.16304	2.12434	9.7687	536.613	181.222	1145.48	1697.33	1139.95	5242.01	6.216e-16	4.90962	0	9.67453	250	3	992.852	2976.54	0.162624	162.016	18783	18783	MS2	0/0
							High				vNWEEEAASGLLTSLk	Unambiguous	1	1	P04114	N-Term(TMT10Plex); K16(TMT10Plex)	HCD	1	0	1	1	30138	Unique	Used	0.66229	0.910941	1.76946	4.07924	4.29729	3008.55	1992.54	2740.62	5323.51	12272.6	12928.6	2.329e-13	4.90955	0	12.0246	250	2	1103.12	2205.22	2.78552	127.98	14571	14571	MS2	0/0
							High				qFSFPLSSEPFQGSYk	Unambiguous	1	1	P01023	N-Term(TMT10Plex); K16(TMT10Plex)	HCD	1	0	1	1	27977	Unique	Used	0.146013	0.478817	1.13005	7.29331	1.80673	8263.55	1206.59	3956.73	9338.22	60268.7	14930	3.378e-13	4.90939	0	0	121	2	1154.11	2307.21	-0.366433	110.667	12338	12338	MS2	0/0
							High				lIVAMSSWLQk	Unambiguous	1	1	P04114	N-Term(TMT10Plex); K11(TMT10Plex)	HCD	1	0	1	1	30262	Unique	Used	0.349379	0.644965	1.38195	3.7486	4.73001	4195.6	1465.85	2706.01	5798.09	15727.6	19845.2	9.239e-11	4.90817	0	17.6808	250	2	867.524	1734.04	0.692811	128.978	14699	14699	MS2	0/0
									High		qEPERNEcFLQHkDDNPNLPR	Unambiguous	1	1	P02768	N-Term(TMT10Plex); C8(Carbamidomethyl); K13(TMT10Plex)	HCD	1	0	1	1	26596	Unique	Used	0.537169	2.83481	5.03496	2.87732	4.61757	4322.19	2321.74	12252.6	21762.1	12436.3	19958	0.0141	4.90728	2	10.5065	162	3	1032.18	3094.52	-10.5084	57.7948	6428	6428	MS2	0/0
							High				aLALPPLGLAPLLNLWAkPQGR	Unambiguous	1	1	P04278	N-Term(TMT10Plex); K18(TMT10Plex)	HCD	1	0	1	1	32172	Unique	Used	0.847692	3.28924	2.09115	3.62263	3.24778	14640.5	12410.7	48156.3	30615.6	53037.3	47549.3	1.218e-08	4.90705	0	44.9067	85	3	923.244	2767.72	2.52401	144.77	16673	16673	MS2	0/0
									High		eVGTVLSQVYSk	Unambiguous	1	1	P04114	N-Term(TMT10Plex); K12(TMT10Plex)	HCD	1	0	1	1	31972	Unique	Used	0.651573	0.842704	1.80381	3.6118	4.69732	61275.9	39925.7	51637.5	110530	221316	287833	0.0105	4.9068	0	47.0734	15	2	884.52	1768.03	4.33108	91.3616	11984	11984	MS2	0/0
									High		vHTEccHGDLLEcADDRADLAk	Unambiguous	1	1	P02768	N-Term(TMT10Plex); C5(Carbamidomethyl); C6(Carbamidomethyl); C13(Carbamidomethyl); K22(TMT10Plex)	HCD	1	0	1	1	27695	Unique	Used	0.564917	3.26882	4.40207	0.854576	5.04235	17813.2	10063	58228	78414.7	15222.7	89820.2	0.00438	4.90456	1	3.35769	22	3	1015.15	3043.43	-3.65607	64.5656	7564	7564	MS2	0/0
									High		eQLGPVTQEFWDNLEk	Unambiguous	1	1	P02647	N-Term(TMT10Plex); K16(TMT10Plex)	HCD	1	0	1	1	38217	Unique	Used	0.577713	2.75575	1.96592	3.84192	2.83676	7573.33	4375.21	20870.2	14888.6	29096.1	21483.7	0.0009113	4.90362	0	18.1491	121	2	1196.13	2391.26	0.440975	134.461	18437	18437	MS2	0/0
									High		dYVSQFEGSALGk	Unambiguous	1	1	P02647	N-Term(TMT10Plex); K13(TMT10Plex)	HCD	1	0	1	1	33083	Unique	Used	0.718803	2.97359	2.13855	3.99461	2.68787	29341	21090.4	87248	62747.1	117206	78864.6	0.001882	4.90342	0	6.01558	20	2	930	1858.99	-1.83351	98.4829	13132	13132	MS2	0/0
									High		aTFQTPDFIVPLTDLR	Unambiguous	1	1	P04114	N-Term(TMT10Plex)	HCD	1	0	1	1	36802	Unique	Used	0.754702	1.14366	1.04842	4.3388	4.80883	54694.4	41278	62552.1	57342.8	237308	263016	0.004778	4.90334	0	0.4785	6	2	1032.07	2063.14	-0.968261	123.699	16975	16975	MS2	0/0
									High		tLNQPDSQLQLTTGNGLFLSEGLk	Unambiguous	1	1	P01009	N-Term(TMT10Plex); K24(TMT10Plex)	HCD	1	0	1	1	40493	Unique	Used	0.311876	1.73556	1.50591	5.60117	3.08124	2953.63	921.165	5126.2	4447.88	16543.8	9100.83	0.000921	4.90125	0	1.0844	98	3	1011.56	3032.67	2.52233	152.848	20789	20789	MS2	0/0
			High								dTEEEDFHVDQVTTVk	Unambiguous	1	1	P01009	N-Term(TMT10Plex); K16(TMT10Plex)	HCD	1	0	1	1	25413	Unique	Used	0.319145	2.00208	0.916644	6.49535	2.9131	5966.47	1904.17	11945.3	5469.13	38754.3	17380.9	4.757e-16	4.90108	0	1.68332	110	2	1175.6	2350.19	1.93493	77.1457	8724	8724	MS2	0/0
							High				sGAQATWTELPWPHEk	Unambiguous	1	1	P02790	N-Term(TMT10Plex); K16(TMT10Plex)	HCD	1	0	1	1	25874	Unique	Used	1.92347	1.31937	2.13556	4.56376	2.9938	11267.2	21672.2	14865.6	24061.7	51420.8	33731.8	2.296e-09	4.90045	0	26.2624	78	3	766.077	2296.22	1.81898	93.9062	10165	10165	MS2	0/0
							High				sGNTFRPEVHLLPPPSEELALNELVTLTcLAR	Unambiguous	2	2	P01876;P01877	N-Term(TMT10Plex); C29(Carbamidomethyl)	HCD	1	0	1	1	30863	Not Unique	Not Used	1.67847	1.72432	3.42953	2.89758	4.84955	218.876	367.377	377.413	750.641	634.21	1061.45	4.445e-12	4.90036	0	0	250	3	1268.35	3803.03	-1.73466	133.841	15320	15320	MS2	0/0
							High				mPcAEDYLSVVLNQLcVLHEk	Unambiguous	1	1	P02768	N-Term(TMT10Plex); C3(Carbamidomethyl); C16(Carbamidomethyl); K21(TMT10Plex)	HCD	1	0	1	1	34015	Unique	Used	0.20987	2.36742	2.91756	1.52971	10.0238	760.589	159.625	1800.63	2219.07	1163.48	7623.96	1.684e-11	4.89978	0	2.71059	184	3	992.85	2976.54	-1.0677	160.339	18578	18578	MS2	0/0
									High		aEEEHLGILGPQLHADVGDk	Unambiguous	1	1	P00450	N-Term(TMT10Plex); K20(TMT10Plex)	HCD	1	0	1	1	29847	Unique	Used	0.51096	1.34605	1.42442	4.58757	2.98813	90030.9	46002.2	121186	128242	413023	269024	0.0002074	4.8989	0	27.3756	5	4	647.354	2586.4	1.15969	77.8845	9788	9788	MS2	0/0
							High				nNPLIIPVVHDLSQPFYHSQAVR	Unambiguous	1	1	Q13219	N-Term(TMT10Plex)	HCD	1	0	1	1	27157	Unique	Used	0.694041	1.42577	3.08557	2.53071	3.64491	3308.92	2296.52	4717.76	10209.9	8373.9	12060.7	1.279e-12	4.89872	0	24.1485	250	3	958.53	2873.58	4.74345	104.177	11490	11490	MS2	0/0
							High				yWGVASFLQk	Unambiguous	1	1	P02753	N-Term(TMT10Plex); K10(TMT10Plex)	HCD	1	0	1	1	28633	Unique	Used	0.166004	0.598231	0.896835	7.28291	2.02798	34649.3	5751.92	20728.3	31074.7	252348	70268.1	4.206e-10	4.89829	0	6.66032	52	2	828.981	1656.95	1.86491	115.929	13016	13016	MS2	0/0
							High				lQHLENELTHDIITk	Unambiguous	1	1	P01009	N-Term(TMT10Plex); K15(TMT10Plex)	HCD	1	0	1	1	33468	Unique	Used	0.131328	1.48776	1.06609	5.54379	2.27528	1272.99	167.178	1893.89	1357.12	7057.16	2896.4	2.834e-15	4.8982	0	3.49712	250	4	566.327	2262.29	-0.358228	155.659	18012	18012	MS2	0/0
									High		lHTEAQIQEEGTVVELTGR	Unambiguous	1	1	P01023	N-Term(TMT10Plex)	HCD	1	0	1	1	33720	Unique	Used	0.489422	1.6056	2.52169	3.15943	2.44555	12022.9	5884.27	19303.9	30318.1	37985.5	29402.6	0.0006419	4.89807	0	31.9902	65	3	780.414	2339.23	-5.34913	102.733	13790	13790	MS2	0/0
							High				EGTcPEAPTDEckPVkWcALSHHER	Unambiguous	1	1	P02787	C4(Carbamidomethyl); C12(Carbamidomethyl); K13(TMT10Plex); K16(TMT10Plex); C18(Carbamidomethyl)	HCD	1	0	1	1	21723	Unique	Used	5.86962	5.54285	3.06138	2.55072	2.47395	906.465	5320.6	5024.4	2775.03	2312.14	2242.55	8.672e-10	4.89777	1	17.0623	250	5	691.336	3452.65	-1.66742	60.7456	5869	5869	MS2	0/0
									High		sAGWNIPIGLLYcDLPEPR	Unambiguous	1	1	P02787	N-Term(TMT10Plex); C13(Carbamidomethyl)	HCD	1	0	1	1	39775	Unique	Used	0.760546	1.2698	3.40861	3.8132	3.10281	1520.59	1156.48	1930.84	5183.08	5798.29	4718.08	0.04474	4.89689	0	7.8284	250	3	800.759	2400.26	2.17797	146.867	20047	20047	MS2	0/0
							High				kDTVIkTLLVEAEGIEQEk	Unambiguous	1	1	P20742	N-Term(TMT10Plex); K6(TMT10Plex); K19(TMT10Plex)	HCD	1	0	1	1	28890	Unique	Used	0.231643	0.886473	1.72704	2.8837	3.27112	5452.06	1262.93	4833.11	9415.91	15722.1	17834.3	4.782e-07	4.89657	2	21.7716	185	4	708.424	2830.68	0.400111	117.968	13281	13281	MS2	0/0
							High				kDTVIkTLLVEAEGIEQEk	Unambiguous	1	1	P20742	K1(TMT10Plex); K6(TMT10Plex); K19(TMT10Plex)	HCD	1	0	1	2	28890	Redundant	Not Used	0.231643	0.886473	1.72704	2.8837	3.27112	5452.06	1262.93	4833.11	9415.91	15722.1	17834.3	4.782e-07	4.89657	2	21.7716	185	4	708.424	2830.68	0.400111	117.968	13281	13281	MS2	0/0
	High										aAFTEccQAADk	Unambiguous	1	1	P02768	N-Term(TMT10Plex); C6(Carbamidomethyl); C7(Carbamidomethyl); K12(TMT10Plex)	HCD	1	0	1	1	22234	Unique	Used	0.233724	2.43686	2.50967	0.492251	8.48618	21686	5068.54	52845.8	54424.7	10674.9	184031	0.01804	4.89516	0	3.94329	47	2	915.451	1829.89	1.09712	64.7059	6753	6753	MS2	0/0
									High		mYSVNGYTFGSLPGLSMcAEDR	Unambiguous	1	1	P00450	N-Term(TMT10Plex); C18(Carbamidomethyl)	HCD	1	0	1	1	36051	Unique	Used	0.323762	0.85282	1.56535	3.25338	4.98232	2057.71	666.209	1754.86	3221.04	6694.52	10252.2	6.912e-05	4.89471	0	17.1481	250	2	1342.63	2684.25	4.8839	118.302	16198	16198	MS2	0/0
			High								aAFTEccQAADk	Unambiguous	1	1	P02768	N-Term(TMT10Plex); C6(Carbamidomethyl); C7(Carbamidomethyl); K12(TMT10Plex)	HCD	1	0	1	1	23560	Unique	Used	0.280141	2.51675	2.75507	0.621312	8.21765	5047.2	1413.93	12702.5	13905.4	3135.88	41476.1	2.01e-12	4.89419	0	2.38534	174	2	915.449	1829.89	-0.770729	62.5001	6808	6808	MS2	0/0
			High								sVLGQLGITk	Unambiguous	1	1	P01009	N-Term(TMT10Plex); K10(TMT10Plex)	HCD	1	0	1	1	28307	Unique	Used	0.302755	1.40403	0.965501	5.06672	2.3173	41862.8	12674.2	58776.5	40418.6	212107	97008.9	7.458e-10	4.89221	0	9.86818	63	2	737.474	1473.94	0.623192	100.975	11715	11715	MS2	0/0
									High		eNPAVIDFELAPIVDLVR	Unambiguous	1	1	P13671	N-Term(TMT10Plex)	HCD	1	0	1	1	38952	Unique	Used	0.697182	1.53017	3.02596	4.29484	2.90153	1091.39	760.894	1670	3302.49	4687.32	3166.69	0.0003514	4.89133	0	16.1719	250	3	747.091	2239.26	1.56836	140.223	19196	19196	MS2	0/0
							High				yEITTIHNLFR	Unambiguous	1	1	P05546	N-Term(TMT10Plex)	HCD	1	0	1	1	25908	Unique	Used	0.324144	1.86347	1.33762	6.0756	1.68349	8859.64	2871.8	16509.7	11850.8	53827.6	14915.1	7.042e-08	4.89124	0	5.724	74	3	545.973	1635.91	-0.0186651	94.1741	10200	10200	MS2	0/0
							High				lVRPEVDVmcTAFHDNEETFLk	Unambiguous	1	1	P02768	N-Term(TMT10Plex); M9(Oxidation); C10(Carbamidomethyl); K22(TMT10Plex)	HCD	1	0	1	1	25752	Unique	Used	0.138846	1.47589	2.75909	1.00267	8.95919	26374.9	3662.05	38926.4	72770.8	26445.4	236298	1.348e-07	4.89018	0	3.88109	16	4	781.902	3124.59	0.223292	92.9467	10039	10039	MS2	0/0
									High		eGGLGPLNIPLLADVTR	Unambiguous	1	1	P32119	N-Term(TMT10Plex)	HCD	1	0	1	1	37204	Unique	Used	0.51493	2.23823	3.30063	4.19854	2.64757	7055.05	3632.85	15790.8	23286.1	29620.9	18678.7	0.0001024	4.88985	0	58.484	188	2	982.578	1964.15	5.01967	126.655	17390	17390	MS2	0/0
									High		lHTEAQIQEEGTVVELTGR	Unambiguous	1	1	P01023	N-Term(TMT10Plex)	HCD	1	0	1	1	35938	Unique	Used	0.516324	1.05969	2.60565	3.55831	2.59791	3553.49	1834.75	3765.59	9259.16	12644.4	9231.64	0.0002565	4.88913	0	13.5007	139	3	780.421	2339.25	3.2612	117.471	16082	16082	MS2	0/0
									High		lYHSEAFTVNFGDTEEAk	Unambiguous	1	1	P01009	N-Term(TMT10Plex); K18(TMT10Plex)	HCD	1	0	1	1	33788	Unique	Used	0.423143	1.03897	2.46924	4.13808	3.19728	8638.01	3655.11	8974.61	21329.3	35744.8	27618.1	0.0006	4.88893	0	31.5543	91	3	839.434	2516.29	5.97293	103.202	13860	13860	MS2	0/0
			High								aLQDQLVLVAAk	Unambiguous	1	1	P01019	N-Term(TMT10Plex); K12(TMT10Plex)	HCD	1	0	1	1	28218	Unique	Used	0.669293	1.25594	1.1368	4.18471	3.60186	11078.2	7414.54	13913.6	12593.7	46358.9	39902	1.282e-14	4.8883	0	9.87769	194	2	864.046	1727.08	0.484443	100.225	11623	11623	MS2	0/0
			High								sVLGQLGITk	Unambiguous	1	1	P01009	N-Term(TMT10Plex); K10(TMT10Plex)	HCD	1	0	1	1	30471	Unique	Used	0.325374	1.63468	0.955687	4.68772	2.31056	8145.95	2650.48	13316	7784.98	38185.9	18821.7	1.65e-09	4.88773	0	8.70722	250	2	737.474	1473.94	0.374735	119.606	13952	13952	MS2	0/0
							High				gIISALLVPPETEEAk	Unambiguous	1	1	P04114	N-Term(TMT10Plex); K16(TMT10Plex)	HCD	1	0	1	1	28342	Unique	Used	0.331353	0.868641	1.88885	3.21543	5.78577	7362.62	2439.62	6395.47	13906.9	23674	42598.4	8.463e-08	4.88764	0	49.855	250	3	709.091	2125.26	3.14687	113.566	12715	12715	MS2	0/0
							High				tPEcPSHTQPLGVYLLTPAVQDLWLR	Unambiguous	1	1	P01880	N-Term(TMT10Plex); C4(Carbamidomethyl)	HCD	1	0	1	1	30085	Unique	Used	1.07357	1.39726	4.57083	3.04928	2.93572	477.608	512.745	667.345	2183.07	1456.36	1402.12	2.596e-13	4.8857	0	13.0265	246	3	1074.24	3220.71	2.53774	127.538	14516	14516	MS2	0/0
									High		sAGWNIPIGLLYcDLPEPR	Unambiguous	1	1	P02787	N-Term(TMT10Plex); C13(Carbamidomethyl)	HCD	1	0	1	1	39114	Unique	Used	1.01761	1.7032	3.77707	3.98525	3.56263	1874.82	1907.84	3193.2	7081.32	7471.63	6679.28	0.0007712	4.88491	0	3.90988	167	3	800.757	2400.26	-0.263173	141.497	19364	19364	MS2	0/0
							High				vVSVLTVLHQDWLNGk	Unambiguous	3	3	P01857;P01860;P01861	N-Term(TMT10Plex); K16(TMT10Plex)	HCD	1	0	1	1	30645	Not Unique	Not Used	0.22276	1.08253	6.63223	2.32855	3.35969	5737.08	1277.99	6210.56	38049.6	13359.1	19274.8	6.123e-08	4.88324	0	4.89077	154	3	756.116	2266.33	0.644723	132.081	15095	15095	MS2	0/0
									High		iMNGEADAMSLDGGFVYIAGk	Unambiguous	1	1	P02787	N-Term(TMT10Plex); K21(TMT10Plex)	HCD	1	0	1	1	40917	Unique	Used	0.465165	0.95537	3.29165	2.71701	2.97796	4472.42	2080.42	4272.81	14721.6	12151.6	13318.7	0.0008667	4.88283	0	22.5788	127	3	873.119	2617.34	0.741294	156.072	21227	21227	MS2	0/0
				High							sVLGQLGITk	Unambiguous	1	1	P01009	N-Term(TMT10Plex); K10(TMT10Plex)	HCD	1	0	1	1	29644	Unique	Used	0.367983	1.52271	1.02853	4.7557	2.3766	10876	4002.18	16561	11186.3	51723	25847.9	0.004642	4.88265	0	9.22163	172	2	737.474	1473.94	0.78883	105.172	12414	12414	MS2	0/0
									High		vVAQGVGIPEDSIFTMADR	Unambiguous	1	1	P02760	N-Term(TMT10Plex)	HCD	1	0	1	1	34707	Unique	Used	0.431845	0.783684	1.85146	6.23904	2.2917	9126.96	3941.44	7152.65	16898.2	56943.5	20916.2	0.001214	4.88119	0	4.422	52	2	1117.59	2234.17	1.98469	109.163	14810	14810	MS2	0/0
							High				aNAGkPkDPTFIPAPIQAk	Unambiguous	1	1	P01019	N-Term(TMT10Plex); K5(TMT10Plex); K7(TMT10Plex); K19(TMT10Plex)	HCD	1	0	1	1	24012	Unique	Used	1.17767	1.69642	2.7295	4.1562	2.77287	4376.69	5154.31	7424.73	11946.2	18190.4	12136	2.994e-08	4.88117	1	84.4326	250	4	720.944	2880.75	1.51866	79.2829	8240	8240	MS2	0/0
							High				wSAGLTSSQVDLYIPk	Unambiguous	1	1	P08185	N-Term(TMT10Plex); K16(TMT10Plex)	HCD	1	0	1	1	28124	Unique	Used	0.542395	2.39343	1.0639	2.61303	1.15781	7443.93	4037.55	17816.6	7919.59	19451.3	8618.68	3.363e-12	4.87977	0	13.5652	235	2	1112.13	2223.25	4.00636	111.857	12490	12490	MS2	0/0
									High		lVRPEVDVMcTAFHDNEETFLk	Unambiguous	1	1	P02768	N-Term(TMT10Plex); C10(Carbamidomethyl); K22(TMT10Plex)	HCD	1	0	1	1	39557	Unique	Used	0.391879	1.38435	2.95353	2.35358	5.45637	1403.35	549.944	1942.73	4144.85	3302.9	7657.21	0.002286	4.87966	0	87.2385	250	4	777.905	3108.6	2.20137	145.07	19821	19821	MS2	0/0
			High								sVLGQLGITk	Unambiguous	1	1	P01009	N-Term(TMT10Plex); K10(TMT10Plex)	HCD	1	0	1	1	29386	Unique	Used	0.352652	1.44037	1.28585	4.20516	2.51645	13401.1	4725.9	19302.4	17231.8	56353.6	33723.1	2.07e-10	4.87953	0	7.42111	129	2	737.474	1473.94	0.457554	110.217	12830	12830	MS2	0/0
			High								sSGSLLNNAIk	Unambiguous	2	2	P01023;P20742	N-Term(TMT10Plex); K11(TMT10Plex)	HCD	1	0	1	1	26126	Not Unique	Not Used	0.254017	0.508902	1.63025	5.02827	2.89232	19970.1	5072.76	10162.8	32556.3	100415	57760	1.024e-10	4.87857	0	9.43573	72	2	781.469	1561.93	0.0120256	82.8912	9461	9461	MS2	0/0
							High				vPSYTLILPSLELPVLHVPR	Unambiguous	1	1	P04114	N-Term(TMT10Plex)	HCD	1	0	1	1	30703	Unique	Used	0.830154	1.1858	2.17137	4.91949	4.07814	2195.02	1822.21	2602.86	4766.21	10798.4	8951.61	1.741e-11	4.87719	0	3.20959	20	3	824.838	2472.5	7.60231	132.564	15155	15155	MS2	0/0
									High		vFDEFkPLVEEPQNLIk	Unambiguous	1	1	P02768	N-Term(TMT10Plex); K6(TMT10Plex); K17(TMT10Plex)	HCD	1	0	1	1	38692	Unique	Used	0.23688	1.55216	2.76043	1.41264	7.73812	20340.5	4818.25	31571.7	56148.4	28733.7	157397	0.001415	4.87658	0	5.61918	36	3	911.534	2732.59	0.75773	138.188	18928	18928	MS2	0/0
							High				vkDLATVYVDVLk	Unambiguous	1	1	P02647	N-Term(TMT10Plex); K2(TMT10Plex); K13(TMT10Plex)	HCD	1	0	1	1	27980	Unique	Used	1.36647	3.96874	3.26081	2.82017	2.46449	6973.76	9529.45	27677.1	22740.1	19667.2	17186.7	6.41e-12	4.8763	1	0	156	2	1075.67	2150.34	-0.0175182	110.685	12341	12341	MS2	0/0
									High		lVNEVTEFAk	Unambiguous	1	1	P02768	N-Term(TMT10Plex); K10(TMT10Plex)	HCD	1	0	1	1	41063	Unique	Used	0.426854	1.77222	2.7341	2.06351	6.43742	4430.48	1891.17	7851.78	12113.4	9142.35	28520.8	0.002298	4.87607	0	33.1958	250	2	804.474	1607.94	-0.360762	157.246	21378	21378	MS2	0/0
							High				lQHLENELTHDIITk	Unambiguous	1	1	P01009	N-Term(TMT10Plex); K15(TMT10Plex)	HCD	1	0	1	1	32895	Unique	Used	0.220607	1.5101	1.01649	5.30445	2.56087	1116.73	246.359	1686.38	1135.15	5923.65	2859.8	9.387e-15	4.87555	0	12.2893	250	4	566.327	2262.29	0.18136	150.87	17420	17420	MS2	0/0
							High				qGHNSVFLIk	Unambiguous	1	1	P02790	N-Term(TMT10Plex); K10(TMT10Plex)	HCD	1	0	1	1	22799	Unique	Used	0.295734	0.652073	1.49388	4.85871	2.99739	7666.57	2267.26	4999.16	11452.9	37249.6	22979.7	2.106e-07	4.87497	0	14.6828	250	2	800.985	1600.96	2.89232	69.6783	6984	6984	MS2	0/0
							High				gVALHRPDVYLLPPAR	Unambiguous	2	2	P01871;P04220	N-Term(TMT10Plex)	HCD	1	0	1	1	23451	Not Unique	Not Used	0.250151	1.08158	2.30722	3.17941	4.40367	1729.06	432.527	1870.13	3989.32	5497.4	7614.22	5.221e-08	4.87412	0	3.56729	250	2	1002.09	2003.17	-1.30207	74.89	7659	7659	MS2	0/0
									High		tEGDGVYTLNDk	Unambiguous	2	2	P00738;P00739	N-Term(TMT10Plex); K12(TMT10Plex)	HCD	1	0	1	1	28230	Not Unique	Not Used	1.93736	1.29392	2.97219	1.74716	3.10801	23839.3	46185.3	30846.2	70855	41651.1	74092.7	0.001098	4.87227	0	9.28703	59	2	885.466	1769.92	-4.64286	67.9854	8117	8117	MS2	0/0
									High		tLNQPDSQLQLTTGNGLFLSEGLk	Unambiguous	1	1	P01009	N-Term(TMT10Plex); K24(TMT10Plex)	HCD	1	0	1	1	41730	Unique	Used	0.169087	1.21157	1.0633	5.15826	2.6674	1773.06	299.802	2148.2	1885.29	9145.92	4729.46	0.00129	4.87195	0	4.29534	110	3	1011.56	3032.67	-0.0739072	162.769	22068	22068	MS2	0/0
	High										nQVSLTcLVk	Unambiguous	4	4	P01857;P01859;P01860;P01861	N-Term(TMT10Plex); C7(Carbamidomethyl); K10(TMT10Plex)	HCD	1	0	1	1	25136	Not Unique	Not Used	0.63292	2.64958	4.49258	1.41591	3.65856	2467	1561.41	6536.52	11083.2	3493.05	9025.65	0.005254	4.87125	0	7.9718	250	2	810.481	1619.96	-0.0230656	89.5542	9757	9757	MS2	0/0
							High				rPcFSALEVDETYVPk	Unambiguous	1	1	P02768	N-Term(TMT10Plex); C3(Carbamidomethyl); K16(TMT10Plex)	HCD	1	0	1	1	25572	Unique	Used	0.295345	1.3764	2.74812	1.41359	8.53212	16786.4	4957.79	23104.9	46131.1	23729.2	143224	3.362e-09	4.87125	0	4.54104	28	3	790.424	2369.26	0.559662	91.5262	9853	9853	MS2	0/0
			High								sSGSLLNNAIk	Unambiguous	2	2	P01023;P20742	N-Term(TMT10Plex); K11(TMT10Plex)	HCD	1	0	1	1	26962	Not Unique	Not Used	0.300812	0.765178	1.85374	5.64301	3.17531	6976.86	2098.72	5338.54	12933.3	39370.5	22153.7	3.48e-11	4.87112	0	20.3379	250	2	781.468	1561.93	-1.23843	89.7062	10325	10325	MS2	0/0
							High				aLVLIAFAQYLQQcPFEDHVk	Unambiguous	1	1	P02768	N-Term(TMT10Plex); C14(Carbamidomethyl); K21(TMT10Plex)	HCD	1	0	1	1	32707	Unique	Used	0.19952	1.30176	3.02993	2.40375	7.53859	2059.58	410.927	2681.08	6240.38	4950.7	15526.3	1.071e-15	4.87068	0	6.63113	115	4	737.908	2948.61	-0.896093	149.269	17226	17226	MS2	0/0
							High				sAGWNIPIGLLYcDLPEPR	Unambiguous	1	1	P02787	N-Term(TMT10Plex); C13(Carbamidomethyl)	HCD	1	0	1	1	31729	Unique	Used	0.782125	1.45927	2.8539	3.99017	3.47294	1137.24	889.465	1659.54	3245.57	4537.79	3949.57	3.565e-10	4.87038	0	8.73881	250	3	800.758	2400.26	-0.110601	141.05	16215	16215	MS2	0/0
									High		sHcIAEVENDEmPADLPSLAADFVESk	Unambiguous	1	1	P02768	N-Term(TMT10Plex); C3(Carbamidomethyl); M12(Oxidation); K27(TMT10Plex)	HCD	1	0	1	1	41408	Unique	Used	0.250773	1.80985	3.51105	2.56443	7.49886	535.232	134.222	968.687	1879.22	1372.56	4013.63	0.00122	4.86999	0	80.1586	250	3	1150.24	3448.7	9.26336	160.122	21734	21734	MS2	0/0
									High		aSSIIDELFQDR	Unambiguous	1	1	P10909	N-Term(TMT10Plex)	HCD	1	0	1	1	36519	Unique	Used	0.912659	2.49988	1.73602	4.29706	2.99719	5792.33	5286.42	14480.1	10055.6	24890	17360.7	0.000706	4.86963	0	41.7741	168	2	811.934	1622.86	0.995687	121.604	16682	16682	MS2	0/0
							High				sGTASVVcLLNNFYPR	Unambiguous	1	1	P01834	N-Term(TMT10Plex); C8(Carbamidomethyl)	HCD	1	0	1	1	29532	Unique	Used	0.42403	2.06706	5.67986	2.78276	6.11195	5805.98	2461.91	12001.3	32977.1	16156.7	35485.9	2.805e-12	4.86931	0	5.62468	10	3	676.36	2027.07	4.08183	123.055	13945	13945	MS2	0/0
							High				lNDLNSVLVMPTFHVPFTDLQVPSck	Unambiguous	1	1	P04114	N-Term(TMT10Plex); C25(Carbamidomethyl); K26(TMT10Plex)	HCD	1	0	1	1	30946	Unique	Used	0.503926	0.88723	1.74174	3.99409	4.91143	1391.01	700.966	1234.14	2422.78	5555.82	6831.84	1.394e-15	4.86885	0	4.02901	220	3	1143.95	3429.84	1.93031	134.524	15406	15406	MS2	0/0
							High				yAASSYLSLTPEQWk	Unambiguous	6	6	A0M8Q6;B9A064;P0CF74;P0CG04;P0CG05;P0CG06	N-Term(TMT10Plex); K15(TMT10Plex)	HCD	1	0	1	1	27883	Not Unique	Not Used	0.214714	0.923497	6.97964	2.11615	3.31857	40780.1	8756.06	37660.3	284630	86296.8	135332	1.029e-11	4.86749	0	1.89214	19	2	1101.6	2202.19	1.16619	109.987	12241	12241	MS2	0/0
									High		dYVSQFEGSALGk	Unambiguous	1	1	P02647	N-Term(TMT10Plex); K13(TMT10Plex)	HCD	1	0	1	1	36003	Unique	Used	0.667287	2.56727	2.32233	4.1559	3.57498	4895.59	3266.77	12568.3	11369.2	20345.6	17501.6	0.001228	4.86712	0	46.4721	192	2	930.001	1858.99	-0.257556	117.939	16149	16149	MS2	0/0
									High		tEIDkPSQMQVTDVQDNSISVk	Unambiguous	1	1	P02751	N-Term(TMT10Plex); K5(TMT10Plex); K22(TMT10Plex)	HCD	1	0	1	1	30436	Unique	Used	0.245247	0.915221	2.36512	5.09721	2.61198	4384.17	1075.21	4012.49	10369.1	22347.1	11451.4	0.003511	4.86514	0	39.7576	169	3	1050.57	3149.69	-1.30018	81.4195	10396	10396	MS2	0/0
									High		cSTSSLLEAcTFR	Unambiguous	1	1	P02787	N-Term(TMT10Plex); C1(Carbamidomethyl); C10(Carbamidomethyl)	HCD	1	0	1	1	30236	Unique	Used	0.859197	1.30757	3.79848	1.7625	3.05411	21980	18885.1	28740.4	83490.5	38739.7	67129.3	0.0002775	4.86443	0	0	33	2	880.924	1760.84	-6.33903	80.2041	10190	10190	MS2	0/0
			High								sTSESTAALGcLVk	Unambiguous	2	2	P01859;P01861	N-Term(TMT10Plex); C11(Carbamidomethyl); K14(TMT10Plex)	HCD	1	0	1	1	26220	Not Unique	Not Used	0.289416	0.981259	5.88094	1.25498	4.27766	2960.32	856.764	2904.84	17409.4	3715.14	12663.2	8.098e-16	4.86438	0	0	250	2	941.521	1882.03	-0.431268	83.6354	9558	9558	MS2	0/0
									High		gPEEEHLGILGPVIWAEVGDTIR	Unambiguous	1	1	P00450	N-Term(TMT10Plex)	HCD	1	0	1	1	37381	Unique	Used	0.26789	0.728133	1.44491	5.85222	4.51136	1692.32	453.357	1232.24	2445.25	9903.84	7634.68	0.001129	4.86293	0	9.60441	117	2	1358.73	2716.46	2.81999	127.981	17573	17573	MS2	0/0
			High								qTALVELVk	Unambiguous	1	1	P02768	N-Term(TMT10Plex); K9(TMT10Plex)	HCD	1	0	1	1	27498	Unique	Used	0.365093	1.42837	2.47443	1.53392	5.36668	14820.2	5410.76	21168.8	36671.6	22733	79535.5	1.05e-06	4.86256	0	13.8631	129	2	729.969	1458.93	0.235748	94.1442	10879	10879	MS2	0/0
							High				vFDEFkPLVEEPQNLIk	Unambiguous	1	1	P02768	N-Term(TMT10Plex); K6(TMT10Plex); K17(TMT10Plex)	HCD	1	0	1	1	29112	Unique	Used	0.327185	2.07322	3.00686	1.73729	9.47203	30503.6	9980.3	63240.7	91719.9	52993.4	288931	9.679e-13	4.86227	0	8.04259	25	3	911.535	2732.59	2.29891	119.689	13511	13511	MS2	0/0
			High								iVLGQEQDSYGGk	Unambiguous	1	1	P02743	N-Term(TMT10Plex); K13(TMT10Plex)	HCD	1	0	1	1	25508	Unique	Used	0.300328	1.29757	1.08435	4.65709	3.20668	16727.6	5023.76	21705.2	18138.5	77901.6	53639.8	8.535e-09	4.86217	0	2.54769	105	2	926.515	1852.02	0.763267	77.8849	8822	8822	MS2	0/0
							High				lQHLENELTHDIITk	Unambiguous	1	1	P01009	N-Term(TMT10Plex); K15(TMT10Plex)	HCD	1	0	1	1	29565	Unique	Used	0.236389	1.60757	1.00449	5.62513	2.4806	3179.47	751.591	5111.2	3193.73	17884.9	7886.98	9.282e-14	4.86188	0	2.66419	104	4	566.328	2262.29	1.47637	123.293	13979	13979	MS2	0/0
										High	aDSQAQLLLSTVVGVFTAPGLHLk	Unambiguous	1	1	P01019	N-Term(TMT10Plex); K24(TMT10Plex)	HCD	1	0	1	1	20093	Unique	Used	0.430289	0.655383	0.834258	5.82953	3.63504	336.361	144.732	220.445	280.612	1960.83	1222.69	1.195e-16	4.86187	0	2.81336	250	3	975.24	2923.7	0.907354	152.101	14115	14115	MS2	0/0
			High								nILTSNNIDVk	Unambiguous	1	1	P05090	N-Term(TMT10Plex); K11(TMT10Plex)	HCD	1	0	1	1	26104	Unique	Used	0.469513	1.34088	2.18197	4.72358	3.41238	5640.55	2648.31	7563.32	12307.5	26643.6	19247.7	8.935e-10	4.85972	0	22.4744	250	2	845.002	1689	0.892908	82.7096	9438	9438	MS2	0/0
							High				yAATSQVLLPSkDVMQGTDEHVVck	Unambiguous	1	1	P01871	N-Term(TMT10Plex); K12(TMT10Plex); C24(Carbamidomethyl); K25(TMT10Plex)	HCD	1	0	1	1	25189	Unique	Used	1.08235	1.96453	4.65017	2.52278	1.95945	7130.66	7717.9	14008.4	33158.8	17989.1	13972.2	1.968e-13	4.85939	1	3.08264	68	4	866.723	3463.87	4.32047	88.5664	9457	9457	MS2	0/0
										High	lYHSEAFTVNFGDTEEAk	Unambiguous	1	1	P01009	N-Term(TMT10Plex); K18(TMT10Plex)	HCD	1	0	1	1	14135	Unique	Used		0.48363	0.4244	4.04787	3.18148	1125.03		544.099	477.463	4553.98	3579.27	3.594e-10	4.85918	0	3.35337	170	3	839.43	2516.28	1.60685	94.7728	7582	7582	MS2	0/0
							High				hYYIGIIETTWDYASDHGEk	Unambiguous	1	1	P00450	N-Term(TMT10Plex); K20(TMT10Plex)	HCD	1	0	1	1	28064	Unique	Used	0.232644	0.74133	2.1043	4.72739	3.01897	4775.07	1110.89	3539.91	10048.2	22573.6	14415.8	2.098e-16	4.85774	0	10.6291	161	3	952.815	2856.43	2.2644	111.366	12428	12428	MS2	0/0
							High				yAASSYLSLTPEQWk	Unambiguous	6	6	A0M8Q6;B9A064;P0CF74;P0CG04;P0CG05;P0CG06	N-Term(TMT10Plex); K15(TMT10Plex)	HCD	1	0	1	1	28304	Not Unique	Not Used	0.296246	0.873239	6.84883	2.13327	3.22217	7081.25	2097.79	6183.62	48498.3	15106.2	22817	2.127e-11	4.85752	0	0	82	2	1101.59	2202.18	-1.82712	113.278	12676	12676	MS2	0/0
							High				lQHLENELTHDIITk	Unambiguous	1	1	P01009	N-Term(TMT10Plex); K15(TMT10Plex)	HCD	1	0	1	1	33469	Unique	Used	0.345677	1.58746	1.93908	4.80681	3.27316	1821.74	629.734	2891.95	3532.51	8756.79	5962.85	3.028e-14	4.85675	0	7.12599	250	3	754.767	2262.29	0.214283	155.667	18013	18013	MS2	0/0
									High		lHTEAQIQEEGTVVELTGR	Unambiguous	1	1	P01023	N-Term(TMT10Plex)	HCD	1	0	1	1	29699	Unique	Used	0.38453	2.55408	3.15549	2.89039	2.72887	16089.6	6186.93	41094.2	50770.6	46505.2	43906.4	0.0008263	4.85596	0	21.8618	25	3	780.418	2339.24	0.0519135	76.9602	9635	9635	MS2	0/0
									High		dIQLTQSPSSLSASVGDR	Unambiguous	1	1	P04430	N-Term(TMT10Plex)	HCD	1	0	1	1	30282	Unique	Used	0.871312	2.08033	5.03744	2.8465	2.78106	3011.09	2623.6	6264.07	15168.2	8571.08	8374.02	0.0007581	4.85559	0	0	196	2	1045.55	2090.09	-2.07972	80.4768	10237	10237	MS2	0/0
									High		wcAVSEHEATk	Unambiguous	1	1	P02787	N-Term(TMT10Plex); C2(Carbamidomethyl); K11(TMT10Plex)	HCD	1	0	1	1	26523	Unique	Used	1.01056	1.24548	3.19928	1.31276	2.73757	28176.9	28474.5	35093.6	90145.8	36989.6	77136.1	0.001729	4.85436	0	3.83302	46	2	888.453	1775.9	-9.50975	57.3691	6353	6353	MS2	0/0
									High		qTALVELVk	Unambiguous	1	1	P02768	N-Term(TMT10Plex); K9(TMT10Plex)	HCD	1	0	1	1	30653	Unique	Used	0.228088	1.67059	2.66452	1.48965	6.42269	524942	119733	876965	1.39872e+06	781978	3.37154e+06	0.02065	4.85363	0	19.7011	3	2	729.967	1458.93	-1.77236	82.9404	10621	10621	MS2	0/0
								High			aLVLIAFAQYLQQcPFEDHVk	Unambiguous	1	1	P02768	N-Term(TMT10Plex); C14(Carbamidomethyl); K21(TMT10Plex)	HCD	1	0	1	1	10234	Unique	Used	0.165612	1.18735	2.46589	1.68201	7.80516	580.419	96.1244	689.163	1431.25	976.268	4530.26	0.0177907	4.85357	0	0	250	4	737.908	2948.61	-0.4821	149.266	11626	11626	MS2	0/0
									High		tLNQPDSQLQLTTGNGLFLSEGLk	Unambiguous	1	1	P01009	N-Term(TMT10Plex); K24(TMT10Plex)	HCD	1	0	1	1	40102	Unique	Used	0.349025	1.7183	1.87242	5.87464	3.10792	2533.11	884.118	4352.64	4743.04	14881.1	7872.69	0.004186	4.85148	0	2.20963	96	3	1011.56	3032.68	3.79025	149.584	20385	20385	MS2	0/0
			High								aIGYLNTGYQR	Unambiguous	1	1	P01023	N-Term(TMT10Plex)	HCD	1	0	1	1	25139	Unique	Used	0.377005	0.770045	1.32318	7.36054	1.89132	33928.4	12791.2	26126.3	44893.3	249731	64169.3	8.735e-11	4.85086	0	2.62031	41	2	742.907	1484.81	0.761806	74.9969	8441	8441	MS2	0/0
			High								qTALVELVk	Unambiguous	1	1	P02768	N-Term(TMT10Plex); K9(TMT10Plex)	HCD	1	0	1	1	27886	Unique	Used	0.32906	1.37189	2.44257	2.97643	5.34555	11926.1	3924.39	16361.3	29130.2	35497.1	63751.4	1.665e-06	4.85082	0	17.4755	173	2	729.969	1458.93	0.654103	97.4127	11280	11280	MS2	0/0
			High								sVLGQLGITk	Unambiguous	1	1	P01009	N-Term(TMT10Plex); K10(TMT10Plex)	HCD	1	0	1	1	30291	Unique	Used	0.312521	1.43631	0.957275	4.82352	2.3297	10979.6	3431.36	15770.2	10510.5	52960.3	25579.2	5.876e-09	4.84993	0	13.0836	250	2	737.474	1473.94	0.0434594	118.048	13766	13766	MS2	0/0
							High				tGcSLmGASVDSTLAFNTYVHFQGk	Unambiguous	1	1	P01019	N-Term(TMT10Plex); C3(Carbamidomethyl); M6(Oxidation); K25(TMT10Plex)	HCD	1	0	1	1	27746	Unique	Used	0.730729	1.75136	3.08751	3.02014	4.40047	2398.37	1752.56	4200.42	7404.99	7243.41	10554	1.835e-13	4.84856	0	24.8606	208	3	1055.86	3165.58	0.196619	108.863	12099	12099	MS2	0/0
			High								eGYYGYTGAFR	Unambiguous	1	1	P02787	N-Term(TMT10Plex)	HCD	1	0	1	1	25943	Unique	Used	0.443892	0.72686	2.67917	2.0116	2.98579	36875.3	16368.6	26803.2	98795.3	74178.3	110102	4.278e-11	4.84749	0	7.96052	39	2	756.87	1512.73	0.578063	81.4089	9272	9272	MS2	0/0
									High		dMYSFLEDMGLk	Unambiguous	1	1	P01023	N-Term(TMT10Plex); K12(TMT10Plex)	HCD	1	0	1	1	39053	Unique	Used	0.287406	0.687575	1.75856	7.54642	1.85515	9712.41	2791.4	6678.01	17079.9	73293.9	18017.9	0.0007136	4.84684	0	24.2516	102	2	953.991	1906.97	2.8033	141.01	19301	19301	MS2	0/0
									High		aVMDDFAAFVEk	Unambiguous	1	1	P02768	N-Term(TMT10Plex); K12(TMT10Plex)	HCD	1	0	1	1	36711	Unique	Used	0.186171	1.73246	2.72081	1.27667	8.49687	1.27665e+06	237675	2.21175e+06	3.47352e+06	1.62987e+06	10847532	0.0003633	4.84541	0	6.82303	1	2	900.989	1800.97	5.91113	123.048	16881	16881	MS2	0/0
									High		tLNQPDSQLQLTTGNGLFLSEGLk	Unambiguous	1	1	P01009	N-Term(TMT10Plex); K24(TMT10Plex)	HCD	1	0	1	1	37583	Unique	Used	0.232955	1.64616	2.12247	5.79909	3.02799	5559.63	1295.15	9152.03	11800.1	32240.8	16834.5	0.005642	4.84468	0	4.96298	43	3	1011.57	3032.68	4.4544	129.493	17782	17782	MS2	0/0
									High		aAFTEccQAADk	Unambiguous	1	1	P02768	N-Term(TMT10Plex); C6(Carbamidomethyl); C7(Carbamidomethyl); K12(TMT10Plex)	HCD	1	0	1	1	27178	Unique	Used	0.342887	2.64598	2.77078	0.594694	8.56361	38200.2	13098.4	101077	105845	22717.5	327132	0.0009569	4.84291	0	2.78394	23	2	915.445	1829.88	-5.30697	61.3605	7030	7030	MS2	0/0
							High				ykAAFTEccQAADkAAcLLPk	Unambiguous	1	1	P02768	N-Term(TMT10Plex); K2(TMT10Plex); C8(Carbamidomethyl); C9(Carbamidomethyl); K14(TMT10Plex); C17(Carbamidomethyl); K21(TMT10Plex)	HCD	1	0	1	1	26364	Unique	Used	0.531136	3.13419	3.55692	3.87982	4.97781	3933.92	2089.45	12329.6	13992.6	15262.9	19582.3	2.056e-10	4.84263	2	78.5341	235	4	833.956	3332.8	0.771215	97.8429	10671	10671	MS2	0/0
High											aPSTYGGGLSVSSSR	Unambiguous	1	1	P02533	N-Term(TMT10Plex)	HCD	1	0	1	1	24557	Unique	Used	0.676326	0.557416	11.6629	1.72292	0.829679	1301.15	880.003	725.282	15175.2	2241.78	1079.54	1.435e-06	4.84224	0	22.4367	250	2	827.934	1654.86	0.0468801	62.4139	6906	6906	MS2	0/0
							High				vLVDHFGYTk	Unambiguous	1	1	P04114	N-Term(TMT10Plex); K10(TMT10Plex)	HCD	1	0	1	1	24007	Unique	Used	0.430389	0.830742	1.80829	3.96589	4.04604	9173.89	3948.34	7621.13	16589	36382.6	37117.9	1.035e-10	4.84194	0	16.5841	250	2	818.976	1636.94	-0.968605	79.2421	8235	8235	MS2	0/0
									High		aVMDDFAAFVEk	Unambiguous	1	1	P02768	N-Term(TMT10Plex); K12(TMT10Plex)	HCD	1	0	1	1	38545	Unique	Used	0.251139	1.63283	2.59768	1.61043	7.7303	13254.8	3328.78	21642.8	34431.5	21345.9	102463	0.001416	4.84139	0	4.66201	88	2	900.984	1800.96	0.217589	137.03	18776	18776	MS2	0/0
			High								nQVSLTcLVk	Unambiguous	4	4	P01857;P01859;P01860;P01861	N-Term(TMT10Plex); C7(Carbamidomethyl); K10(TMT10Plex)	HCD	1	0	1	1	27921	Not Unique	Not Used	0.557601	1.93576	3.81742	1.47505	4.02904	5505.42	3069.83	10657.2	21016.5	8120.79	22181.6	2.171e-09	4.83981	0	20.1312	250	2	810.482	1619.96	0.353705	97.7087	11316	11316	MS2	0/0
									High		vFDEFkPLVEEPQNLIk	Unambiguous	1	1	P02768	N-Term(TMT10Plex); K6(TMT10Plex); K17(TMT10Plex)	HCD	1	0	1	1	36803	Unique	Used	0.277286	1.70217	2.73619	1.57025	8.00434	61406.2	17027.1	104524	168019	96422.8	491516	0.0007323	4.83794	0	9.69176	12	3	911.532	2732.58	-0.850466	123.703	16976	16976	MS2	0/0
							High				lSSGLVTAALYGR	Unambiguous	1	1	P43251	N-Term(TMT10Plex)	HCD	1	0	1	1	26804	Unique	Used	0.571114	1.5105	1.47573	3.93497	2.07025	18825.2	10751.4	28435.5	27780.9	74076.8	38972.9	4.74e-15	4.8372	0	14.3259	52	2	768.951	1536.9	0.594823	101.343	11126	11126	MS2	0/0
							High				vSFLSALEEYTk	Unambiguous	1	1	P02647	N-Term(TMT10Plex); K12(TMT10Plex)	HCD	1	0	1	1	30462	Unique	Used	0.713482	3.46276	2.06855	3.79309	2.94536	45031.6	32129.2	155934	93150.3	170809	132634	2.419e-11	4.83696	0	5.40386	21	2	923.027	1845.05	3.12471	130.583	14906	14906	MS2	0/0
							High				lQHLENELTHDIITk	Unambiguous	1	1	P01009	N-Term(TMT10Plex); K15(TMT10Plex)	HCD	1	0	1	1	29333	Unique	Used	0.359442	1.42754	1.80394	4.81273	2.86226	4261.94	1531.92	6084.08	7688.26	20511.6	12198.8	4.207e-09	4.83621	0	37.2517	250	3	754.769	2262.29	2.88524	121.421	13739	13739	MS2	0/0
							High				nQGNTWLTAFVLkTFAQAR	Unambiguous	2	2	P01023;P20742	N-Term(TMT10Plex); K13(TMT10Plex)	HCD	1	0	1	1	31341	Not Unique	Not Used	0.249375	0.801444	1.28675	4.18372	2.25643	3949.82	984.986	3165.56	5082.45	16524.9	8912.49	2.472e-09	4.83538	1	15.3438	250	3	875.501	2624.49	6.18739	137.791	15814	15814	MS2	0/0
									High		dQYELLcLDNTR	Unambiguous	1	1	P02787	N-Term(TMT10Plex); C7(Carbamidomethyl)	HCD	1	0	1	1	32036	Unique	Used	0.816391	1.13425	2.7545	2.76561	4.16703	31196.9	25468.9	35385	85932.1	86278.4	129998	0.004883	4.83501	0	53.2132	37	2	884.941	1768.88	0.930823	91.7703	12050	12050	MS2	0/0
									High		dTEEEDFHVDQVTTVk	Unambiguous	1	1	P01009	N-Term(TMT10Plex); K16(TMT10Plex)	HCD	1	0	1	1	30756	Unique	Used	0.384011	1.55718	1.60265	4.97283	2.69147	7434.91	2855.09	11577.5	11915.5	36972.6	20010.9	0.0003509	4.83464	0	0	143	2	1175.59	2350.18	-0.246576	83.5725	10727	10727	MS2	0/0
							High				qLNYkHQDGSYSTFGER	Unambiguous	1	1	P20742	N-Term(TMT10Plex); K5(TMT10Plex)	HCD	1	0	1	1	21996	Unique	Used	0.474686	0.903612	2.7338	1.60741	4.63797	5143.84	2441.71	4648.03	14062.2	8268.25	23857	4.521e-12	4.83333	1	80.3514	250	4	622.821	2488.26	-0.706766	63.066	6152	6152	MS2	0/0
							High				lQHLENELTHDIITk	Unambiguous	1	1	P01009	N-Term(TMT10Plex); K15(TMT10Plex)	HCD	1	0	1	1	33759	Unique	Used	0.341909	1.53924	1.75141	4.83351	3.05807	1724.45	589.606	2654.34	3020.22	8335.15	5273.48	9.06e-15	4.83284	0	3.39738	250	3	754.768	2262.29	1.1046	158.124	18313	18313	MS2	0/0
			High								sTGSWSTLk	Unambiguous	1	1	P00751	N-Term(TMT10Plex); K9(TMT10Plex)	HCD	1	0	1	1	24797	Unique	Used	0.164163	0.697239	1.19076	5.03533	1.81098	12093.3	1985.27	8431.92	14400.2	60893.7	21900.7	3.9e-06	4.83276	0	51.1213	250	2	712.91	1424.81	-1.11117	72.2897	8087	8087	MS2	0/0
			High								nQVSLTcLVk	Unambiguous	4	4	P01857;P01859;P01860;P01861	N-Term(TMT10Plex); C7(Carbamidomethyl); K10(TMT10Plex)	HCD	1	0	1	1	27317	Not Unique	Not Used	0.519699	1.82564	3.5131	1.96147	3.58882	10399.8	5404.77	18986.4	36535.5	20398.9	37323	2.952e-09	4.83266	0	15.1045	190	2	810.481	1619.95	-0.550545	92.6376	10692	10692	MS2	0/0
			High								tLLSNLEEAk	Unambiguous	1	1	P10909	N-Term(TMT10Plex); K10(TMT10Plex)	HCD	1	0	1	1	27827	Unique	Used	0.62725	1.3293	1.35717	5.20432	2.34151	8812.45	5527.61	11714.4	11960	45862.8	20634.5	1.478e-08	4.83218	0	24.9708	250	2	788.471	1575.93	-0.701373	96.9058	11219	11219	MS2	0/0
									High		qISNLQQSISDAEQR	Unambiguous	1	1	P04264	N-Term(TMT10Plex)	HCD	1	0	1	1	30089	Unique	Used	3.0493	0.859127	3.76538	2.17005	1.42515	14710.9	44858	12638.6	55392.3	31923.5	20965.3	6.654e-05	4.8319	0	0	40	2	973.509	1946.01	-1.70786	79.3225	10038	10038	MS2	0/0
									High		tLNQPDSQLQLTTGNGLFLSEGLk	Unambiguous	1	1	P01009	N-Term(TMT10Plex); K24(TMT10Plex)	HCD	1	0	1	1	39472	Unique	Used	0.267804	1.55134	1.74973	6.14813	2.83504	2290.63	613.441	3553.56	4008	14083.1	6494.03	0.001592	4.83106	0	12.3526	107	3	1011.56	3032.67	2.52233	144.39	19734	19734	MS2	0/0
							High				aLVLIAFAQYLQQcPFEDHVk	Unambiguous	1	1	P02768	N-Term(TMT10Plex); C14(Carbamidomethyl); K21(TMT10Plex)	HCD	1	0	1	1	32500	Unique	Used	0.182013	1.38504	2.61376	1.63495	7.73665	3232.32	588.324	4476.91	8448.51	5284.67	25007.3	5.092e-13	4.83096	0	3.75568	99	3	983.553	2948.65	11.7144	147.505	17012	17012	MS2	0/0
									High		vSFLSALEEYTk	Unambiguous	1	1	P02647	N-Term(TMT10Plex); K12(TMT10Plex)	HCD	1	0	1	1	37643	Unique	Used	0.63087	3.18362	2.28428	4.2369	3.27958	23590.8	14882.8	75104.4	53888.1	99952.1	77368.2	0.002417	4.8309	0	32.8163	46	2	923.027	1845.05	3.32319	129.955	17844	17844	MS2	0/0
									High		eQLGPVTQEFWDNLEk	Unambiguous	1	1	P02647	N-Term(TMT10Plex); K16(TMT10Plex)	HCD	1	0	1	1	36262	Unique	Used	0.677125	3.33312	1.88902	4.10325	2.9888	791986	536274	2639781	1.49608e+06	3249714	2367085	0.0005943	4.83052	0	4.99826	1	2	1196.14	2391.27	2.7892	119.802	16417	16417	MS2	0/0
							High				lIDQYGTHYLQSGSLGGEYR	Unambiguous	1	1	P10643	N-Term(TMT10Plex)	HCD	1	0	1	1	25606	Unique	Used	0.483618	1.09222	3.50319	4.04934	2.76716	6173.86	2985.79	6743.22	21628.2	25000	17084.1	1.765e-12	4.83048	0	18.1246	161	3	829.423	2486.25	1.13071	91.79	9888	9888	MS2	0/0
									High		vNVDEVGGEALGR	Unambiguous	1	1	P68871	N-Term(TMT10Plex)	HCD	1	0	1	1	28942	Unique	Used	0.429018	2.89637	1.01852	4.27083	1.44703	120800	51825.5	349883	123038	515919	174802	0.0003876	4.82988	0	4.37456	7	2	772.41	1543.81	-9.34777	72.2389	8853	8853	MS2	0/0
				High							eGYYGYTGAFR	Unambiguous	1	1	P02787	N-Term(TMT10Plex)	HCD	1	0	1	1	27394	Unique	Used	0.41979	0.996833	2.41336	2.85975	2.8509	12197.4	5120.35	12158.8	29436.7	34881.6	34773.7	0.001089	4.82811	0	24.794	159	2	756.87	1512.73	0.335977	86.0631	10087	10087	MS2	0/0
				High							aTGVLYDYVNk	Unambiguous	1	1	P04114	N-Term(TMT10Plex); K11(TMT10Plex)	HCD	1	0	1	1	28208	Unique	Used	0.700611	0.937503	0.998937	3.95263	3.74497	8072.71	5655.83	7568.19	8064.13	31908.5	30232.1	0.003238	4.828	0	7.9303	250	2	850.987	1700.97	1.98155	92.8707	10928	10928	MS2	0/0
							High				RHPDYSVVLLLR	Unambiguous	1	1	P02768		HCD	1	0	1	1	23414	No Quan Labels	Not Used						13097.2	6702.24	17106.1	27758.3	43239	39610.6	2.002e-06	4.82783	1	13.4217	38	3	489.952	1467.84	-0.955378	74.6138	7621	7621	MS2	0/0
									High		iMNGEADAMSLDGGFVYIAGk	Unambiguous	1	1	P02787	N-Term(TMT10Plex); K21(TMT10Plex)	HCD	1	0	1	1	42212	Unique	Used	0.311265	0.801166	2.89285	2.06876	2.37964	1803.75	561.444	1445.1	5217.99	3731.53	4292.28	0.0006444	4.82722	0	4.00502	250	3	873.117	2617.34	-1.21755	167.042	22571	22571	MS2	0/0
							High				iITHPNFNGNTLDNDImLIk	Unambiguous	1	1	P00761	N-Term(TMT10Plex); M17(Oxidation); K20(TMT10Plex)	HCD	1	0	1	1	27312	Unique	Used	1.26432	1.2231	1.79019	2.1262	1.73061	264589	334525	323618	473664	562570	457900	3.419e-08	4.82711	0	2.89538	5	3	919.842	2757.51	4.14324	105.437	11651	11651	MS2	0/0
				High							FPkAEFAEVSk	Unambiguous	1	1	P02768	K3(TMT10Plex); K11(TMT10Plex)	HCD	1	0	1	1	25758	Unique	Used	0.358292	3.83892	3.75314	0.949683	6.49032	4539.84	1626.59	17428.1	17038.7	4311.41	29465	0.013	4.8249	1	4.66234	250	2	855.995	1710.98	-0.394993	72.8531	8395	8395	MS2	0/0
				High							aVGYLITGYQR	Unambiguous	1	1	P20742	N-Term(TMT10Plex)	HCD	1	0	1	1	27571	Unique	Used	0.211474	0.315705	1.35342	0.793069	4.72277	25699.8	5434.83	8113.57	34782.5	20381.7	121374	0.00422	4.82463	0	5.56802	60	2	735.42	1469.83	0.951109	87.5237	10270	10270	MS2	0/0
									High		aVMDDFAAFVEk	Unambiguous	1	1	P02768	N-Term(TMT10Plex); K12(TMT10Plex)	HCD	1	0	1	1	37101	Unique	Used	0.20476	1.77941	2.62288	1.49747	8.25958	81481.7	16684.2	144989	213717	122017	673004	0.003581	4.82354	0	7.54898	13	2	900.986	1800.96	2.04766	125.913	17284	17284	MS2	0/0
							High				lQHLENELTHDIITk	Unambiguous	1	1	P01009	N-Term(TMT10Plex); K15(TMT10Plex)	HCD	1	0	1	1	31882	Unique	Used	0.221635	1.57938	1.11116	5.8557	2.50749	1055.34	233.901	1666.78	1172.65	6179.76	2646.26	1.481e-14	4.82343	0	4.51118	250	4	566.328	2262.29	1.80012	142.333	16373	16373	MS2	0/0
			High								aTEHLSTLSEk	Unambiguous	1	1	P02647	N-Term(TMT10Plex); K11(TMT10Plex)	HCD	1	0	1	1	22543	Unique	Used	0.691899	2.89976	2.04777	3.67567	2.60576	5795.91	4010.19	16806.8	11868.7	21303.9	15102.8	7.146e-11	4.82234	0	0	250	2	837.472	1673.94	-5.92477	54.5367	5756	5756	MS2	0/0
									High		aGVETTTPSk	Unambiguous	2	2	P0CG05;P0CG06	N-Term(TMT10Plex); K10(TMT10Plex)	HCD	1	0	1	1	24984	Not Unique	Not Used	0.418791	1.00504	7.03204	1.72032	2.67117	91302	38236.4	91761.9	642039	157069	243884	0.00923	4.82182	0	5.48421	13	2	724.923	1448.84	1.16704	47.0061	4763	4763	MS2	0/0
									High		tLNQPDSQLQLTTGNGLFLSEGLk	Unambiguous	1	1	P01009	N-Term(TMT10Plex); K24(TMT10Plex)	HCD	1	0	1	1	42283	Unique	Used	0.158992	1.62458	1.55193	5.61582	2.44616	945.611	150.345	1536.22	1467.52	5310.38	2313.12	0.003411	4.82105	0	5.02493	198	3	1011.56	3032.67	-0.0739072	167.664	22645	22645	MS2	0/0
				High							lVNEVTEFAk	Unambiguous	1	1	P02768	N-Term(TMT10Plex); K10(TMT10Plex)	HCD	1	0	1	1	29019	Unique	Used	0.172434	1.6113	2.75277	1.46715	8.03097	7095.15	1223.45	11432.4	19531.3	10409.6	56980.9	0.001158	4.82059	0	3.83304	98	2	804.475	1607.94	0.550244	99.797	11768	11768	MS2	0/0
							High				lAkTYETTLEk	Unambiguous	1	1	P02768	N-Term(TMT10Plex); K3(TMT10Plex); K11(TMT10Plex)	HCD	1	0	1	1	23413	Unique	Used		0.693014	1.42278	0.515675	4.61167	279184		193479	397219	143968	1.28751e+06	1.309e-06	4.82048	1	5.99149	13	3	662.069	1984.19	0.213423	74.6108	7620	7620	MS2	0/0
									High		fDEFFSEGcAPGSk	Unambiguous	1	1	P02787	N-Term(TMT10Plex); C9(Carbamidomethyl); K14(TMT10Plex)	HCD	1	0	1	1	34105	Unique	Used	1.20947	1.31998	3.39878	1.54016	2.84473	20478.2	24767.7	27030.7	69600.7	31539.7	58254.8	0.001575	4.81917	0	23.8138	45	2	1018.5	2035.99	1.9485	105.27	14188	14188	MS2	0/0
							High				lSITGTYDLk	Unambiguous	1	1	P01009	N-Term(TMT10Plex); K10(TMT10Plex)	HCD	1	0	1	1	25662	Unique	Used	0.281874	1.52474	0.91356	5.06584	2.09704	84058.8	23694	128168	76792.8	425828	176274	5.431e-07	4.81819	0	32.4877	29	2	784.97	1568.93	1.45531	92.2389	9946	9946	MS2	0/0
									High		tAQEGDHGSHVYTk	Unambiguous	1	1	P01023	N-Term(TMT10Plex); K14(TMT10Plex)	HCD	1	0	1	1	23351	Unique	Used	0.230777	0.898048	1.10823	7.45352	1.71204	12374.4	2855.73	11112.8	13713.7	92233	21185.5	0.001359	4.81788	0	9.47852	53	4	497.762	1988.02	0.250197	34.4929	3074	3074	MS2	0/0
									High		eDLIWELLNQAQEHFGk	Unambiguous	1	1	P02787	N-Term(TMT10Plex); K17(TMT10Plex)	HCD	1	0	1	1	39685	Unique	Used	0.647861	1.02235	3.08604	2.23802	2.77602	8473.5	5489.65	8662.88	26149.5	18963.9	23522.6	0.0005492	4.8178	0	32.448	250	3	843.458	2528.36	1.5368	146.143	19954	19954	MS2	0/0
							High				aIGYLNTGYQR	Unambiguous	1	1	P01023	N-Term(TMT10Plex)	HCD	1	0	1	1	23276	Unique	Used	0.445044	0.769013	2.30311	5.1459	2.43163	9196.39	4092.79	7072.14	21180.3	47323.7	22362.2	8.734e-10	4.81777	0	17.8465	202	2	742.906	1484.8	-0.964667	73.5129	7478	7478	MS2	0/0
			High								scAVAEYGVYVk	Unambiguous	2	2	P00738;P00739	N-Term(TMT10Plex); C2(Carbamidomethyl); K12(TMT10Plex)	HCD	1	0	1	1	26183	Not Unique	Not Used	2.34378	2.09992	2.1505	4.31098	2.00661	14538.7	34075.5	30530	31265.5	62676	29173.4	4.602e-13	4.81764	0	7.00499	68	2	902.487	1803.97	-2.6868	83.3494	9520	9520	MS2	0/0
			High								vNkDDEEFIESNk	Unambiguous	1	1	P00450	N-Term(TMT10Plex); K3(TMT10Plex); K13(TMT10Plex)	HCD	1	0	1	1	25167	Unique	Used	0.358551	0.835915	1.31656	5.20111	3.28553	24224.3	8685.63	20249.4	31892.7	125993	79589.7	2.106e-10	4.81753	1	16.0108	79	3	752.078	2254.22	0.486422	75.2219	8470	8470	MS2	0/0
			High								nVPLPVIAELPPk	Unambiguous	1	1	P01871	N-Term(TMT10Plex); K13(TMT10Plex)	HCD	1	0	1	1	29116	Unique	Used	0.264169	1.24961	3.30924	3.41653	4.54416	15723.7	4153.73	19648.6	52033.6	53720.6	71451.2	1.144e-15	4.81752	0	8.88678	43	3	615.726	1845.16	1.69613	107.89	12551	12551	MS2	0/0
							High				lAkTYETTLEkccAAADPHEcYAk	Unambiguous	1	1	P02768	N-Term(TMT10Plex); K3(TMT10Plex); K11(TMT10Plex); C12(Carbamidomethyl); C13(Carbamidomethyl); C21(Carbamidomethyl); K24(TMT10Plex)	HCD	1	0	1	1	24359	Unique	Used	0.295873	2.15951	2.55125	1.69196	4.96099	4440.47	1313.81	9589.26	11328.7	7513.11	22029.1	1.54e-08	4.81717	2	0	210	5	750.193	3746.93	-0.685419	82.0921	8599	8599	MS2	0/0
			High								lGQYASPTAk	Unambiguous	2	2	P0C0L5;P0C0L4	N-Term(TMT10Plex); K10(TMT10Plex)	HCD	1	0	1	1	23883	Not Unique	Not Used	0.203778	0.567488	1.41113	5.28849	2.2423	12645.5	2576.88	7176.18	17844.4	66875.7	28355	1.247e-05	4.81692	0	55.994	250	2	747.441	1493.87	0.745489	65.0667	7141	7141	MS2	0/0
							High				sAGWNIPIGLLYcDLPEPR	Unambiguous	1	1	P02787	N-Term(TMT10Plex); C13(Carbamidomethyl)	HCD	1	0	1	1	31284	Unique	Used	0.852274	1.90747	3.08608	3.10564	3.41055	2022.75	1723.94	3858.33	6242.38	6281.94	6898.7	3.498e-12	4.81627	0	23.0551	124	3	800.756	2400.25	-2.01775	137.338	15755	15755	MS2	0/0
									High		qQTEWQSGQR	Unambiguous	1	1	P02649	N-Term(TMT10Plex)	HCD	1	0	1	1	23896	Unique	Used	0.983262	2.96618	1.44569	3.67839	3.07703	4633.21	4555.66	13742.9	6698.19	17042.8	14256.5	0.004483	4.81623	0	7.85356	250	2	738.873	1476.74	-0.583977	38.8529	3637	3637	MS2	0/0
							High				tTIEkPVWLGFLGPIIk	Unambiguous	1	1	P00450	N-Term(TMT10Plex); K5(TMT10Plex); K17(TMT10Plex)	HCD	1	0	1	1	32536	Unique	Used	0.228543	0.695107	1.47515	4.56704	4.72433	2341.81	535.203	1627.81	3454.52	10695.1	11063.5	3.633e-10	4.81481	0	6.15353	250	3	867.211	2599.62	0.00526549	147.802	17049	17049	MS2	0/0
							High				cSAPEPSQkPPGkPcPGLAYEQR	Unambiguous	1	1	P27918	N-Term(TMT10Plex); C1(Carbamidomethyl); K9(TMT10Plex); K13(TMT10Plex); C15(Carbamidomethyl)	HCD	1	0	1	1	21893	Unique	Used	0.771158	1.58352	2.87678	2.19866	3.89097	2047.73	1579.13	3242.63	5890.88	4502.26	7967.68	1.005e-15	4.81424	0	17.4202	250	4	811.181	3241.7	-1.18327	62.2102	6046	6046	MS2	0/0
							High				gGSASTWLTAFALR	Unambiguous	1	1	P01031	N-Term(TMT10Plex)	HCD	1	0	1	1	28788	Unique	Used	0.483939	1.15462	3.16911	3.08241	3.00027	7556.98	3657.12	8725.43	23948.9	23293.7	22673	4.183e-13	4.81421	0	35.5471	250	2	833.961	1666.92	2.22893	117.164	13176	13176	MS2	0/0
							High				yAASSYLSLTPEQWk	Unambiguous	6	6	A0M8Q6;B9A064;P0CF74;P0CG04;P0CG05;P0CG06	N-Term(TMT10Plex); K15(TMT10Plex)	HCD	1	0	1	1	29449	Not Unique	Not Used	0.279531	0.913591	5.26818	2.12044	3.00596	2705.37	756.234	2471.6	14252.3	5736.58	8132.22	3.273e-11	4.81397	0	0	250	2	1101.6	2202.19	3.82688	122.374	13859	13859	MS2	0/0
									High		lSLESLTSYFSIESSTk	Unambiguous	1	1	P04114	N-Term(TMT10Plex); K17(TMT10Plex)	HCD	1	0	1	1	38340	Unique	Used	0.766817	1.16329	1.39764	5.81074	3.62108	3375.41	2588.32	3926.59	4717.61	19613.6	12222.6	0.0008332	4.81336	0	39.9153	250	2	1175.65	2350.29	2.66216	135.402	18564	18564	MS2	0/0
									High		gAYPLSIEPIGVR	Unambiguous	1	1	P00450	N-Term(TMT10Plex)	HCD	1	0	1	1	31854	Unique	Used	0.465528	1.0177	1.73009	4.47412	3.01288	51847.2	24136.3	52764.8	89700.4	231970	156209	0.00389	4.81317	0	16.7214	13	2	800.968	1600.93	1.2198	90.5667	11862	11862	MS2	0/0
									High		sHcIAEVENDEmPADLPSLAADFVESk	Unambiguous	1	1	P02768	N-Term(TMT10Plex); C3(Carbamidomethyl); M12(Oxidation); K27(TMT10Plex)	HCD	1	0	1	1	39789	Unique	Used	0.262129	1.6466	3.08522	2.31518	5.03444	675.467	177.059	1112.22	2083.96	1563.83	3400.6	4.803e-05	4.81206	0	69.4508	250	3	1150.23	3448.68	4.06016	146.98	20061	20061	MS2	0/0
				High							vYAcEVTHQGLSSPVTk	Unambiguous	1	1	P01834	N-Term(TMT10Plex); C4(Carbamidomethyl); K17(TMT10Plex)	HCD	1	0	1	1	25864	Unique	Used	0.404175	2.00249	5.26649	2.06309	4.34191	83087.5	33581.9	166382	437580	171417	360759	0.000478	4.8116	0	4.62626	8	3	778.757	2334.26	1.95784	73.7092	8505	8505	MS2	0/0
							High				sVLGQLGITk	Unambiguous	1	1	P01009	N-Term(TMT10Plex); K10(TMT10Plex)	HCD	1	0	1	1	25782	Unique	Used	0.284961	1.63784	1.00442	4.47251	2.57678	55030.4	15681.5	90131.2	55273.8	246124	141801	6.67e-10	4.81153	0	13.6162	33	2	737.475	1473.94	1.61702	93.1832	10070	10070	MS2	0/0
			High								sSGSLLNNAIk	Unambiguous	2	2	P01023;P20742	N-Term(TMT10Plex); K11(TMT10Plex)	HCD	1	0	1	1	25915	Not Unique	Not Used	0.269065	0.691945	1.83209	4.93272	2.93499	23764.2	6394.11	16443.5	43538.1	117222	69747.6	1.167e-10	4.81131	0	21.3354	101	2	781.47	1561.93	0.637253	81.1775	9243	9243	MS2	0/0
									High		lAKTYETTLEk	Unambiguous	1	1	P02768	N-Term(TMT10Plex); K11(TMT10Plex)	HCD	1	0	1	1	26429	Unique	Used	0.177034	0.643195	2.10896	0.750331	6.36756	24484.4	4334.59	15748.3	51636.8	18371.4	155906	0.03488	4.81116	1	8.58581	65	2	878.011	1755.01	-8.98526	56.8016	6256	6256	MS2	0/0
			High								qTALVELVk	Unambiguous	1	1	P02768	N-Term(TMT10Plex); K9(TMT10Plex)	HCD	1	0	1	1	26876	Unique	Used	0.342305	1.47787	2.67364	1.67463	5.10116	13850.4	4741.07	20469.2	37031	23194.4	70653.3	8.03e-07	4.81068	0	45.2884	250	2	729.97	1458.93	1.49081	89.0075	10236	10236	MS2	0/0
									High		dTVIkPLLVEPEGLEk	Unambiguous	1	1	P01023	N-Term(TMT10Plex); K5(TMT10Plex); K16(TMT10Plex)	HCD	1	0	1	1	33937	Unique	Used	0.502869	0.886861	2.12682	4.36502	2.41868	11933.4	6000.92	10583.2	25380.1	52089.5	28863	0.001209	4.81062	0	31.5215	100	3	823.171	2467.5	-0.62596	104.163	14014	14014	MS2	0/0
							High				vkDLATVYVDVLk	Unambiguous	1	1	P02647	N-Term(TMT10Plex); K2(TMT10Plex); K13(TMT10Plex)	HCD	1	0	1	1	28990	Unique	Used	0.753031	2.48448	3.32402	3.45667	4.10901	3106.57	2339.34	7718.19	10326.3	10738.4	12764.9	2.953e-07	4.80996	1	26.8515	250	3	717.453	2150.34	1.28189	118.702	13384	13384	MS2	0/0
			High								qQNAQGGFSSTQDTVVALHALSk	Unambiguous	1	1	P01023	N-Term(TMT10Plex); K23(TMT10Plex)	HCD	1	0	1	1	27479	Unique	Used	0.282198	0.955539	3.08243	5.98516	2.20205	1076.18	303.697	1028.34	3317.26	6441.13	2369.81	2.854e-20	4.80939	0	0	250	3	949.18	2845.53	1.51338	93.9821	10859	10859	MS2	0/0
							High				fAHYVVTSQVVNTANEAR	Unambiguous	1	1	P19827	N-Term(TMT10Plex)	HCD	1	0	1	1	23929	Unique	Used	0.0797474	0.815797	1.22501	7.2076	1.28591	911.845	72.7173	743.881	1117.02	6572.21	1172.55	2.048e-16	4.80891	0	0	250	2	1118.09	2235.17	0.942461	78.609	8154	8154	MS2	0/0
									High		nMEVSVATTTk	Unambiguous	1	1	P04114	N-Term(TMT10Plex); K11(TMT10Plex)	HCD	1	0	1	1	27295	Unique	Used	0.889378	0.938769	1.46215	4.79244	3.5156	151320	134580	142054	221253	725191	531980	0.004242	4.8089	0	2.75552	11	2	819.958	1638.91	-3.12303	62.0671	7151	7151	MS2	0/0
							High				aVDQSVLLMkPDAELSASSVYNLLPEk	Unambiguous	1	1	P01023	N-Term(TMT10Plex); K10(TMT10Plex); K27(TMT10Plex)	HCD	1	0	1	1	29804	Unique	Used		0.342615	1.18798	8.13126	2.23502	5356.83		1835.33	6363.8	43557.7	11972.6	4.651e-11	4.8087	0	1.43727	124	3	1202.34	3605.02	1.40345	125.252	14226	14226	MS2	0/0
				High							dcHLAQVPSHTVVAR	Unambiguous	1	1	P02787	N-Term(TMT10Plex); C2(Carbamidomethyl)	HCD	1	0	1	1	24505	Unique	Used	0.43788	1.32369	2.99406	3.25037	3.52552	2550.1	1116.64	3375.54	7635.14	8288.77	8990.42	0.0007795	4.80851	0	11.925	250	3	640.343	1919.01	0.566615	62.8878	7100	7100	MS2	0/0
									High		sAGWNIPIGLLYcDLPEPR	Unambiguous	1	1	P02787	N-Term(TMT10Plex); C13(Carbamidomethyl)	HCD	1	0	1	1	39984	Unique	Used	0.643334	1.21143	2.80223	3.33834	2.76353	2392.37	1539.09	2898.19	6703.98	7986.55	6611.38	0.01034	4.80834	0	8.98633	168	3	800.76	2400.26	2.33054	148.59	20263	20263	MS2	0/0
									High		vPTADLEDVLPLAEDITNILSk	Unambiguous	1	1	P02774	N-Term(TMT10Plex); K22(TMT10Plex)	HCD	1	0	1	1	41483	Unique	Used	0.259474	0.841356	1.73488	5.4446	4.75253	2408.04	624.822	2026.01	4177.65	13110.8	11444.3	0.0002307	4.80812	0	24.0833	137	3	942.206	2824.6	2.2105	160.726	21812	21812	MS2	0/0
									High		lFDSDPITVTVPVEVSR	Unambiguous	1	1	P10909	N-Term(TMT10Plex)	HCD	1	0	1	1	35062	Unique	Used	1.0066	2.10866	1.09668	4.51678	2.80118	109875	110601	231689	120498	496284	307781	5.101e-05	4.80766	0	0	4	2	1052.08	2103.16	4.18789	111.483	15177	15177	MS2	0/0
							High				tLNLAQNLLAQLPEELFHPLTSLQTLk	Unambiguous	1	1	P22792	N-Term(TMT10Plex); K27(TMT10Plex)	HCD	1	0	1	1	33340	Unique	Used	0.487886	1.45833	1.17129	5.89399	3.47817	1616.49	788.661	2357.37	1893.38	9527.55	5622.41	4.204e-15	4.80741	0	4.17916	66	3	1168.68	3504.03	2.04963	154.626	17880	17880	MS2	0/0
							High				vFDEFkPLVEEPQNLIk	Unambiguous	1	1	P02768	N-Term(TMT10Plex); K6(TMT10Plex); K17(TMT10Plex)	HCD	1	0	1	1	31315	Unique	Used	0.276396	1.51933	2.71744	1.80278	7.02078	2598.48	718.208	3947.95	7061.2	4684.48	18243.3	4.878e-11	4.80619	0	33.1927	250	3	911.532	2732.58	-0.716449	137.574	15787	15787	MS2	0/0
									High		nILTSNNIDVk	Unambiguous	1	1	P05090	N-Term(TMT10Plex); K11(TMT10Plex)	HCD	1	0	1	1	29770	Unique	Used	0.508928	1.30127	2.18272	4.00897	3.10405	17034.3	8669.24	22166.3	37181.1	68290	52875.4	0.001986	4.80585	0	21.5514	210	2	845.002	1689	0.892908	77.3804	9708	9708	MS2	0/0
									High		dVQLVESGGGLVKPGGSLR	Unambiguous	1	1	P01780	N-Term(TMT10Plex)	HCD	1	0	1	1	31428	Unique	Used	0.530537	1.33614	3.4738	3.25284	2.93528	5631.67	2987.81	7524.7	19563.3	18318.9	16530.5	0.0005911	4.80527	0	54.4272	233	2	1049.08	2097.15	-15.1684	87.8124	11421	11421	MS2	0/0
							High				VPSYTLILPSLELPVLHVPR	Unambiguous	1	1	P04114		HCD	1	0	1	1	29926	No Quan Labels	Not Used						797.474	345.361	763.805	2705.59	2588.39	2427.52	2.763e-11	4.80519	0	8.2781	250	2	1122.16	2243.32	1.05193	126.26	14352	14352	MS2	0/0
									High		tLQGIPQMIGEVIR	Unambiguous	1	1	P04114	N-Term(TMT10Plex)	HCD	1	0	1	1	36205	Unique	Used	0.572092	0.996094	1.31077	4.47891	5.39393	15854.8	9070.41	15792.9	20782	71012.2	85519.6	0.004925	4.80484	0	6.67875	31	2	892.519	1784.03	-0.0932744	119.409	16358	16358	MS2	0/0
			High								aIGYLNTGYQR	Unambiguous	1	1	P01023	N-Term(TMT10Plex)	HCD	1	0	1	1	25918	Unique	Used	0.398381	0.932843	1.69997	6.11222	2.28631	6845.3	2727.04	6385.59	11636.8	41840	15650.5	8.021e-09	4.80421	0	7.63197	215	2	742.907	1484.81	0.186316	81.1937	9246	9246	MS2	0/0
							High				yAASSYLSLTPEQWk	Unambiguous	6	6	A0M8Q6;B9A064;P0CF74;P0CG04;P0CG05;P0CG06	N-Term(TMT10Plex); K15(TMT10Plex)	HCD	1	0	1	1	28729	Not Unique	Not Used	0.283384	0.983672	6.0111	2.24494	2.99663	3146.13	891.561	3094.76	18911.7	7062.87	9427.78	7.904e-12	4.80361	0	0	245	2	1101.6	2202.19	0.722734	116.681	13115	13115	MS2	0/0
									High		tLNQPDSQLQLTTGNGLFLSEGLk	Unambiguous	1	1	P01009	N-Term(TMT10Plex); K24(TMT10Plex)	HCD	1	0	1	1	40913	Unique	Used	0.175691	1.19767	1.08345	4.90381	2.60085	3508.93	616.487	4202.55	3801.74	17207.1	9126.22	0.004935	4.8032	0	5.60582	83	3	1011.56	3032.67	0.711002	156.049	21223	21223	MS2	0/0
		High									sSGSLLNNAIk	Unambiguous	2	2	P01023;P20742	N-Term(TMT10Plex); K11(TMT10Plex)	HCD	1	0	1	1	24088	Not Unique	Not Used	0.332749	0.608552	1.42335	5.62454	3.09486	27074.8	9009.11	16476.4	38536.8	152283	83792.6	0.0004758	4.80037	0	5.13922	41	2	781.47	1561.93	0.793559	79.3599	8731	8731	MS2	0/0
							High				aTVLNYLPkcIR	Unambiguous	2	2	P01023;P20742	N-Term(TMT10Plex); K9(TMT10Plex); C10(Carbamidomethyl)	HCD	1	0	1	1	25946	Not Unique	Not Used	0.482407	1.06731	1.85986	2.08815	3.42726	10656.3	5140.65	11373.5	19819.1	22251.9	36521.8	6.676e-06	4.79959	1	20.3913	250	3	636.05	1906.14	0.940419	94.4709	10239	10239	MS2	0/0
							High				lVHVEEPHTETVR	Unambiguous	1	1	P01023	N-Term(TMT10Plex)	HCD	1	0	1	1	20652	Unique	Used	0.51919	1.05939	3.04993	5.32793	2.83673	3313.95	1720.57	3510.77	10107.3	17656.5	9400.79	1.897e-09	4.79911	0	40.2474	124	4	444.497	1774.97	0.0762249	51.5461	4750	4750	MS2	0/0
							High				aNLFNkLVTELR	Unambiguous	1	1	P04114	N-Term(TMT10Plex); K6(TMT10Plex)	HCD	1	0	1	1	28221	Unique	Used	4.1493	4.47175	2.96114	5.29477	4.01766	7432.83	30841.1	33237.8	22009.7	39355.1	29862.6	4.304e-06	4.79817	1	33.4574	109	3	626.053	1876.15	1.79924	112.62	12590	12590	MS2	0/0
							High				vLSALQAVQGLLVAQGR	Unambiguous	1	1	P01019	N-Term(TMT10Plex)	HCD	1	0	1	1	33954	Unique	Used	0.502814	1.11731	2.04616	3.38701	2.85789	394.087	198.152	440.319	806.367	1334.78	1126.26	7.511e-16	4.79806	0	29.2047	250	3	651.399	1952.18	-0.929402	159.838	18515	18515	MS2	0/0
									High		aVMDDFAAFVEk	Unambiguous	1	1	P02768	N-Term(TMT10Plex); K12(TMT10Plex)	HCD	1	0	1	1	39592	Unique	Used	0.225782	1.70344	2.81121	1.77965	8.01235	8443.69	1906.43	14383.3	23737	15026.8	67653.8	0.000942	4.79765	0	7.0719	126	2	900.986	1800.97	2.65769	145.371	19858	19858	MS2	0/0
				High							fEIENcLANk	Unambiguous	1	1	P20742	N-Term(TMT10Plex); C6(Carbamidomethyl); K10(TMT10Plex)	HCD	1	0	1	1	28309	Unique	Used	0.501111	0.428281	2.58176	1.13376	5.91465	10741.7	5382.77	4600.46	27732.4	12178.4	63533.3	0.00214	4.79743	0	23.866	250	2	848.46	1695.91	-0.479797	93.7286	11033	11033	MS2	0/0
							High				eFTEAFLGcPAIHPR	Unambiguous	1	1	Q96PD5	N-Term(TMT10Plex); C9(Carbamidomethyl)	HCD	1	0	1	1	25649	Unique	Used	0.774318	1.56471	2.18797	3.73065	2.74599	2522.46	1953.18	3946.92	5519.05	9410.39	6926.63	3.23e-15	4.79695	0	0	250	2	987.508	1974.01	-0.691196	92.1191	9932	9932	MS2	0/0
							High				sAGWNIPIGLLYcDLPEPR	Unambiguous	1	1	P02787	N-Term(TMT10Plex); C13(Carbamidomethyl)	HCD	1	0	1	1	30854	Unique	Used	0.922634	1.31969	2.64709	2.19557	3.88774	3550.54	3275.85	4685.62	9398.61	7795.47	13803.6	1.337e-09	4.79461	0	2.89204	40	3	800.758	2400.26	0.804827	133.779	15311	15311	MS2	0/0
									High		lYHSEAFTVNFGDTEEAk	Unambiguous	1	1	P01009	N-Term(TMT10Plex); K18(TMT10Plex)	HCD	1	0	1	1	33610	Unique	Used	0.496682	1.14338	3.12927	3.98727	3.00403	8224.59	4085.01	9403.82	25737	32793.7	24706.9	0.003967	4.79448	0	45.9613	108	3	839.421	2516.25	-8.94468	101.956	13676	13676	MS2	0/0
							High				fNkPFVFLMIEQNTk	Unambiguous	1	1	P01009	N-Term(TMT10Plex); K3(TMT10Plex); K15(TMT10Plex)	HCD	1	0	1	1	29893	Unique	Used	0.274271	0.998656	1.16213	4.56622	2.40964	8542.41	2342.94	8530.93	9927.39	39006.6	20584.1	2.021e-08	4.79413	0	5.29067	250	3	848.494	2543.47	0.222451	125.98	14318	14318	MS2	0/0
							High				aLYWVNGQVPDGVSk	Unambiguous	1	1	P04114	N-Term(TMT10Plex); K15(TMT10Plex)	HCD	1	0	1	1	26631	Unique	Used	0.652872	0.772768	1.17962	4.59091	4.70379	12002.9	7836.38	9275.48	14158.9	55104.4	56459.3	3.38e-11	4.79394	0	11.2192	106	2	1046.09	2091.17	1.11998	99.9833	10947	10947	MS2	0/0
										High	hYYESEVLAMNFQDWATASR	Unambiguous	1	1	P08185	N-Term(TMT10Plex)	HCD	1	0	1	1	16083	Unique	Used		0.880922	0.768513	2.28741	1.01788	131.731		116.045	101.237	301.323	134.087	1.684e-14	4.79327	0	3.24906	250	3	883.086	2647.24	-0.286533	114.876	9809	9809	MS2	0/0
									High		lVNEVTEFAk	Unambiguous	1	1	P02768	N-Term(TMT10Plex); K10(TMT10Plex)	HCD	1	0	1	1	39686	Unique	Used	0.486417	1.97965	2.91518	2.10034	6.97803	3782.47	1839.86	7487.95	11026.6	7944.48	26394.2	0.006775	4.7929	0	38.6199	250	2	804.475	1607.94	1.15758	146.151	19955	19955	MS2	0/0
High											vQAAVGTSAAPVPSDNH	Unambiguous	1	1	P02649	N-Term(TMT10Plex)	HCD	1	0	1	1	24256	Unique	Used	0.602697	1.48207	3.11284	3.05204	3.26929	1015.83	612.239	1505.54	3162.13	3100.37	3321.05	2.919e-05	4.79281	0	6.3938	250	3	617.325	1849.96	-0.279001	59.8441	6595	6595	MS2	0/0
									High		dLATVYVDVLk	Unambiguous	1	1	P02647	N-Term(TMT10Plex); K11(TMT10Plex)	HCD	1	0	1	1	40611	Unique	Used	0.659466	2.86806	2.21834	3.78852	3.06309	5656.81	3730.47	16224.1	12548.7	21431	17327.3	0.0009704	4.79229	0	5.22159	250	2	847.511	1694.01	0.282563	153.819	20911	20911	MS2	0/0
		High									nQVSLTcLVk	Unambiguous	4	4	P01857;P01859;P01860;P01861	N-Term(TMT10Plex); C7(Carbamidomethyl); K10(TMT10Plex)	HCD	1	0	1	1	25420	Not Unique	Not Used	0.799447	2.61141	3.93575	1.26577	3.15207	4157.99	3324.09	10858.2	16364.8	5263.06	13106.3	0.0001756	4.79089	0	10.004	250	2	810.482	1619.96	0.278351	90.7537	10108	10108	MS2	0/0
			High								nQVSLTcLVk	Unambiguous	4	4	P01857;P01859;P01860;P01861	N-Term(TMT10Plex); C7(Carbamidomethyl); K10(TMT10Plex)	HCD	1	0	1	1	26868	Not Unique	Not Used	0.757079	2.27648	4.09653	1.21264	3.74352	14852.4	11244.4	33811.2	60843.3	18010.6	55600.3	1.073e-08	4.79076	0	13.2681	72	2	810.483	1619.96	1.78543	88.9528	10228	10228	MS2	0/0
									High		lVNEVTEFAk	Unambiguous	1	1	P02768	N-Term(TMT10Plex); K10(TMT10Plex)	HCD	1	0	1	1	39935	Unique	Used	0.544275	2.03409	2.66537	2.20203	6.75289	3765.78	2049.62	7659.95	10037.2	8292.34	25429.9	0.003275	4.79053	0	38.0341	250	2	804.476	1607.94	2.52408	148.173	20212	20212	MS2	0/0
									High		dLATVYVDVLk	Unambiguous	1	1	P02647	N-Term(TMT10Plex); K11(TMT10Plex)	HCD	1	0	1	1	41241	Unique	Used	0.667678	2.83958	2.16901	3.87124	3.0336	5179.2	3458.04	14706.7	11233.7	20049.9	15711.6	0.004043	4.79001	0	6.34861	250	2	847.512	1694.02	1.93993	158.717	21562	21562	MS2	0/0
									High		lVNEVTEFAk	Unambiguous	1	1	P02768	N-Term(TMT10Plex); K10(TMT10Plex)	HCD	1	0	1	1	33172	Unique	Used	0.265089	1.7329	2.75	1.66221	7.62771	49709.5	13177.4	86141.8	136701	82627.5	379169	0.003765	4.78978	0	8.6714	13	2	804.469	1607.93	-5.97867	99.036	13224	13224	MS2	0/0
									High		eNFAGEATLQR	Unambiguous	1	1	P04114	N-Term(TMT10Plex)	HCD	1	0	1	1	26995	Unique	Used	1.0724	1.18959	1.13447	2.61833	4.14808	147086	157734	174973	166865	385120	610124	0.004319	4.78863	0	4.41993	6	2	732.886	1464.76	0.228574	60.211	6841	6841	MS2	0/0
									High		aASGTTGTYQEWk	Unambiguous	1	1	P04114	N-Term(TMT10Plex); K13(TMT10Plex)	HCD	1	0	1	1	27883	Unique	Used	0.716317	0.915728	2.82601	3.78559	3.71212	4677.18	3350.34	4283.02	13217.7	17705.9	17362.2	0.0008576	4.78816	0	19.7495	250	2	929.49	1857.97	-0.901649	65.7917	7758	7758	MS2	0/0
									High		dYVSQFEGSALGk	Unambiguous	1	1	P02647	N-Term(TMT10Plex); K13(TMT10Plex)	HCD	1	0	1	1	35016	Unique	Used	0.604609	2.33082	2.12002	4.60074	3.31746	6640.25	4014.75	15477.2	14077.5	30550	22028.7	0.004665	4.7879	0	33.7553	117	2	929.992	1858.98	-9.6477	111.167	15129	15129	MS2	0/0
							High				lNDLNSVLVMPTFHVPFTDLQVPSck	Unambiguous	1	1	P04114	N-Term(TMT10Plex); C25(Carbamidomethyl); K26(TMT10Plex)	HCD	1	0	1	1	31125	Unique	Used	0.793665	1.14666	1.76514	5.02347	5.80157	1465.52	1163.13	1680.45	2586.85	7362	8502.33	1.199e-12	4.78635	0	6.24389	132	3	1143.95	3429.83	-0.738993	136.036	15591	15591	MS2	0/0
							High				sLQTFSQAWFTcR	Unambiguous	1	1	P13727	N-Term(TMT10Plex); C12(Carbamidomethyl)	HCD	1	0	1	1	28066	Unique	Used	0.713958	1.53706	2.31138	3.18935	3.60955	2777.61	1983.09	4269.36	6420.1	8858.77	10025.9	6.214e-09	4.78634	0	15.4969	230	3	620.981	1860.93	1.38262	111.379	12430	12430	MS2	0/0
			High								vTAAPQSVcALR	Unambiguous	1	1	P01023	N-Term(TMT10Plex); C9(Carbamidomethyl)	HCD	1	0	1	1	23687	Unique	Used	0.890814	1.46933	1.5332	5.79262	2.70724	5556.47	4949.78	8164.28	8519.15	32186.5	15042.7	9.066e-13	4.78503	0	14.0579	250	2	751.423	1501.84	1.77867	63.4935	6939	6939	MS2	0/0
							High				gVTSVSQIFHSPDLAIR	Unambiguous	1	1	P05155	N-Term(TMT10Plex)	HCD	1	0	1	1	26948	Unique	Used	0.380028	1.21996	2.43455	3.99838	2.99318	4257.61	1618.01	5194.13	10365.4	17023.6	12743.8	5.078e-07	4.78473	0	81.3215	250	3	686.053	2056.14	2.91726	102.501	11274	11274	MS2	0/0
									High		aDRDQYELLcLDNTR	Unambiguous	1	1	P02787	N-Term(TMT10Plex); C10(Carbamidomethyl)	HCD	1	0	1	1	29632	Unique	Used	1.36068	1.21291	2.5935	0.934959	2.2826	37332.3	50797.2	45280.9	96821.3	34904.2	85214.7	0.0009616	4.78419	1	9.06319	12	2	1056.03	2111.05	4.23575	76.5924	9566	9566	MS2	0/0
									High		lHTEAQIQEEGTVVELTGR	Unambiguous	1	1	P01023	N-Term(TMT10Plex)	HCD	1	0	1	1	31878	Unique	Used	0.353632	0.81476	4.00692	4.75626	3.32536	2018.93	713.959	1644.94	8089.69	9602.55	6713.67	0.0009765	4.78391	0	23.5623	250	2	1170.13	2339.25	5.01509	90.7146	11886	11886	MS2	0/0
									High		tLLSNLEEAk	Unambiguous	1	1	P10909	N-Term(TMT10Plex); K10(TMT10Plex)	HCD	1	0	1	1	31822	Unique	Used	0.878201	1.67197	1.27337	4.04445	2.55567	66712.5	58587	111541	84949.6	269816	170495	0.003448	4.78357	0	18.7272	19	2	788.473	1575.94	2.00969	90.3503	11829	11829	MS2	0/0
									High		tPLGDTTHTcPR	Unambiguous	1	1	P01860	N-Term(TMT10Plex); C10(Carbamidomethyl)	HCD	1	0	1	1	23837	Unique	Used	0.396218	0.929742	7.9634	2.34699	2.28246	5160.01	2044.49	4797.48	41091.2	12110.5	11777.5	0.002563	4.78263	0	39.9573	250	2	792.907	1584.81	4.47453	38.4145	3576	3576	MS2	0/0
							High				hSITNPLAVLcEFISQSIk	Unambiguous	1	1	P04114	N-Term(TMT10Plex); C11(Carbamidomethyl); K19(TMT10Plex)	HCD	1	0	1	1	32640	Unique	Used	0.811749	1.35079	2.35067	2.16691	4.74553	1225.49	994.788	1655.38	2880.71	2655.52	5815.59	1.809e-13	4.78261	0	41.9459	250	4	654.621	2615.46	-0.43681	148.685	17156	17156	MS2	0/0
							High				gETHEQVHSILHFk	Unambiguous	1	1	P05546	N-Term(TMT10Plex); K14(TMT10Plex)	HCD	1	0	1	1	21720	Unique	Used	0.53491	1.74191	1.9081	5.47306	2.65829	1903.29	1018.09	3315.36	3631.67	10416.8	5059.49	7.771e-11	4.78235	0	49.5583	250	5	424.839	2120.17	0.305196	60.7213	5866	5866	MS2	0/0
									High		aDTLTDEINFLR	Unambiguous	3	3	P02538;P04259;P48668	N-Term(TMT10Plex)	HCD	1	0	1	1	34261	Not Unique	Not Used	0.680173	0.994081	5.63884	2.37208	2.13258	8061.87	5483.46	8014.14	45459.6	19123.4	17192.6	0.002005	4.78182	0	17.0116	126	2	818.944	1636.88	4.25318	106.26	14349	14349	MS2	0/0
							High				ePcVESLVSQYFQTVTDYGk	Unambiguous	1	1	P02652	N-Term(TMT10Plex); C3(Carbamidomethyl); K20(TMT10Plex)	HCD	1	0	1	1	31907	Unique	Used	0.818851	3.48454	2.86674	3.06439	4.21929	1451.85	1188.85	5059.02	4162.07	4449.02	6125.76	1.876e-15	4.78133	0	2.51767	250	2	1404.71	2808.42	0.994115	142.54	16399	16399	MS2	0/0
							High				FLEQQNQVLQTkWELLQQVDTSTR	Unambiguous	1	1	P04264	K12(TMT10Plex)	HCD	1	0	1	1	28773	Unique	Used	3.98149	1.9977	2.38625	2.51541	2.18755	1908	7596.7	3811.62	4552.97	4799.42	4173.86	1.228e-07	4.78075	1	23.1488	250	3	1054.57	3161.69	3.99673	117.03	13160	13160	MS2	0/0
									High		tQFNNNEYSQDLDAYNTk	Unambiguous	1	1	P04114	N-Term(TMT10Plex); K18(TMT10Plex)	HCD	1	0	1	1	30743	Unique	Used	0.590698	0.798662	2.50311	4.20555	3.5962	35150.6	20763.4	28073.4	87985.8	147827	126409	0.001219	4.78044	0	15.2762	9	3	875.095	2623.27	1.15496	83.5169	10714	10714	MS2	0/0
							High				MPcAEDYLSVVLNQLcVLHEk	Unambiguous	1	1	P02768	C3(Carbamidomethyl); C16(Carbamidomethyl); K21(TMT10Plex)	HCD	1	0	1	1	31426	Unique	Used	0.649353	2.68779	3.96589	1.66334	5.63971	2000.92	1299.3	5378.06	7935.42	3328.2	11284.6	1.182e-10	4.78003	0	31.5834	250	3	916.461	2747.37	-2.74569	138.514	15902	15902	MS2	0/0
									High		nLTDFAEQYSIQDWAk	Unambiguous	1	1	P04114	N-Term(TMT10Plex); K16(TMT10Plex)	HCD	1	0	1	1	36112	Unique	Used	0.410544	0.741141	0.946344	4.60604	5.15019	90596.6	37193.9	67144.9	85735.6	417292	466590	0.001497	4.77986	0	3.90062	8	2	1194.12	2387.23	-1.063	118.758	16262	16262	MS2	0/0
							High				iYHSHIDAPk	Unambiguous	1	1	P00450	N-Term(TMT10Plex); K10(TMT10Plex)	HCD	1	0	1	1	20370	Unique	Used	0.193683	0.743726	1.26979	5.27915	3.24039	10552.3	2043.8	7848.01	13399.2	55707.2	34193.5	3.488e-10	4.77956	0	0	250	2	819.973	1638.94	0.664156	48.9943	4450	4450	MS2	0/0
									High		tcVADESAENcDk	Unambiguous	1	1	P02768	N-Term(TMT10Plex); C2(Carbamidomethyl); C11(Carbamidomethyl); K13(TMT10Plex)	HCD	1	0	1	1	25778	Unique	Used	0.837922	2.86669	2.63469	1.36054	6.21212	9058.99	7590.72	25969.3	23867.6	12325.1	56275.5	9.369e-05	4.77918	0	8.41349	149	2	978.955	1956.9	-0.955531	52.5155	5583	5583	MS2	0/0
							High				sGTASVVcLLNNFYPR	Unambiguous	1	1	P01834	N-Term(TMT10Plex); C8(Carbamidomethyl)	HCD	1	0	1	1	30375	Unique	Used	0.558738	2.83539	2.68025	3.38012	4.07181	2653.16	1482.42	7522.75	7111.14	8967.98	10803.2	8.016e-10	4.77882	0	5.08278	250	3	676.359	2027.06	1.64292	129.906	14816	14816	MS2	0/0
									High		gGSGGSHGGGSGFGGESGGSYGGGEEASGSGGGYGGGSGk	Unambiguous	1	1	P35527	N-Term(TMT10Plex); K40(TMT10Plex)	HCD	1	0	1	1	25933	Unique	Used	6.10366	0.837097	1.92423	1.86721	0.884201	731.302	4463.62	612.17	1407.19	1365.49	646.618	1.018e-05	4.77864	0	70.5598	190	3	1227.87	3681.6	-0.822447	53.5344	5743	5743	MS2	0/0
									High		tDTSHHDQDHPTFNk	Unambiguous	1	1	P01009	N-Term(TMT10Plex); K15(TMT10Plex)	HCD	1	0	1	1	23823	Unique	Used	0.283401	1.13116	1.11089	6.94999	2.1142	35813.9	10149.7	40511.2	39785.4	248906	75717.8	0.002955	4.77825	0	7.79692	16	4	560.282	2238.1	4.84955	38.3255	3562	3562	MS2	0/0
							High				nFVASHIANILNSEELDIQDLk	Unambiguous	1	1	P04114	N-Term(TMT10Plex); K22(TMT10Plex)	HCD	1	0	1	1	30344	Unique	Used	0.311581	0.631313	0.966726	2.45595	6.25185	4446	1385.29	2806.82	4298.07	10919.2	27795.8	7.82e-14	4.77821	0	12.6476	53	4	736.158	2941.61	2.67051	129.654	14784	14784	MS2	0/0
							High				eQLGPVTQEFWDNLEk	Unambiguous	1	1	P02647	N-Term(TMT10Plex); K16(TMT10Plex)	HCD	1	0	1	1	29448	Unique	Used	0.594333	2.43978	2.13816	3.95705	2.83243	4761.72	2830.05	11617.5	10181.3	18842.4	13487.3	5.848e-12	4.7776	0	20.1522	250	3	797.76	2391.26	1.78814	122.366	13858	13858	MS2	0/0
			High								aAPSVTLFPPSSEELQANk	Unambiguous	4	4	A0M8Q6;P0CF74;P0CG05;P0CG06	N-Term(TMT10Plex); K19(TMT10Plex)	HCD	1	0	1	1	28431	Not Unique	Not Used	0.586648	1.23043	4.42499	3.29359	2.66284	2235.06	1311.2	2750.09	9890.13	7361.38	5951.62	9.173e-14	4.7774	0	26.9744	250	3	815.452	2444.34	-0.932541	102.031	11843	11843	MS2	0/0
									High		aTFGcHDGYSLDGPEEIEcTk	Unambiguous	1	1	P02749	N-Term(TMT10Plex); C5(Carbamidomethyl); C19(Carbamidomethyl); K21(TMT10Plex)	HCD	1	0	1	1	30588	Unique	Used	0.397948	1.10643	2.90706	3.95701	3.78423	3111.55	1238.23	3442.7	9045.44	12312.4	11774.8	0.0003827	4.77691	0	31.6869	209	3	948.777	2844.32	-1.90475	82.4891	10553	10553	MS2	0/0
			High								lSITGTYDLk	Unambiguous	1	1	P01009	N-Term(TMT10Plex); K10(TMT10Plex)	HCD	1	0	1	1	27416	Unique	Used	0.297853	1.6823	1.58156	4.48784	2.24789	8490.72	2528.99	14284	13428.6	38105	19086.2	2.095e-08	4.77689	0	59.9516	250	2	784.97	1568.93	1.45531	93.4535	10794	10794	MS2	0/0
									High		gGTLGTPQTGSENDALYEYLR	Unambiguous	1	1	P05452	N-Term(TMT10Plex)	HCD	1	0	1	1	32951	Unique	Used	0.908343	1.77962	2.00405	1.51062	4.59543	3703.67	3364.2	6591.13	7422.35	5594.85	17020	0.002815	4.77653	0	18.6165	152	2	1236.11	2471.21	-8.042	97.6288	12995	12995	MS2	0/0
		High									sFSTASAITPSVSR	Unambiguous	1	1	P13647	N-Term(TMT10Plex)	HCD	1	0	1	1	23290	Unique	Used	0.376624	0.999963	10.7513	2.25597	1.84824	1793.9	675.626	1793.83	19286.7	4046.99	3315.56	6.941e-06	4.77525	0	0	250	2	820.447	1639.89	0.507777	72.6531	7906	7906	MS2	0/0
									High		ePQVYTLPPSREEMTk	Unambiguous	2	2	P01859;P01860	N-Term(TMT10Plex); K16(TMT10Plex)	HCD	1	0	1	1	28563	Not Unique	Not Used	0.510406	1.44229	4.63969	1.82284	2.34044	17167.3	8762.31	24760.2	79651.1	31293.3	40179.1	0.003222	4.77472	1	71.3632	51	3	788.421	2363.25	-8.1713	69.9694	8461	8461	MS2	0/0
									High		aFVLSSVDELEQQR	Unambiguous	1	1	P04275	N-Term(TMT10Plex)	HCD	1	0	1	1	33514	Unique	Used	0.341493	1.83096	2.23475	3.68423	2.89402	4851.57	1656.78	8883.01	10842	17874.3	14040.5	0.000269	4.77469	0	20.0025	147	2	925.493	1849.98	-3.30892	101.326	13577	13577	MS2	0/0
			High								qEPSQGTTTFAVTSILR	Unambiguous	2	2	P01876;P01877	N-Term(TMT10Plex)	HCD	1	0	1	1	27782	Not Unique	Not Used	0.555069	0.999931	2.87776	3.43687	2.53965	2409.99	1337.71	2409.83	6935.38	8282.83	6120.53	6.432e-13	4.77427	0	32.5955	250	3	689.043	2065.11	0.587614	96.5096	11172	11172	MS2	0/0
									High		qNcELFEQLGEYk	Unambiguous	1	1	P02768	N-Term(TMT10Plex); C3(Carbamidomethyl); K13(TMT10Plex)	HCD	1	0	1	1	33744	Unique	Used	0.305799	2.41378	2.88379	1.36293	7.58239	43427.5	13280.1	104824	125236	59188.7	329284	0.008571	4.77392	0	0	20	2	1058.54	2116.08	1.42777	102.917	13815	13815	MS2	0/0
									High		iADFELPTIIVPEQTIEIPSIk	Unambiguous	1	1	P04114	N-Term(TMT10Plex); K22(TMT10Plex)	HCD	1	0	1	1	39081	Unique	Used	0.723634	1.08417	1.30459	3.97842	3.90419	7786.67	5634.7	8442.05	10158.4	30978.6	30400.7	0.0009201	4.77334	0	5.19521	37	4	731.932	2924.7	1.64853	141.245	19330	19330	MS2	0/0
									High		vPLLLSEPINIIDALEMR	Unambiguous	1	1	P04114	N-Term(TMT10Plex)	HCD	1	0	1	1	40792	Unique	Used	0.745463	2.18141	2.48589	3.95538	3.43869	3229.28	2407.31	7044.37	8027.65	12773	11104.5	0.003033	4.77298	0	3.04149	55	3	755.776	2265.31	1.52776	155.147	21098	21098	MS2	0/0
									High		aAPSVTLFPPSSEELQANk	Unambiguous	4	4	A0M8Q6;P0CF74;P0CG05;P0CG06	N-Term(TMT10Plex); K19(TMT10Plex)	HCD	1	0	1	1	33087	Not Unique	Not Used	0.412012	1.17287	7.77476	1.92566	2.90761	11932.8	4916.47	13995.7	92775	22978.6	34696	0.00307	4.77217	0	2.27573	30	2	1222.67	2444.34	-1.80099	98.4989	13136	13136	MS2	0/0
			High								qTALVELVk	Unambiguous	1	1	P02768	N-Term(TMT10Plex); K9(TMT10Plex)	HCD	1	0	1	1	28068	Unique	Used	0.361059	1.47103	2.75539	2.33031	5.79144	8117.96	2931.06	11941.8	22368.1	18917.3	47014.6	1.473e-06	4.77187	0	19.3963	191	2	729.969	1458.93	0.905116	98.9488	11468	11468	MS2	0/0
									High		vFSNGADLSGVTEEAPLk	Unambiguous	1	1	P01009	N-Term(TMT10Plex); K18(TMT10Plex)	HCD	1	0	1	1	34416	Unique	Used	0.285909	1.81323	1.30424	4.70475	2.35369	9620.85	2750.69	17444.8	12547.9	45263.7	22644.5	0.0003246	4.77171	0	0	93	2	1146.63	2292.24	-1.92516	107.29	14509	14509	MS2	0/0
									High		eTcFAEEGkk	Unambiguous	1	1	P02768	N-Term(TMT10Plex); C3(Carbamidomethyl); K9(TMT10Plex); K10(TMT10Plex)	HCD	1	0	1	1	25917	Unique	Used	0.0811207	1.00319	3.46068	0.893769	9.79966	22767.2	1846.89	22839.9	78789.9	20348.6	223111	0.004914	4.77167	1	2.58472	49	2	943.519	1886.03	0.965222	53.4342	5727	5727	MS2	0/0
				High							qTALVELVk	Unambiguous	1	1	P02768	N-Term(TMT10Plex); K9(TMT10Plex)	HCD	1	0	1	1	27809	Unique	Used	0.442734	1.2966	2.96238	2.1221	4.58755	8473.26	3751.4	10986.4	25101	17981.1	38871.5	0.01184	4.77149	0	50.6741	250	2	729.968	1458.93	-0.600964	89.509	10516	10516	MS2	0/0
			High								tAQEGDHGSHVYTk	Unambiguous	1	1	P01023	N-Term(TMT10Plex); K14(TMT10Plex)	HCD	1	0	1	1	19984	Unique	Used	0.371738	0.53924	1.37289	8.29546	1.62845	42783.3	15904.2	23070.5	58736.9	354907	69670.4	3.233e-11	4.77091	0	6.34637	12	4	497.762	1988.03	0.618614	33.5679	3088	3088	MS2	0/0
			High								sSGSLLNNAIk	Unambiguous	2	2	P01023;P20742	N-Term(TMT10Plex); K11(TMT10Plex)	HCD	1	0	1	1	27711	Not Unique	Not Used	0.30566	0.615744	1.90478	4.87748	2.93886	5961.29	1822.13	3670.63	11354.9	29076.1	17519.4	2.314e-09	4.77062	0	19.2714	250	2	781.469	1561.93	-0.691356	95.912	11099	11099	MS2	0/0
							High				eSLLNHFLYEVAR	Unambiguous	1	1	P43652	N-Term(TMT10Plex)	HCD	1	0	1	1	28222	Unique	Used	0.569336	1.53901	1.83765	3.77799	2.75867	4951.21	2818.9	7619.95	9098.6	18705.6	13658.8	4.528e-09	4.7703	0	1.55252	141	3	607.336	1819.99	1.84356	112.625	12591	12591	MS2	0/0
				High							vGAHAGEYGAEALER	Unambiguous	1	1	P69905	N-Term(TMT10Plex)	HCD	1	0	1	1	24092	Unique	Used	0.416512	3.08144	0.950957	4.34678	1.67583	1458.84	607.623	4495.32	1387.29	6341.25	2444.76	7.071e-05	4.76837	0	0	250	2	879.951	1758.9	-0.993742	59.6168	6673	6673	MS2	0/0
				High							iVLGQEQDSYGGk	Unambiguous	1	1	P02743	N-Term(TMT10Plex); K13(TMT10Plex)	HCD	1	0	1	1	26386	Unique	Used	0.369788	1.3995	1.16088	4.87273	3.1425	5062.65	1872.11	7085.18	5877.1	24668.9	15909.4	0.002761	4.76821	0	4.90814	250	2	926.515	1852.02	0.433708	77.8006	9044	9044	MS2	0/0
									High		yNNENTSk	Unambiguous	1	1	Q9UGM5	N-Term(TMT10Plex); K8(TMT10Plex)	HCD	1	0	1	1	23681	Unique	Used	1.09245	1.98164	1.59768	3.9188	1.45996	10054.6	10984.2	19924.6	16064	39401.9	14679.3	0.0623	4.76805	0	12.0101	250	2	714.38	1427.75	-0.42465	37.1802	3415	3415	MS2	0/0
									High		tAQEGDHGSHVYTk	Unambiguous	1	1	P01023	N-Term(TMT10Plex); K14(TMT10Plex)	HCD	1	0	1	1	23354	Unique	Used	0.238002	0.561845	1.22156	8.13264	1.50222	10806.2	2571.9	6071.4	13200.4	87882.9	16233.3	0.000536	4.76771	0	4.11142	114	3	663.346	1988.02	0.195558	34.5093	3077	3077	MS2	0/0
									High		iMNGEADAMSLDGGFVYIAGk	Unambiguous	1	1	P02787	N-Term(TMT10Plex); K21(TMT10Plex)	HCD	1	0	1	1	39113	Unique	Used	0.548416	1.03394	3.28165	2.70326	2.98747	4228.13	2318.78	4371.64	13875.2	11429.7	12631.4	0.001361	4.76711	0	10.4631	152	3	873.118	2617.34	-0.0282503	141.49	19363	19363	MS2	0/0
							High				fkDLGEENFk	Unambiguous	1	1	P02768	N-Term(TMT10Plex); K2(TMT10Plex); K10(TMT10Plex)	HCD	1	0	1	1	24615	Unique	Used	0.338693	2.64665	4.62339	1.01483	4.65748	163715	55449.1	433296	756917	166142	762499	1.061e-09	4.76695	1	6.39579	6	3	638.704	1914.1	1.65343	84.113	8864	8864	MS2	0/0
									High		tLADLTLLDSPIk	Unambiguous	1	1	P04114	N-Term(TMT10Plex); K13(TMT10Plex)	HCD	1	0	1	1	35722	Unique	Used	0.706495	1.1151	0.927204	4.67024	3.93221	305395	215760	340545	283163	1.42627e+06	1.20088e+06	0.001753	4.76613	0	6.55578	4	2	929.569	1858.13	0.377623	115.942	15859	15859	MS2	0/0
									High		vNWEEEAASGLLTSLk	Unambiguous	1	1	P04114	N-Term(TMT10Plex); K16(TMT10Plex)	HCD	1	0	1	1	38042	Unique	Used	0.67978	1.23565	1.65127	4.01824	3.7639	3466.26	2356.3	4283.07	5723.75	13928.3	13046.7	0.0006089	4.7636	0	28.001	199	3	735.746	2205.22	2.39194	133.09	18256	18256	MS2	0/0
									High		aVMDDFAAFVEk	Unambiguous	1	1	P02768	N-Term(TMT10Plex); K12(TMT10Plex)	HCD	1	0	1	1	39384	Unique	Used	0.251131	1.676	2.70357	1.70313	7.42185	8281.41	2079.72	13879.6	22389.4	14104.4	61463.4	0.001612	4.76014	0	12.1853	115	2	900.983	1800.96	-1.40915	143.659	19643	19643	MS2	0/0
							High				yTkkVPQVSTPTLVEVSR	Unambiguous	1	1	P02768	N-Term(TMT10Plex); K3(TMT10Plex); K4(TMT10Plex)	HCD	1	0	1	1	23672	Unique	Used	0.331605	1.43292	2.80396	1.57428	6.61039	4189.73	1389.34	6003.55	11747.8	6595.82	27695.8	2.129e-12	4.7588	2	29.7031	250	3	907.216	2719.63	0.25246	76.6141	7887	7887	MS2	0/0
									High		yNALDLTNNGk	Unambiguous	1	1	P04114	N-Term(TMT10Plex); K11(TMT10Plex)	HCD	1	0	1	1	29243	Unique	Used	0.799485	0.838967	1.20663	4.72723	3.5102	50385.4	40282.3	42271.6	60796.7	238183	176863	0.002454	4.75789	0	7.53433	29	2	840.967	1680.93	-3.17675	74.1067	9164	9164	MS2	0/0
			High								eGYYGYTGAFR	Unambiguous	1	1	P02787	N-Term(TMT10Plex)	HCD	1	0	1	1	25737	Unique	Used	0.421056	0.768792	2.43772	2.64851	2.7061	38233.3	16098.3	29393.4	93202.1	101261	103463	2.002e-10	4.75785	0	17.7935	52	2	756.87	1512.73	0.255282	79.7289	9059	9059	MS2	0/0
									High		lGEHNIDVLEGNEQFINAAk	Unambiguous	1	1	P00761	N-Term(TMT10Plex); K20(TMT10Plex)	HCD	1	0	1	1	33120	Unique	Used	0.890744	1.29853	4.34072	2.30832	1.96648	10509.3	9361.14	13646.7	45618.1	24259	20666.5	0.0007177	4.75783	0	29.3027	55	3	890.479	2669.42	-2.82714	98.7031	13170	13170	MS2	0/0
									High		sEYQADYESLR	Unambiguous	1	1	P04114	N-Term(TMT10Plex)	HCD	1	0	1	1	27772	Unique	Used	0.518557	2.00697	1.27285	3.87033	3.19426	187203	97075.5	375711	238281	724538	597977	0.001406	4.7577	0	26.4367	8	2	795.387	1589.77	1.881	65.0487	7644	7644	MS2	0/0
									High		lLQDEFPGIPSPLDAAVEcHR	Unambiguous	1	1	P02790	N-Term(TMT10Plex); C19(Carbamidomethyl)	HCD	1	0	1	1	35347	Unique	Used	0.206023	0.847215	2.34174	3.59114	4.23891	1803.73	371.609	1528.15	4223.87	6477.44	7645.85	0.0003516	4.75764	0	27.0718	175	2	1297.16	2593.31	-5.13563	113.39	15471	15471	MS2	0/0
									High		qTALVELVk	Unambiguous	1	1	P02768	N-Term(TMT10Plex); K9(TMT10Plex)	HCD	1	0	1	1	31643	Unique	Used	0.459887	1.71135	2.95209	1.87787	6.07913	27409.9	12605.5	46907.9	80916.7	51472.4	166629	0.0238	4.75713	0	49.1119	31	2	729.97	1458.93	2.57853	89.187	11644	11644	MS2	0/0
							High				lEIQSQVDSQHVGHSVLTAk	Unambiguous	1	1	P04114	N-Term(TMT10Plex); K20(TMT10Plex)	HCD	1	0	1	1	23536	Unique	Used	0.466977	0.915543	2.66222	4.68661	3.33228	2648.62	1236.84	2424.92	7051.19	12413	8825.92	6.402e-15	4.75609	0	0	250	3	878.826	2634.46	0.404385	75.5566	7747	7747	MS2	0/0
							High				vFDEFkPLVEEPQNLIk	Unambiguous	1	1	P02768	N-Term(TMT10Plex); K6(TMT10Plex); K17(TMT10Plex)	HCD	1	0	1	1	29564	Unique	Used	0.25161	1.70383	2.82069	1.916	7.80591	8175.28	2056.99	13929.3	23059.9	15663.8	63815.5	3.421e-09	4.75596	0	13.4234	73	3	911.535	2732.59	2.36592	123.288	13978	13978	MS2	0/0
									High		lEGLEDALQk	Unambiguous	3	3	P02538;P04259;P48668	N-Term(TMT10Plex); K10(TMT10Plex)	HCD	1	0	1	1	33090	Not Unique	Not Used	0.621068	0.972408	7.20368	2.33535	1.51963	20103.6	12485.7	19548.9	144820	46949.1	30550.1	0.003375	4.75569	0	31.2404	75	2	787.463	1573.92	-0.615183	98.512	13139	13139	MS2	0/0
							High				sSNLIILEEHLk	Unambiguous	1	1	P08603	N-Term(TMT10Plex); K12(TMT10Plex)	HCD	1	0	1	1	25755	Unique	Used	0.293264	0.834334	2.3792	5.44665	2.689	11161.2	3273.17	9312.14	26554.7	60791	30012.4	1.389e-11	4.75546	0	10.1954	85	3	618.708	1854.11	-0.254573	92.958	10042	10042	MS2	0/0
				High							eGYYGYTGAFR	Unambiguous	1	1	P02787	N-Term(TMT10Plex)	HCD	1	0	1	1	26745	Unique	Used	0.351603	0.609419	2.75784	1.89982	2.84423	98184.3	34521.8	59835.4	270776	186532	279258	0.001229	4.75469	0	6.17134	11	2	756.871	1512.74	2.03057	80.752	9416	9416	MS2	0/0
				High							sVLGQLGITk	Unambiguous	1	1	P01009	N-Term(TMT10Plex); K10(TMT10Plex)	HCD	1	0	1	1	30031	Unique	Used	0.355054	1.61759	0.986365	4.76313	2.61285	8885.79	3154.93	14373.5	8764.63	42324.2	23217.3	0.003701	4.75455	0	23.8312	165	2	737.474	1473.94	0.457554	108.514	12814	12814	MS2	0/0
				High							hNVYINGITYTPVSSTNEk	Unambiguous	1	1	P01023	N-Term(TMT10Plex); K19(TMT10Plex)	HCD	1	0	1	1	27903	Unique	Used	0.314106	1.12906	2.34322	5.28937	2.40199	1146.55	360.139	1294.52	2686.63	6064.55	2754.01	0.0001495	4.75333	0	0	250	3	865.798	2595.38	-0.566013	90.3055	10613	10613	MS2	0/0
							High				vkDLATVYVDVLk	Unambiguous	1	1	P02647	N-Term(TMT10Plex); K2(TMT10Plex); K13(TMT10Plex)	HCD	1	0	1	1	28278	Unique	Used	0.754063	2.54324	3.32078	2.65671	3.15973	5344.43	4030.04	13592.2	17747.7	14198.6	16886.9	4.292e-08	4.7519	1	23.9686	250	3	717.453	2150.34	1.36704	113.059	12649	12649	MS2	0/0
							High				mYLGYEYVTAIR	Unambiguous	1	1	P02787	N-Term(TMT10Plex)	HCD	1	0	1	1	27432	Unique	Used	0.68149	0.811545	3.04059	1.74627	2.18567	542418	369652	440197	1.64927e+06	947208	1.18555e+06	1.864e-07	4.75072	0	6.29753	3	2	854.454	1707.9	1.91186	106.38	11775	11775	MS2	0/0
				High							tcNHPVPQHGGPFcAGDATR	Unambiguous	1	1	P27918	N-Term(TMT10Plex); C2(Carbamidomethyl); C14(Carbamidomethyl)	HCD	1	0	1	1	22150	Unique	Used	1.85716	3.2787	3.25429	2.52367	2.98784	625.201	1161.1	2049.85	2034.59	1577.8	1868	0.0003401	4.75067	0	0	250	3	803.377	2408.12	-0.817636	43.7431	4646	4646	MS2	0/0
							High				hPDYSVVLLLR	Unambiguous	1	1	P02768	N-Term(TMT10Plex)	HCD	1	0	1	1	30515	Unique	Used	0.322223	1.72374	3.13538	3.2827	3.44494	716.714	230.942	1235.43	2247.17	2352.76	2469.04	3.117e-09	4.75007	0	0	250	3	514.308	1540.91	3.37857	130.99	14960	14960	MS2	0/0
			High								aTEHLSTLSEk	Unambiguous	1	1	P02647	N-Term(TMT10Plex); K11(TMT10Plex)	HCD	1	0	1	1	22724	Unique	Used	0.658689	2.77506	2.25156	3.87053	2.9433	9141.45	6021.37	25368.1	20582.5	35382.2	26906.1	1.761e-12	4.7498	0	0	97	2	837.476	1673.94	-1.62225	56.0067	5944	5944	MS2	0/0
			High								vHTEccHGDLLEcADDR	Unambiguous	1	1	P02768	N-Term(TMT10Plex); C5(Carbamidomethyl); C6(Carbamidomethyl); C13(Carbamidomethyl)	HCD	1	0	1	1	22406	Unique	Used	0.328073	1.66843	2.79763	1.12978	6.9153	1562.88	512.739	2607.56	4372.37	1765.71	10807.8	7.995e-13	4.74931	0	8.95905	188	3	772.671	2316	-1.04199	53.4267	5613	5613	MS2	0/0
[truncated: 18,043 more rows]
[truncated: 1 more columns]

## Sheet: PEPTIDES_RUN2
A9	B9	C9	D9	E9	F9	G9	H9	I9	J9	K9	Sequence	PSM Ambiguity	# Proteins	# Protein Groups	Protein Group Accessions	Modifications	Activation Type	ΔScore	ΔCn	Rank	Search Engine Rank	QuanResultID	Quan Info	Quan Usage	127_N/126	128_N/126	129_N/126	130_N/126	131/126	126	127_N	128_N	129_N	130_N	131	q-Value	PEP	XCorr	# Missed Cleavages	Isolation Interference [%]	Ion Inject Time [ms]	Charge	m/z [Da]	MH+ [Da]	ΔM [ppm]	RT [min]	First Scan	Last Scan	MS Order
[truncated: 18,961 more rows]
[truncated: 2 more columns]

[truncated: 1 more sheets: Sheet1]
